# Supplementary material for: Quorum-sensing agr system of Staphylococcus aureus primes gene expression for protection from lethal oxidative stress
Source: eLife. 2024 Apr 30;12:RP89098. doi: 10.7554/eLife.89098 (PMC11060713; doi:10.7554/eLife.89098)
Supplement: Supplementary file 2. [file elife-89098-supp2.xlsx]

## Sheet: Summary
Reaction abbreviation	Reaction name	Reaction equation (metabolite abbreviation)	Subsystem	EC number	WT	Δagr	|WT - agrKO|
R_CYTBD	cytochrome oxidase bd (ubiquinol-8: 2 protons)	2 M_h_c + 0.5 M_o2_c + M_q8h2_c --> 2 M_h_e + M_h2o_c + M_q8_c			1661.82	1173.02	488.806
R_GLUDx	glutamate dehydrogenase (NAD)	M_glu_DASH_L_c + M_h2o_c + M_nad_c <==> M_akg_c + M_h_c + M_nadh_c + M_nh4_c	Nitrogen Metabolism	1.4.1.2	1076.04	624.378	451.66
R_ATPS4r	ATP synthase (four protons for one ATP)	M_adp_c + 4 M_h_e + M_pi_c <==> M_atp_c + 3 M_h_c + M_h2o_c	Central Metabolism	3.6.3.14	1292.59	951.691	340.897
R_GLUSx	glutamate synthase (NADH2)	M_akg_c + M_gln_DASH_L_c + M_h_c + M_nadh_c --> 2 M_glu_DASH_L_c + M_nad_c	Nitrogen Metabolism	1.4.1.14	743.799	417.241	326.557
R_GLNS	glutamine synthetase	M_atp_c + M_glu_DASH_L_c + M_nh4_c --> M_adp_c + M_gln_DASH_L_c + M_h_c + M_pi_c	Nitrogen Metabolism	6.3.1.2	1417.46	1106.28	311.188
R_SUCD4	succinate dehyrdogenase	M_fadh2_c + M_q8_c <==> M_fad_c + M_q8h2_c			781.872	510.7	271.173
R_EX_o2_LPAREN_e_RPAREN_	O2 exchange	M_o2_e <==> M_o2_b			-830.975	-586.508	244.466
R_O2t5i	O2 transport in via diffusion	M_o2_e --> M_o2_c	Transport		830.975	586.508	244.466
R_PYK	pyruvate kinase	M_adp_c + M_h_c + M_pep_c --> M_atp_c + M_pyr_c		2.7.1.40	673.604	442.386	231.218
R_PPCK	phosphoenolpyruvate carboxykinase	M_atp_c + M_oaa_c --> M_adp_c + M_co2_c + M_pep_c	Citric Acid Cycle	4.1.1.49	573.604	342.386	231.218
R_PROD2	Proline dehydrogenase	M_fad_c + M_pro_DASH_L_c --> M_1pyr5c_c + M_fadh2_c + M_h_c	Citric Acid Cycle	1.5.99.8	449.507	276.096	173.411
R_NADH6	NADH dehydrogenase (ubiquinone-8 _ 3.5 protons)	4.5 M_h_c + M_nadh_c + M_q8_c --> 3.5 M_h_e + M_nad_c + M_q8h2_c		1.6.5.3	648.072	493.604	154.468
R_EX_h_LPAREN_e_RPAREN_	H+ exchange	M_h_e <==> M_h_b			532.115	407.136	124.979
R_CO2t	CO2 transporter via diffusion	M_co2_e <==> M_co2_c	Transport		-498.736	-379.372	119.364
R_EX_co2_LPAREN_e_RPAREN_	CO2 exchange	M_co2_e <==> M_co2_b			498.736	379.372	119.364
R_PC	pyruvate carboxylase	M_atp_c + M_hco3_c + M_pyr_c --> M_adp_c + M_h_c + M_oaa_c + M_pi_c	Citric Acid Cycle	6.4.1.1	241.365	135.25	106.116
R_HCO3E	HCO3 equilibration reaction	M_co2_c + M_h2o_c <==> M_h_c + M_hco3_c		4.2.1.1	241.365	135.25	106.116
R_SUCOAS	succinyl-CoA synthetase (ADP-forming)	M_atp_c + M_coa_c + M_succ_c <==> M_adp_c + M_pi_c + M_succoa_c	Citric Acid Cycle	6.2.1.5	-332.365	-234.603	97.7618
R_AKGDa	oxoglutarate dehydrogenase (lipoamide)	M_akg_c + M_h_c + M_lpam_c <==> M_co2_c + M_sdhlam_c	Citric Acid Cycle	1.2.4.2	332.365	234.603	97.7617
R_AKGDb	oxoglutarate dehydrogenase (dihydrolipoamide S-succinyltransferase)	M_coa_c + M_sdhlam_c --> M_dhlam_c + M_succoa_c	Citric Acid Cycle	2.3.1.61	332.365	234.603	97.7617
R_PDHcr	Pyruvate dehydrogenase (dihydrolipoamide dehydrogenase) reversible	M_dhlam_c + M_nad_c <==> M_h_c + M_lpam_c + M_nadh_c		1.8.1.4	332.365	234.603	97.7617
R_SUCD1	succinate dehydrogenase	M_fad_c + M_succ_c <==> M_fadh2_c + M_fum_c	Citric Acid Cycle	1.3.99.1	332.365	234.603	97.7617
R_FUM	fumarase	M_fum_c + M_h2o_c <==> M_mal_DASH_L_c	Citric Acid Cycle	4.2.1.2	332.365	234.603	97.7617
R_PROt4	Na+/Proline-L symporter	M_na1_e + M_pro_DASH_L_e --> M_na1_c + M_pro_DASH_L_c	Transport		332.242	234.603	97.6382
R_EX_pro_L_LPAREN_e_RPAREN_	L-Proline exchange	M_pro_DASH_L_e <==> M_pro_DASH_L_b			-332.242	-234.603	97.6382
R_P5CD	_1-pyrroline-5-carboxylate dehydrogenase	M_1pyr5c_c + 2 M_h2o_c + M_nad_c --> M_glu_DASH_L_c + M_h_c + M_nadh_c	Amino Acid Metabolism	1.5.1.12	332.242	234.603	97.6382
R_P5CR	pyrroline-5-carboxylate reductase	M_1pyr5c_c + 2 M_h_c + M_nadph_c --> M_nadp_c + M_pro_DASH_L_c	Amino Acid Metabolism	1.5.1.2	117.265	41.4927	75.7727
R_L_LACt2r	L-lactate reversible transport via proton symport	M_h_e + M_lac_DASH_L_e <==> M_h_c + M_lac_DASH_L_c	Transport		-295.623	-226.197	69.4258
R_EX_lac_L_LPAREN_e_RPAREN_	L-Lactate exchange	M_lac_DASH_L_e <==> M_lac_DASH_L_b			295.623	226.197	69.4258
R_LDH_L	L-lactate dehydrogenase	M_lac_DASH_L_c + M_nad_c <==> M_h_c + M_nadh_c + M_pyr_c		1.1.1.27	-295.623	-226.197	69.4258
R_MDH2	Malate dehydrogenase (ubiquinone 8 as acceptor)	M_mal_DASH_L_c + M_q8_c --> M_oaa_c + M_q8h2_c		1.1.99.16	231.804	168.694	63.1091
R_GLUt2	L-glutamate transport in via proton symport	M_glu_DASH_L_e + M_h_e --> M_glu_DASH_L_c + M_h_c	Transport		108.001	50.3814	57.6191
R_GLUt2r	L-glutamate transport via proton symport, reversible	M_glu_DASH_L_e + M_h_e <==> M_glu_DASH_L_c + M_h_c	Transport		-108.001	-50.3814	57.6191
R_D_LACt2	D-lactate transport via proton symport	M_h_e + M_lac_DASH_D_e <==> M_h_c + M_lac_DASH_D_c	Transport		-236.492	-180.939	55.5528
R_EX_lac_D_LPAREN_e_RPAREN_	D-lactate exchange	M_lac_DASH_D_e <==> M_lac_DASH_D_b			236.492	180.939	55.5528
R_LDH_D	D-lactate dehydrogenase	M_lac_DASH_D_c + M_nad_c <==> M_h_c + M_nadh_c + M_pyr_c	Pyruvate Metabolism	1.1.1.28	-236.492	-180.939	55.5528
R_H2Ot	H2O transport via diffusion	M_h2o_e <==> M_h2o_c			-166.492	-117.302	49.1896
R_EX_h2o_LPAREN_e_RPAREN_	H2O exchange	M_h2o_e <==> M_h2o_b			166.492	117.302	49.1896
R_ARGDr	arginine deiminase	M_arg_DASH_L_c + M_h2o_c <==> M_citr_DASH_L_c + M_nh4_c		3.5.3.6	-166.121	-117.302	48.8192
R_CBMK	Carbamate kinase	M_atp_c + M_co2_c + M_nh4_c --> M_adp_c + M_cbp_c + 2 M_h_c	Nitrogen Metabolism	2.7.2.2	166.121	117.302	48.8192
R_OCBT	ornithine carbamoyltransferase	M_cbp_c + M_orn_c <==> M_citr_DASH_L_c + M_h_c + M_pi_c		2.1.3.3	166.121	117.302	48.8192
R_ARGN	arginase	M_arg_DASH_L_c + M_h2o_c --> M_orn_c + M_urea_c		3.5.3.1	166.121	117.302	48.8192
R_UREAt	Urea transport via facilitate diffusion	M_urea_e <==> M_urea_c	Transport		-166.121	-117.302	48.8192
R_EX_urea_LPAREN_e_RPAREN_	Urea exchange	M_urea_e <==> M_urea_b			166.121	117.302	48.8192
R_FMNRx	FMN reductase	M_fmn_c + M_h_c + M_nadh_c --> M_fmnh2_c + M_nad_c			121.552	81.0698	40.4819
R_FLDO	NAD(P)H-flavin oxidoreductase	M_fmnh2_c + M_nadp_c --> M_fmn_c + M_h_c + M_nadph_c			121.552	81.0698	40.4819
R_NAt3_15	sodium proton antiporter (H:NA is 1.5)	3 M_h_e + 2 M_na1_c --> 3 M_h_c + 2 M_na1_e	Transport		67.7775	32.2766	35.5009
R_MDH	malate dehydrogenase	M_mal_DASH_L_c + M_nad_c <==> M_h_c + M_nadh_c + M_oaa_c	Citric Acid Cycle	1.1.1.37	100.562	65.9091	34.6526
R_PDH	pyruvate dehydrogenase	M_coa_c + M_nad_c + M_pyr_c --> M_accoa_c + M_co2_c + M_nadh_c			5.75987e-06	27.4663	27.4663
R_ASPTA	aspartate transaminase	M_akg_c + M_asp_DASH_L_c <==> M_glu_DASH_L_c + M_oaa_c		2.6.1.1	-0.00294522	-27.4668	27.4639
R_ASAD	aspartate-semialdehyde dehydrogenase	M_aspsa_c + M_nadp_c + M_pi_c <==> M_4pasp_c + M_h_c + M_nadph_c	Amino Acid Metabolism	1.2.1.11	-0.00292881	-27.4668	27.4638
R_ASPKi	aspartate kinase, irreversible	M_asp_DASH_L_c + M_atp_c --> M_4pasp_c + M_adp_c		2.7.2.4	0.00292881	27.4668	27.4638
R_HSDy	homoserine dehydrogenase (NADPH)	M_hom_DASH_L_c + M_nadp_c <==> M_aspsa_c + M_h_c + M_nadph_c		1.1.1.3	-0.00290719	-27.4667	27.4638
R_HSK	homoserine kinase	M_atp_c + M_hom_DASH_L_c --> M_adp_c + M_h_c + M_phom_c		2.7.1.39	0.00290719	27.4667	27.4638
R_THRS	threonine synthase	M_h2o_c + M_phom_c --> M_pi_c + M_thr_DASH_L_c		4.2.3.1	0.00290719	27.4667	27.4638
R_THRAr	Threonine Aldolase	M_thr_DASH_L_c <==> M_acald_c + M_gly_c		4.1.2.5	0.00287774	27.4667	27.4638
R_ETOHt	ethanol reversible transport	M_etoh_e <==> M_etoh_c	Transport		-0.0028734	-27.4667	27.4638
R_EX_etoh_LPAREN_e_RPAREN_	Ethanol exchange	M_etoh_e <==> M_etoh_b			0.0028734	27.4667	27.4638
R_ALCD2x	alcohol dehydrogenase (ethanol)	M_etoh_c + M_nad_c <==> M_acald_c + M_h_c + M_nadh_c		1.1.1.1	-0.0028734	-27.4667	27.4638
R_GCCb	glycine cleavage complex	M_alpro_c + M_thf_c --> M_dhlpro_c + M_mlthf_c + M_nh4_c		2.1.2.10	0.00287295	27.4667	27.4638
R_GCCc	glycine-cleavage complex	M_dhlpro_c + M_nad_c --> M_h_c + M_lpro_c + M_nadh_c	Glycine and Serine Metabolism	1.8.1.4	0.00287295	27.4667	27.4638
R_GCCa	glycine-cleavage complex	M_gly_c + M_h_c + M_lpro_c --> M_alpro_c + M_co2_c		1.4.4.2	0.00287295	27.4667	27.4638
R_MTHFC	methenyltetrahydrofolate cyclohydrolase	M_h2o_c + M_methf_c <==> M_10fthf_c + M_h_c		3.5.4.9	0.0028756	27.4667	27.4638
R_MTHFD	methylenetetrahydrofolate dehydrogenase (NADP)	M_mlthf_c + M_nadp_c <==> M_methf_c + M_nadph_c		1.5.1.5	0.0028756	27.4667	27.4638
R_FTHFL	formate-tetrahydrofolate ligase	M_atp_c + M_for_c + M_thf_c <==> M_10fthf_c + M_adp_c + M_pi_c		6.3.4.3	-0.00286067	-27.4666	27.4638
R_PFLr	pyruvate formate lyase	M_coa_c + M_pyr_c <==> M_accoa_c + M_for_c	Pyruvate Metabolism		-0.00284598	-27.4666	27.4638
R_NAt3_2	sodium proton antiporter (H:NA is 2)	2 M_h_e + M_na1_c --> 2 M_h_c + M_na1_e	Transport		21.5256	0.00337854	21.5223
R_G6PDA	glucosamine-6-phosphate deaminase	M_gam6p_c + M_h2o_c --> M_f6p_c + M_nh4_c	Carbohydrate Metabolism	3.5.99.6	673.665	689.034	15.3694
R_GF6PTA	glutamine-fructose-6-phosphate transaminase	M_f6p_c + M_gln_DASH_L_c --> M_gam6p_c + M_glu_DASH_L_c		2.6.1.16	673.665	689.034	15.3694
R_NADTRHD	NAD transhydrogenase	M_nad_c + M_nadph_c --> M_nadh_c + M_nadp_c	Citric Acid Cycle		4.33103	12.0913	7.76028
R_NAt3	sodium transport out via proton antiport	M_h_e + M_na1_c --> M_h_c + M_na1_e	Transport		82.6664	77.4656	5.20079
R_CAT	catalase	2 M_h2o2_c --> 2 M_h2o_c + M_o2_c	Oxidative Phosphorylation	1.11.1.6	0.126435	0.000383005	0.126052
R_POX2	Pyruvate Oxidase (2)	M_h_c + M_h2o_c + 1.5 M_o2_c + M_pi_c + M_pyr_c --> M_actp_c + M_co2_c + 2 M_h2o2_c	Pyruvate Metabolism	1.2.3.3	0.126435	0.000383005	0.126052
R_PTAr	phosphotransacetylase	M_accoa_c + M_pi_c <==> M_actp_c + M_coa_c	Pyruvate Metabolism	2.3.1.8	-0.126446	-0.000399419	0.126046
R_ACONT	aconitase	M_cit_c <==> M_icit_c	Citric Acid Cycle	4.2.1.3	0.12354	3.38266e-06	0.123536
R_CS	citrate synthase	M_accoa_c + M_h2o_c + M_oaa_c --> M_cit_c + M_coa_c + M_h_c	Citric Acid Cycle		0.12354	3.38266e-06	0.123536
R_ICDHyr	isocitrate dehydrogenase (NADP)	M_icit_c + M_nadp_c <==> M_akg_c + M_co2_c + M_nadph_c	Citric Acid Cycle	1.1.1.42	0.12354	3.38268e-06	0.123536
R_NAt3_1	sodium proton antiporter (H:NA is 1:1)	M_h_e + M_na1_c <==> M_h_c + M_na1_e	Transport		92.4945	92.5811	0.086599
R_G3PD2	glycerol-3-phosphate dehydrogenase (NADP)	M_glyc3p_c + M_nadp_c <==> M_dhap_c + M_h_c + M_nadph_c		1.1.1.94	-0.0754865	-0.0185783	0.0569081
R_G3PD5	glycerol-3-phosphate dehydrogenase (ubiquinone-8)	M_glyc3p_c + M_q8_c --> M_dhap_c + M_q8h2_c		1.1.99.5	0.0754709	0.0185692	0.0569017
R_XANt	xanthine reversible transport	M_xan_e <==> M_xan_c	Transport		-8.49662e-05	-0.000201012	0.000116046
R_XANt2	xanthine transport in via proton symport	M_h_e + M_xan_e --> M_h_c + M_xan_c	Transport		8.49662e-05	0.000201011	0.000116045
R_NADH5	NADH dehydrogenase (ubiquinone-8 )	M_h_c + M_nadh_c + M_q8_c --> M_nad_c + M_q8h2_c		1.6.5.3	3.90933e-05	0.00013699	9.78967e-05
R_FORt3	formate transport out via proton antiport	M_for_c + M_h_e --> M_for_e + M_h_c			4.28699e-05	0.000113591	7.07209e-05
R_FORt2	formate transport in via proton symport	M_for_e + M_h_e --> M_for_c + M_h_c			3.27284e-05	0.000103218	7.04895e-05
R_ADK1	adenylate kinase	M_amp_c + M_atp_c <==> 2 M_adp_c	Purine and Pyrimidine Biosynthesis	2.7.4.3	5.88621e-05	0.000107874	4.90116e-05
R_PPA	inorganic diphosphatase	M_h2o_c + M_ppi_c --> M_h_c + 2 M_pi_c		3.6.1.1	8.6773e-05	0.000135704	4.89307e-05
R_ACLS	acetolactate synthase	M_h_c + 2 M_pyr_c --> M_alac_DASH_S_c + M_co2_c	Valine, Leucine, and Isoleucine Metabolism	4.1.3.18	3.1987e-05	6.36523e-05	3.16653e-05
R_DHAD1	dihydroxy-acid dehydratase (2,3-dihydroxy-3-methylbutanoate)	M_23dhmb_c --> M_3mob_c + M_h2o_c		4.2.1.9	3.1987e-05	6.36523e-05	3.16653e-05
R_KARA1i	acetohydroxy acid isomeroreductase	M_alac_DASH_S_c + M_h_c + M_nadph_c --> M_23dhmb_c + M_nadp_c	Valine, Leucine, and Isoleucine Metabolism	1.1.1.86	3.1987e-05	6.36523e-05	3.16653e-05
R_VALt2r	L-valine reversible transport via proton symport	M_h_e + M_val_DASH_L_e <==> M_h_c + M_val_DASH_L_c	Transport		-2.80091e-05	-5.6852e-05	2.88429e-05
R_ILEt2r	L-isoleucine reversible transport via proton symport	M_h_e + M_ile_DASH_L_e <==> M_h_c + M_ile_DASH_L_c	Transport		-2.11657e-05	-4.63701e-05	2.52044e-05
R_EX_val_L_LPAREN_e_RPAREN_	L-Valine exchange	M_val_DASH_L_e <==> M_val_DASH_L_b			2.20264e-05	4.69487e-05	2.49223e-05
R_VALTA	valine transaminase	M_akg_c + M_val_DASH_L_c <==> M_3mob_c + M_glu_DASH_L_c		2.6.1.42	-2.20683e-05	-4.69731e-05	2.49048e-05
R_THRD_L	L-threonine deaminase	M_thr_DASH_L_c --> M_2obut_c + M_nh4_c	Amino Acid Metabolism	4.3.1.19	2.942e-05	5.32645e-05	2.38445e-05
R_PIt7	phosphate transport in/out via three Na+ symporter	3 M_na1_e + M_pi_e <==> 3 M_na1_c + M_pi_c	Transport		-3.49454e-06	-2.68605e-05	2.3366e-05
R_LYSt2r	L-lysine reversible transport via proton symport	M_h_e + M_lys_DASH_L_e <==> M_h_c + M_lys_DASH_L_c	Transport		-2.8289e-05	-4.90399e-05	2.0751e-05
R_EX_ile_L_LPAREN_e_RPAREN_	L-Isoleucine exchange	M_ile_DASH_L_e <==> M_ile_DASH_L_b			1.51211e-05	3.58158e-05	2.06947e-05
R_ILETA	isoleucine transaminase	M_akg_c + M_ile_DASH_L_c <==> M_3mop_c + M_glu_DASH_L_c		2.6.1.42	-1.51625e-05	-3.58398e-05	2.06773e-05
R_DHAD2	Dihydroxy-acid dehydratase (2,3-dihydroxy-3-methylpentanoate)	M_23dhmp_c --> M_3mop_c + M_h2o_c	Valine, Leucine, and Isoleucine Metabolism		2.10495e-05	3.93139e-05	1.82644e-05
R_ACHBS	_2-aceto-2-hydroxybutanoate synthase	M_2obut_c + M_h_c + M_pyr_c --> M_2ahbut_c + M_co2_c			2.10495e-05	3.93139e-05	1.82644e-05
R_KARA2i	ketol-acid reductoisomerase (2-Aceto-2-hydroxybutanoate)	M_2ahbut_c + M_h_c + M_nadph_c --> M_23dhmp_c + M_nadp_c	Valine, Leucine, and Isoleucine Metabolism	1.1.1.86	2.10495e-05	3.93139e-05	1.82644e-05
R_PIabc	phosphate transport via ABC system	M_atp_c + M_h2o_c + M_pi_e --> M_adp_c + M_h_c + 2 M_pi_c	Transport		1.42954e-05	3.2126e-05	1.78305e-05
R_EX_lys_L_LPAREN_e_RPAREN_	L-Lysine exchange	M_lys_DASH_L_e <==> M_lys_DASH_L_b			2.14761e-05	3.77019e-05	1.62258e-05
R_DAPE	diaminopimelate epimerase	M_26dap_DASH_LL_c <==> M_26dap_DASH_M_c	Cell Envelope Biosynthesis	5.1.1.7	2.16066e-05	3.77783e-05	1.61717e-05
R_DAPDC	diaminopimelate decarboxylase	M_26dap_DASH_M_c + M_h_c --> M_co2_c + M_lys_DASH_L_c		4.1.1.20	2.16066e-05	3.77783e-05	1.61717e-05
R_THDPS	tetrahydrodipicolinate succinylase	M_h2o_c + M_succoa_c + M_thdp_c --> M_coa_c + M_sl2a6o_c		2.3.1.117	2.16194e-05	3.77857e-05	1.61663e-05
R_SDPTA	succinyldiaminopimelate transaminase	M_akg_c + M_sl26da_c <==> M_glu_DASH_L_c + M_sl2a6o_c	Other Amino Acid Metabolism	2.6.1.17	-2.16194e-05	-3.77857e-05	1.61663e-05
R_DHDPS	dihydrodipicolinate synthase	M_aspsa_c + M_pyr_c --> M_23dhdp_c + M_h_c + 2 M_h2o_c		4.2.1.52	2.16194e-05	3.77857e-05	1.61663e-05
R_SDPDS	succinyl-diaminopimelate desuccinylase	M_h2o_c + M_sl26da_c --> M_26dap_DASH_LL_c + M_succ_c	Amino Acid Metabolism	3.5.1.18	2.16194e-05	3.77857e-05	1.61663e-05
R_DHDPRy	dihydrodipicolinate reductase (NADPH)	M_23dhdp_c + M_h_c + M_nadph_c --> M_nadp_c + M_thdp_c		1.3.1.26	2.16194e-05	3.77857e-05	1.61663e-05
R_ALATA_D	D-alanine transaminase	M_akg_c + M_ala_DASH_D_c <==> M_glu_DASH_D_c + M_pyr_c		2.6.1.21	-2.5558e-05	-4.00548e-05	1.44968e-05
R_GLUR	glutamate racemase	M_glu_DASH_D_c <==> M_glu_DASH_L_c		5.1.1.3	-2.5558e-05	-4.00548e-05	1.44968e-05
R_PGM	phosphoglycerate mutase	M_2pg_c <==> M_3pg_c		5.4.2.1	-200	-200	1.39035e-05
R_ENO	enolase	M_2pg_c <==> M_h2o_c + M_pep_c		4.2.1.11	200	200	1.39035e-05
R_BPNT	_3',5'-bisphosphate nucleotidase	M_h2o_c + M_pap_c --> M_amp_c + M_pi_c	Amino Acid Metabolism	3.1.3.7	1.7664e-05	3.03606e-05	1.26966e-05
R_LEUt2r	L-leucine reversible transport via proton symport	M_h_e + M_leu_DASH_L_e <==> M_h_c + M_leu_DASH_L_c	Transport		-1.42489e-05	-2.61141e-05	1.18651e-05
R_NDPK1	nucleoside-diphosphate kinase (ATP:GDP)	M_atp_c + M_gdp_c <==> M_adp_c + M_gtp_c	Purine and Pyrimidine Biosynthesis	2.7.4.6	1.58466e-05	2.72979e-05	1.14513e-05
R_ALAt2r	L-alanine reversible transport via proton symport	M_ala_DASH_L_e + M_h_e <==> M_ala_DASH_L_c + M_h_c	Transport		-1.36924e-05	-2.46169e-05	1.09246e-05
R_ALAR	alanine racemase	M_ala_DASH_L_c <==> M_ala_DASH_D_c		5.1.1.1	-1.62305e-05	-2.64215e-05	1.0191e-05
R_ACS	acetyl-CoA synthetase	M_ac_c + M_atp_c + M_coa_c --> M_accoa_c + M_amp_c + M_ppi_c	Pyruvate Metabolism	6.2.1.1	8.03588e-06	1.76412e-05	9.60528e-06
R_PSERT	phosphoserine transaminase	M_3php_c + M_glu_DASH_L_c --> M_akg_c + M_pser_DASH_L_c	Glycine and Serine Metabolism	2.6.1.52	1.74831e-05	2.56438e-05	8.1607e-06
R_PSP_L	phosphoserine phosphatase (L-serine)	M_h2o_c + M_pser_DASH_L_c --> M_pi_c + M_ser_DASH_L_c	Glycine and Serine Metabolism	3.1.3.3	1.74831e-05	2.56438e-05	8.1607e-06
R_PGCD	phosphoglycerate dehydrogenase	M_3pg_c + M_nad_c --> M_3php_c + M_h_c + M_nadh_c	Alternate Carbon Metabolism	1.1.1.95	1.74831e-05	2.56438e-05	8.1607e-06
R_EX_leu_L_LPAREN_e_RPAREN_	L-Leucine exchange	M_leu_DASH_L_e <==> M_leu_DASH_L_b			8.20982e-06	1.56851e-05	7.4753e-06
R_LEUTA	leucine transaminase	M_akg_c + M_leu_DASH_L_c <==> M_4mop_c + M_glu_DASH_L_c		2.6.1.6	-8.26787e-06	-1.57185e-05	7.45068e-06
R_ACKr	acetate kinase	M_ac_c + M_atp_c <==> M_actp_c + M_adp_c	Pyruvate Metabolism	2.7.2.1	1.60796e-05	2.34031e-05	7.32347e-06
R_PRPPS	phosphoribosylpyrophosphate synthetase	M_atp_c + M_r5p_c <==> M_amp_c + M_h_c + M_prpp_c		2.7.6.1	1.05645e-05	1.77694e-05	7.20498e-06
R_ACPS1	acyl-carrier protein synthase	M_apoACP_c + M_coa_c --> M_ACP_c + M_h_c + M_pap_c		2.7.8.7	9.25472e-06	1.64006e-05	7.14591e-06
R_ACPpds	[acyl-carrier-protein] phosphodiesterase	M_ACP_c + M_h2o_c --> M_apoACP_c + M_h_c + M_pan4p_c	Vitamins _amp; Cofactor Biosynthesis	3.1.4.14	9.25475e-06	1.64006e-05	7.14586e-06
R_DPCOAK	dephospho-CoA kinase	M_atp_c + M_dpcoa_c --> M_adp_c + M_coa_c + M_h_c	Cofactor and Prosthetic Group Biosynthesis	2.7.1.24	9.28554e-06	1.64053e-05	7.11977e-06
R_PTPATi	pantetheine-phosphate adenylyltransferase	M_atp_c + M_h_c + M_pan4p_c --> M_dpcoa_c + M_ppi_c	Cofactor and Prosthetic Group Biosynthesis	2.7.7.3	9.28554e-06	1.64053e-05	7.11977e-06
R_IPPS	_2-isopropylmalate synthase	M_3mob_c + M_accoa_c + M_h2o_c --> M_3c3hmp_c + M_coa_c + M_h_c	Pyruvate Metabolism	4.1.3.12	9.68351e-06	1.65539e-05	6.87042e-06
R_IPMD	_3-isopropylmalate dehydrogenase	M_3c2hmp_c + M_nad_c --> M_3c4mop_c + M_h_c + M_nadh_c	Valine, Leucine, and Isoleucine Metabolism	1.1.1.85	9.68351e-06	1.65539e-05	6.87042e-06
R_IPPMIa	_3-isopropylmalate dehydratase	M_3c2hmp_c <==> M_2ippm_c + M_h2o_c	Valine, Leucine, and Isoleucine Metabolism	4.2.1.33	-9.68351e-06	-1.65539e-05	6.87042e-06
R_IPPMIb	_2-isopropylmalate hydratase	M_2ippm_c + M_h2o_c <==> M_3c3hmp_c	Valine, Leucine, and Isoleucine Metabolism	4.2.1.33	-9.68351e-06	-1.65539e-05	6.87042e-06
R_OMCDC	_2-Oxo-4-methyl-3-carboxypentanoate decarboxylation	M_3c4mop_c + M_h_c --> M_4mop_c + M_co2_c	Valine, Leucine, and Isoleucine Metabolism		9.68351e-06	1.65539e-05	6.87042e-06
R_UAG2EMA	UDP-N-acetyl-D-glucosamine 2-epimerase (Hydrolysis)	M_h2o_c + M_uacgam_c <==> M_acmana_c + M_h_c + M_udp_c		5.1.3.14	6.58406e-06	1.33118e-05	6.72778e-06
R_AGDC_r	N-acetylglucosamine-6-phosphate deacetylase (reversible)	M_acgam6p_c + M_h2o_c <==> M_ac_c + M_gam6p_c	Carbohydrate Metabolism	3.5.1.25	6.58503e-06	1.33123e-05	6.7273e-06
R_AMANK	N-acetyl-D-mannosamine kinase	M_acmana_c + M_atp_c --> M_acmanap_c + M_adp_c + M_h_c	Aminosugar Metabolism	2.7.1.60	6.58502e-06	1.33123e-05	6.7273e-06
R_AMANAPEr	N-acetylmannosamine 6-phosphate epimerase	M_acmanap_c <==> M_acgam6p_c			6.58502e-06	1.33123e-05	6.7273e-06
R_ASNN	L-asparaginase	M_asn_DASH_L_c + M_h2o_c --> M_asp_DASH_L_c + M_nh4_c	Nitrogen Metabolism	3.5.1.1	3.69381e-06	1.03016e-05	6.60776e-06
R_ASNS1	asparagine synthase (glutamine-hydrolysing)	M_asp_DASH_L_c + M_atp_c + M_gln_DASH_L_c + M_h2o_c --> M_amp_c + M_asn_DASH_L_c + M_glu_DASH_L_c + M_h_c + M_ppi_c	Amino Acid Metabolism	6.3.5.4	3.73939e-06	1.03282e-05	6.5888e-06
R_DHAK	dihydroxyacetone kinase	M_atp_c + M_dha_c --> M_adp_c + M_dhap_c + M_h_c	Lipid _amp; Cell Wall Metabolism	2.7.1.29	1.25632e-05	1.89243e-05	6.36107e-06
R_ALKP	alkaline phosphatase	M_dhap_c + M_h2o_c --> M_dha_c + M_pi_c	Glycerolipid Metabolism	3.1.3.1	1.25632e-05	1.89243e-05	6.36107e-06
R_DAGK_SA	Diacylglycerol kinase	0.02 M_12dgr_SA_c + M_atp_c --> M_adp_c + M_h_c + 0.02 M_pa_SA_c		2.7.1.107	1.06005e-05	1.68637e-05	6.26321e-06
R_RPE	ribulose 5-phosphate 3-epimerase	M_ru5p_DASH_D_c <==> M_xu5p_DASH_D_c		5.1.3.1	-1.02571e-05	-1.64681e-05	6.21109e-06
R_RPI	ribose-5-phosphate isomerase	M_r5p_c <==> M_ru5p_DASH_D_c		5.3.1.6	-1.0259e-05	-1.64693e-05	6.21037e-06
R_PAPA_SA	Phosphatidate phosphatase	M_h2o_c + 0.02 M_pa_SA_c --> 0.02 M_12dgr_SA_c + M_pi_c	Cell Envelope Biosynthesis	3.1.3.4	1.08185e-05	1.69919e-05	6.17343e-06
R_UAGDP	UDP-N-acetylglucosamine diphosphorylase	M_acgam1p_c + M_h_c + M_utp_c --> M_ppi_c + M_uacgam_c		2.7.7.23	8.1077e-06	1.42063e-05	6.09859e-06
R_G1PACT	glucosamine-1-phosphate N-acetyltransferase	M_accoa_c + M_gam1p_c --> M_acgam1p_c + M_coa_c + M_h_c	Aminosugar Metabolism	2.3.1.157	8.11976e-06	1.42135e-05	6.09373e-06
R_PGAMT	phosphoglucosamine mutase	M_gam1p_c <==> M_gam6p_c	Cell Envelope Biosynthesis	5.4.2.10	-8.12206e-06	-1.42149e-05	6.0928e-06
R_ADSS	adenylosuccinate synthase	M_asp_DASH_L_c + M_gtp_c + M_imp_c --> M_dcamp_c + M_gdp_c + 2 M_h_c + M_pi_c	Purine and Pyrimidine Biosynthesis	6.3.4.4	7.43005e-06	1.33183e-05	5.8883e-06
R_ADSL1	adenylosuccinate lyase	M_dcamp_c --> M_amp_c + M_fum_c	Purine and Pyrimidine Biosynthesis	4.3.2.2	7.43005e-06	1.33183e-05	5.8883e-06
R_PRASCS	phosphoribosylaminoimidazolesuccinocarboxamide synthase	M_5aizc_c + M_asp_DASH_L_c + M_atp_c <==> M_25aics_c + M_adp_c + M_h_c + M_pi_c	Purine and Pyrimidine Biosynthesis	6.3.2.6	7.45553e-06	1.33364e-05	5.88086e-06
R_PRAGS	phosphoribosylglycinamide synthetase	M_atp_c + M_gly_c + M_pram_c --> M_adp_c + M_gar_c + M_h_c + M_pi_c	Purine and Pyrimidine Biosynthesis	6.3.4.13	7.45553e-06	1.33364e-05	5.88086e-06
R_GLUPRT	glutamine phosphoribosyldiphosphate amidotransferase	M_gln_DASH_L_c + M_h2o_c + M_prpp_c --> M_glu_DASH_L_c + M_ppi_c + M_pram_c	Purine and Pyrimidine Biosynthesis	2.4.2.14	7.45553e-06	1.33364e-05	5.88086e-06
R_PRAIS	phosphoribosylaminoimidazole synthase	M_atp_c + M_fpram_c --> M_adp_c + M_air_c + 2 M_h_c + M_pi_c		6.3.3.1	7.45553e-06	1.33364e-05	5.88086e-06
R_PRFGS	phosphoribosylformylglycinamidine synthase	M_atp_c + M_fgam_c + M_gln_DASH_L_c + M_h2o_c --> M_adp_c + M_fpram_c + M_glu_DASH_L_c + M_h_c + M_pi_c		6.3.5.3	7.45553e-06	1.33364e-05	5.88086e-06
R_AIRC2	phosphoribosylaminoimidazole carboxylase	M_air_c + M_atp_c + M_hco3_c --> M_5caiz_c + M_adp_c + M_h_c + M_pi_c	Purine and Pyrimidine Biosynthesis		7.45553e-06	1.33364e-05	5.88086e-06
R_AIRC3	phosphoribosylaminoimidazole carboxylase (mutase rxn)	M_5aizc_c <==> M_5caiz_c	Purine and Pyrimidine Biosynthesis		-7.45553e-06	-1.33364e-05	5.88086e-06
R_ADSL2r	adenylosuccinate lyase	M_25aics_c <==> M_aicar_c + M_fum_c	Purine and Pyrimidine Biosynthesis	4.3.2.2	7.45553e-06	1.33364e-05	5.88086e-06
R_GARFT	phosphoribosylglycinamide formyltransferase	M_10fthf_c + M_gar_c <==> M_fgam_c + M_h_c + M_thf_c		2.1.2.2	7.4567e-06	1.33364e-05	5.87966e-06
R_AICART	phosphoribosylaminoimidazolecarboxamide formyltransferase	M_10fthf_c + M_aicar_c <==> M_fprica_c + M_thf_c		2.1.2.3	7.47085e-06	1.33462e-05	5.87537e-06
R_IMPC	IMP cyclohydrolase	M_h2o_c + M_imp_c <==> M_fprica_c	Purine and Pyrimidine Biosynthesis	3.5.4.10	-7.47145e-06	-1.33462e-05	5.87477e-06
R_GAPD	glyceraldehyde-3-phosphate dehydrogenase	M_g3p_c + M_nad_c + M_pi_c <==> M_13dpg_c + M_h_c + M_nadh_c		1.2.1.12	200	200	5.74271e-06
R_PGK	phosphoglycerate kinase	M_3pg_c + M_atp_c <==> M_13dpg_c + M_adp_c		2.7.2.3	-200	-200	5.7427e-06
R_EX_ala_L_LPAREN_e_RPAREN_	L-Alanine exchange	M_ala_DASH_L_e <==> M_ala_DASH_L_b			6.90209e-06	1.25934e-05	5.69129e-06
R_sink_ahcys_c	sink_ahcys(c)	M_ahcys_c <==> M_ahcys_b			8.35049e-06	1.39388e-05	5.58829e-06
R_HCYSMT	homocysteine S-methyltransferase	M_amet_c + M_hcys_DASH_L_c --> M_ahcys_c + M_h_c + M_met_DASH_L_c	Amino Acid Metabolism	2.1.1.10	8.35099e-06	1.39386e-05	5.58765e-06
R_METAT	methionine adenosyltransferase	M_atp_c + M_h2o_c + M_met_DASH_L_c --> M_amet_c + M_pi_c + M_ppi_c		2.5.1.6	8.35407e-06	1.39413e-05	5.58722e-06
R_SHSL4r	O-succinylhomoserine lyase (elimination), reversible	M_h2o_c + M_suchms_c <==> M_2obut_c + M_h_c + M_nh4_c + M_succ_c		4.2.99.9	-8.37048e-06	-1.39506e-05	5.58017e-06
R_CYSTL	cystathionine b-lyase	M_cyst_DASH_L_c + M_h2o_c --> M_hcys_DASH_L_c + M_nh4_c + M_pyr_c		4.4.1.8	8.37048e-06	1.39506e-05	5.58017e-06
R_SHSL1	O-succinylhomoserine lyase (L-cysteine)	M_cys_DASH_L_c + M_suchms_c --> M_cyst_DASH_L_c + M_h_c + M_succ_c		4.2.99.9	8.37048e-06	1.39506e-05	5.58017e-06
R_SADT2	Sulfate adenyltransferase	M_atp_c + M_gtp_c + M_h2o_c + M_so4_c --> M_aps_c + M_gdp_c + M_pi_c + M_ppi_c	Amino Acid Metabolism		8.4093e-06	1.396e-05	5.55072e-06
R_EX_so4_LPAREN_e_RPAREN_	Sulfate exchange	M_so4_e <==> M_so4_b			-8.4093e-06	-1.396e-05	5.55072e-06
R_CYSS	cysteine synthase	M_acser_c + M_h2s_c --> M_ac_c + M_cys_DASH_L_c + M_h_c	Amino Acid Metabolism		8.4093e-06	1.396e-05	5.55072e-06
R_ADSK	adenylyl-sulfate kinase	M_aps_c + M_atp_c --> M_adp_c + M_h_c + M_paps_c	Amino Acid Metabolism	2.7.1.25	8.4093e-06	1.396e-05	5.55072e-06
R_SULabc	sulfate transport via ABC system	M_atp_c + M_h2o_c + M_so4_e --> M_adp_c + M_h_c + M_pi_c + M_so4_c	Amino Acid Metabolism		8.4093e-06	1.396e-05	5.55072e-06
R_SERAT	serine O-acetyltransferase	M_accoa_c + M_ser_DASH_L_c <==> M_acser_c + M_coa_c	Tyrosine, Tryptophan, and Phenylalanine Metabolism	2.3.1.30	8.40932e-06	1.396e-05	5.5507e-06
R_PAPSR	phosphoadenylyl-sulfate reductase (thioredoxin)	M_paps_c + M_trdrd_c --> 2 M_h_c + M_pap_c + M_so3_c + M_trdox_c	Amino Acid Metabolism	1.8.4.8	8.40931e-06	1.396e-05	5.55069e-06
R_SULR	sulfite reductase (NADPH2)	3 M_h2o_c + M_h2s_c + 3 M_nadp_c <==> 5 M_h_c + 3 M_nadph_c + M_so3_c	Amino Acid Metabolism	1.8.2.2	-8.40931e-06	-1.396e-05	5.55065e-06
R_TRDR	thioredoxin reductase (NADPH)	M_h_c + M_nadph_c + M_trdox_c --> M_nadp_c + M_trdrd_c		1.8.1.9	8.43759e-06	1.39779e-05	5.54031e-06
R_EX_pi_LPAREN_e_RPAREN_	Phosphate exchange	M_pi_e <==> M_pi_b			-1.08008e-05	-5.26549e-06	5.53529e-06
R_DALAt2r	D-alanine transport via proton symport	M_ala_DASH_D_e + M_h_e <==> M_ala_DASH_D_c + M_h_c	Transport		-6.65837e-06	-1.2067e-05	5.40864e-06
R_EX_ala_D_LPAREN_e_RPAREN_	D-Alanine exchange	M_ala_DASH_D_e <==> M_ala_DASH_D_b			6.65837e-06	1.2067e-05	5.40864e-06
R_ORNCD	ornithine cyclodeaminase	M_orn_c --> M_nh4_c + M_pro_DASH_L_c		4.3.1.12	5.68699e-06	1.10187e-05	5.33173e-06
R_AGPR	N-acetyl-g-glutamyl-phosphate reductase	M_acg5sa_c + M_nadp_c + M_pi_c <==> M_acg5p_c + M_h_c + M_nadph_c	Urea Cycle	1.2.1.38	-5.73021e-06	-1.10458e-05	5.31563e-06
R_ACGK	acetylglutamate kinase	M_acglu_c + M_atp_c --> M_acg5p_c + M_adp_c	Amino Acid Metabolism	2.7.2.8	5.73025e-06	1.10459e-05	5.3156e-06
R_ORNTAC	ornithine transacetylase	M_acorn_c + M_glu_DASH_L_c <==> M_acglu_c + M_orn_c		2.3.1.35	5.73034e-06	1.10459e-05	5.31552e-06
R_ACOTA	acetylornithine transaminase	M_acorn_c + M_akg_c <==> M_acg5sa_c + M_glu_DASH_L_c	Amino Acid Metabolism	2.6.1.11	-5.7304e-06	-1.10459e-05	5.31545e-06
R_ALAabc	L-alanine transport via ABC system	M_ala_DASH_L_e + M_atp_c + M_h2o_c --> M_adp_c + M_ala_DASH_L_c + M_h_c + M_pi_c	Transport		6.79028e-06	1.20235e-05	5.23326e-06
R_TKT2	transketolase	M_e4p_c + M_xu5p_DASH_D_c <==> M_f6p_c + M_g3p_c		2.2.1.1	-9.93049e-06	-1.51231e-05	5.19264e-06
R_PROabc	L-proline transport via ABC system	M_atp_c + M_h2o_c + M_pro_DASH_L_e --> M_adp_c + M_h_c + M_pi_c + M_pro_DASH_L_c	Transport		9.08681e-06	1.4119e-05	5.03222e-06
R_GMPR	GMP reductase	M_gmp_c + 2 M_h_c + M_nadph_c --> M_imp_c + M_nadp_c + M_nh4_c	Nucleotide Metabolism	1.7.1.7	5.97382e-06	1.08705e-05	4.8967e-06
R_IMPD	IMP dehydrogenase	M_h2o_c + M_imp_c + M_nad_c --> M_h_c + M_nadh_c + M_xmp_c	Purine and Pyrimidine Biosynthesis	1.1.1.205	6.01561e-06	1.08984e-05	4.88277e-06
R_GMPS2	GMP synthase	M_atp_c + M_gln_DASH_L_c + M_h2o_c + M_xmp_c --> M_amp_c + M_glu_DASH_L_c + M_gmp_c + 2 M_h_c + M_ppi_c	Purine and Pyrimidine Biosynthesis	6.3.5.2	6.01562e-06	1.08978e-05	4.88222e-06
R_GLYBabc	Glycine betaine transport via ABC system	M_atp_c + M_glyb_e + M_h2o_c --> M_adp_c + M_glyb_c + M_h_c + M_pi_c	Transport		6.71565e-06	1.15642e-05	4.84853e-06
R_GLYBt2r	Glycine betaine transport via proton symport, reversible	M_glyb_e + M_h_e <==> M_glyb_c + M_h_c	Transport		-6.71809e-06	-1.1566e-05	4.84789e-06
R_GLUabc	L-glutamate transport via ABC system	M_atp_c + M_glu_DASH_L_e + M_h2o_c --> M_adp_c + M_glu_DASH_L_c + M_h_c + M_pi_c	Transport		5.94489e-06	1.06831e-05	4.73817e-06
R_NDPK2	nucleoside-diphosphate kinase (ATP:UDP)	M_atp_c + M_udp_c <==> M_adp_c + M_utp_c	Purine and Pyrimidine Biosynthesis	2.7.4.6	1.16449e-05	1.63082e-05	4.66329e-06
R_ALAD_L	L-alanine dehydrogenase	M_ala_DASH_L_c + M_h2o_c + M_nad_c --> M_h_c + M_nadh_c + M_nh4_c + M_pyr_c	Energy Metabolism	1.4.1.1	9.25632e-06	1.37862e-05	4.52985e-06
R_LYSabc	L-lysine transport via ABC system	M_atp_c + M_h2o_c + M_lys_DASH_L_e --> M_adp_c + M_h_c + M_lys_DASH_L_c + M_pi_c	Transport		6.81285e-06	1.1338e-05	4.52517e-06
R_ILEabc	L-isoleucine transport via ABC system	M_atp_c + M_h2o_c + M_ile_DASH_L_e --> M_adp_c + M_h_c + M_ile_DASH_L_c + M_pi_c	Transport		6.04458e-06	1.05543e-05	4.50967e-06
R_CYTK1	cytidylate kinase (CMP)	M_atp_c + M_cmp_c <==> M_adp_c + M_cdp_c	Purine and Pyrimidine Biosynthesis	2.7.4.14	1.52604e-05	1.08586e-05	4.40176e-06
R_NDPK3	nucleoside-diphosphate kinase (ATP:CDP)	M_atp_c + M_cdp_c <==> M_adp_c + M_ctp_c	Purine and Pyrimidine Biosynthesis	2.7.4.6	1.52547e-05	1.08555e-05	4.39917e-06
R_LEUabc	L-leucine transport via ABC system	M_atp_c + M_h2o_c + M_leu_DASH_L_e --> M_adp_c + M_h_c + M_leu_DASH_L_c + M_pi_c	Transport		6.03912e-06	1.04289e-05	4.38982e-06
R_SHKK	shikimate kinase	M_atp_c + M_skm_c --> M_adp_c + M_h_c + M_skm5p_c	Tyrosine, Tryptophan, and Phenylalanine Metabolism	2.7.1.71	9.60392e-06	1.37781e-05	4.1742e-06
R_DDPA	_3-deoxy-D-arabino-heptulosonate 7-phosphate synthetase	M_e4p_c + M_h2o_c + M_pep_c --> M_2dda7p_c + M_pi_c	Tyrosine, Tryptophan, and Phenylalanine Metabolism	4.1.2.15	9.60392e-06	1.37781e-05	4.1742e-06
R_CHORS	chorismate synthase	M_3psme_c --> M_chor_c + M_pi_c	Tyrosine, Tryptophan, and Phenylalanine Metabolism	4.2.3.5	9.60392e-06	1.37781e-05	4.1742e-06
R_PSCVT	_3-phosphoshikimate 1-carboxyvinyltransferase	M_pep_c + M_skm5p_c <==> M_3psme_c + M_pi_c	Tyrosine, Tryptophan, and Phenylalanine Metabolism	2.5.1.19	9.60392e-06	1.37781e-05	4.1742e-06
R_DHQD	_3-dehydroquinate dehydratase	M_3dhq_c <==> M_3dhsk_c + M_h2o_c	Tyrosine, Tryptophan, and Phenylalanine Metabolism	4.2.1.10	9.60393e-06	1.37781e-05	4.1742e-06
R_SHK3Dr	shikimate dehydrogenase	M_3dhsk_c + M_h_c + M_nadph_c <==> M_nadp_c + M_skm_c	Tyrosine, Tryptophan, and Phenylalanine Metabolism	1.1.1.25	9.60392e-06	1.37781e-05	4.1742e-06
R_DHQS	_3-dehydroquinate synthase	M_2dda7p_c --> M_3dhq_c + M_pi_c	Tyrosine, Tryptophan, and Phenylalanine Metabolism	4.2.3.4	9.60393e-06	1.37781e-05	4.17419e-06
R_FBA	fructose-bisphosphate aldolase	M_fdp_c <==> M_dhap_c + M_g3p_c		4.1.2.13	100	100	4.14086e-06
R_ACOATA	Acetyl-CoA ACP transacylase	M_ACP_c + M_accoa_c <==> M_acACP_c + M_coa_c	Cell Envelope Biosynthesis	2.3.1.38	-5.68151e-06	-9.68757e-06	4.00606e-06
R_MCOATA	Malonyl-CoA-ACP transacylase	M_ACP_c + M_malcoa_c <==> M_coa_c + M_malACP_c	Fatty Acid Biosynthesis	2.3.1.39	5.68153e-06	9.68755e-06	4.00603e-06
R_MACPD	Malonyl-ACP decarboxylase	M_h_c + M_malACP_c --> M_acACP_c + M_co2_c	Cell Envelope Biosynthesis		5.68154e-06	9.68756e-06	4.00602e-06
R_VALabc	L-valine transport via ABC system	M_atp_c + M_h2o_c + M_val_DASH_L_e --> M_adp_c + M_h_c + M_pi_c + M_val_DASH_L_c	Transport		5.98276e-06	9.90332e-06	3.92055e-06
R_Kabc	Potassium ABC transporter	M_atp_c + M_h2o_c + M_k_e --> M_adp_c + M_h_c + M_k_c + M_pi_c	Transport		6.01356e-06	9.89356e-06	3.88e-06
R_Kt2r	potassium reversible transport via proton symport	M_h_e + M_k_e <==> M_h_c + M_k_c	Transport		-6.01363e-06	-9.89355e-06	3.87992e-06
R_CHLt2r	choline transport via proton symport, reversible	M_chol_e + M_h_e <==> M_chol_c + M_h_c	Transport		-6.62724e-06	-1.02236e-05	3.59634e-06
R_CHLabc	choline transport via ABC system	M_atp_c + M_chol_e + M_h2o_c --> M_adp_c + M_chol_c + M_h_c + M_pi_c	Transport		6.62984e-06	1.02254e-05	3.59554e-06
R_G3PCT	glycerol-3-phosphate cytidylyltransferase	M_ctp_c + M_glyc3p_c + M_h_c --> M_cdpglyc_c + M_ppi_c	Glycerolipid Metabolism	2.7.7.39	8.01328e-06	4.69926e-06	3.31402e-06
R_PFK	phosphofructokinase	M_atp_c + M_f6p_c --> M_adp_c + M_fdp_c + M_h_c		2.7.1.11	100	100	3.0653e-06
R_CHORM	chorismate mutase	M_chor_c --> M_pphn_c	Tyrosine, Tryptophan, and Phenylalanine Metabolism	5.4.99.5	6.53959e-06	9.38373e-06	2.84414e-06
R_OIVD3	_2-oxoisovalerate dehydrogenase (acylating; 3-methyl-2-oxopentanoate)	M_3mop_c + M_coa_c + M_nad_c --> M_2mbcoa_c + M_co2_c + M_nadh_c		1.2.1.25	5.88708e-06	3.4741e-06	2.41298e-06
R_TPI	triose-phosphate isomerase	M_dhap_c <==> M_g3p_c		5.3.1.1	100	100	2.26482e-06
R_EX_glu_L_LPAREN_e_RPAREN_	L-Glutamate exchange	M_glu_DASH_L_e <==> M_glu_DASH_L_b			2.59442e-06	4.71831e-06	2.12389e-06
R_ACACT2r	acetyl-CoA C-acyltransferase (butanoyl-CoA) (r)	M_accoa_c + M_btcoa_c <==> M_3ohcoa_c + M_coa_c	Fatty Acid Degradation	2.3.1.16	-1.31121e-06	-3.38777e-06	2.07656e-06
R_HACD3	_3-hydroxyacyl-CoA dehydrogenase (3-oxooctanoyl-CoA)	M_3oocoa_c + M_h_c + M_nadh_c <==> M_3hocoa_c + M_nad_c	Fatty Acid Degradation	1.1.1.35	-1.31125e-06	-3.38778e-06	2.07653e-06
R_HACD2	_3-hydroxyacyl-CoA dehydrogenase (3-oxohexanoyl-CoA)	M_3ohcoa_c + M_h_c + M_nadh_c <==> M_3hhcoa_c + M_nad_c	Fatty Acid Degradation	1.1.1.35	-1.31123e-06	-3.38776e-06	2.07653e-06
R_HACD1	_3-hydroxyacyl-CoA dehydrogenase (acetoacetyl-CoA)	M_aacoa_c + M_h_c + M_nadh_c <==> M_3hbcoa_c + M_nad_c		1.1.1.35	-1.31122e-06	-3.38775e-06	2.07652e-06
R_ACOAD1	acyl-CoA dehydrogenase (butanoyl-CoA)	M_b2coa_c + M_h_c + M_nadh_c <==> M_btcoa_c + M_nad_c	Fatty Acid Degradation	1.3.99.2	-1.31123e-06	-3.38775e-06	2.07652e-06
R_ACACT3r	acetyl-CoA C-acyltransferase (hexanoyl-CoA) (r)	M_accoa_c + M_hxcoa_c <==> M_3oocoa_c + M_coa_c	Fatty Acid Degradation	2.3.1.16	-1.31126e-06	-3.38777e-06	2.07652e-06
R_ECOAH1	_3-hydroxyacyl-CoA dehydratase (3-hydroxybutanoyl-CoA)	M_3hbcoa_c <==> M_b2coa_c + M_h2o_c		4.2.1.17	-1.31124e-06	-3.38775e-06	2.07652e-06
R_ECOAH2	_3-hydroxyacyl-CoA dehydratase (3-hydroxyhexanoyl-CoA)	M_3hhcoa_c <==> M_h2o_c + M_hx2coa_c	Fatty Acid Degradation	4.2.1.17	-1.31128e-06	-3.38779e-06	2.07651e-06
R_ACOAD2	acyl-CoA dehydrogenase (hexanoyl-CoA)	M_h_c + M_hx2coa_c + M_nadh_c <==> M_hxcoa_c + M_nad_c	Fatty Acid Degradation	1.3.99.3	-1.31126e-06	-3.38777e-06	2.07651e-06
R_HACD6	_3-hydroxyacyl-CoA dehydrogenase (3-oxotetradecanoyl-CoA)	M_3otdcoa_c + M_h_c + M_nadh_c <==> M_3htdcoa_c + M_nad_c	Fatty Acid Degradation	1.1.1.35	-1.31125e-06	-3.38776e-06	2.07651e-06
R_ACOAD3	acyl-CoA dehydrogenase (octanoyl-CoA)	M_nad_c + M_occoa_c <==> M_h_c + M_nadh_c + M_oc2coa_c	Fatty Acid Degradation	1.3.99.3	1.31128e-06	3.38778e-06	2.07651e-06
R_ECOAH3	_3-hydroxyacyl-CoA dehydratase (3-hydroxyoctanoyl-CoA)	M_3hocoa_c <==> M_h2o_c + M_oc2coa_c	Fatty Acid Degradation	4.2.1.17	-1.31129e-06	-3.38779e-06	2.0765e-06
R_HACD4	_3-hydroxyacyl-CoA dehydrogenase (3-oxodecanoyl-CoA)	M_3odcoa_c + M_h_c + M_nadh_c <==> M_3hdcoa_c + M_nad_c	Fatty Acid Degradation	1.1.1.35	-1.31125e-06	-3.38775e-06	2.0765e-06
R_HACD5	_3-hydroxyacyl-CoA dehydrogenase (3-oxododecanoyl-CoA)	M_3oddcoa_c + M_h_c + M_nadh_c <==> M_3hddcoa_c + M_nad_c	Fatty Acid Degradation	1.1.1.35	-1.31125e-06	-3.38774e-06	2.07649e-06
R_ACACT5r	acetyl-CoA C-acyltransferase (decanoyl-CoA) (r)	M_accoa_c + M_dcacoa_c <==> M_3oddcoa_c + M_coa_c		2.3.1.16	-1.31127e-06	-3.38775e-06	2.07648e-06
R_ACACT4r	acetyl-CoA C-acyltransferase (octanoyl-CoA) (r)	M_accoa_c + M_occoa_c <==> M_3odcoa_c + M_coa_c	Fatty Acid Degradation	2.3.1.16	-1.31128e-06	-3.38775e-06	2.07647e-06
R_ECOAH6	_3-hydroxyacyl-CoA dehydratase (3-hydroxytetradecanoyl-CoA)	M_3htdcoa_c <==> M_h2o_c + M_td2coa_c	Fatty Acid Degradation	4.2.1.17	-1.31129e-06	-3.38776e-06	2.07647e-06
R_ECOAH4	_3-hydroxyacyl-CoA dehydratase (3-hydroxydecanoyl-CoA)	M_3hdcoa_c <==> M_dc2coa_c + M_h2o_c	Fatty Acid Degradation	4.2.1.17	-1.31128e-06	-3.38775e-06	2.07647e-06
R_ACACT7r	acetyl-CoA C-acyltransferase (tetradecanoyl-CoA) (r)	M_accoa_c + M_tdcoa_c <==> M_3ohdcoa_c + M_coa_c	Fatty Acid Degradation	2.3.1.16	-1.31129e-06	-3.38776e-06	2.07646e-06
R_ACOAD4	acyl-CoA dehydrogenase (decanoyl-CoA)	M_dcacoa_c + M_nad_c <==> M_dc2coa_c + M_h_c + M_nadh_c		1.3.99.3	1.31128e-06	3.38774e-06	2.07646e-06
R_ECOAH5	_3-hydroxyacyl-CoA dehydratase (3-hydroxydodecanoyl-CoA)	M_3hddcoa_c <==> M_dd2coa_c + M_h2o_c		4.2.1.17	-1.3113e-06	-3.38776e-06	2.07646e-06
R_ACOAD6	acyl-CoA dehydrogenase (tetradecanoyl-CoA)	M_nad_c + M_tdcoa_c <==> M_h_c + M_nadh_c + M_td2coa_c	Fatty Acid Degradation	1.3.99.3	1.31128e-06	3.38774e-06	2.07646e-06
R_HACD7	_3-hydroxyacyl-CoA dehydrogenase (3-oxohexadecanoyl-CoA)	M_3ohdcoa_c + M_h_c + M_nadh_c <==> M_3hhdcoa_c + M_nad_c	Fatty Acid Degradation	1.1.1.35	-1.31128e-06	-3.38774e-06	2.07646e-06
R_ACACT6r	acetyl-CoA C-acyltransferase (dodecanoyl-CoA) (r)	M_accoa_c + M_ddcacoa_c <==> M_3otdcoa_c + M_coa_c		2.3.1.16	-1.31128e-06	-3.38774e-06	2.07646e-06
R_ECOAH7	_3-hydroxyacyl-CoA dehydratase (3-hydroxyhexadecanoyl-CoA)	M_3hhdcoa_c <==> M_h2o_c + M_hdd2coa_c	Fatty Acid Degradation	4.2.1.17	-1.31131e-06	-3.38775e-06	2.07643e-06
R_ACOAD7	acyl-CoA dehydrogenase (hexadecanoyl-CoA)	M_nad_c + M_pmtcoa_c --> M_h_c + M_hdd2coa_c + M_nadh_c		1.3.99.3	1.31132e-06	3.38775e-06	2.07643e-06
R_FACOAL160	fatty-acid--CoA ligase (hexadecanoate)	M_atp_c + M_coa_c + M_hdca_c <==> M_amp_c + M_pmtcoa_c + M_ppi_c	Fatty Acid Degradation	6.2.1.3	1.31133e-06	3.38775e-06	2.07643e-06
R_ACOAD5	acyl-CoA dehydrogenase (dodecanoyl-CoA)	M_ddcacoa_c + M_nad_c <==> M_dd2coa_c + M_h_c + M_nadh_c		1.3.99.3	1.31132e-06	3.38774e-06	2.07642e-06
R_ACACT1r	acetyl-CoA C-acetyltransferase	2 M_accoa_c <==> M_aacoa_c + M_coa_c	Fatty Acid Degradation	2.3.1.9	-1.31381e-06	-3.3876e-06	2.07378e-06
R_KAS8	b-ketoacyl synthetase (palmitate, n-C16:0)	M_accoa_c + 20 M_h_c + 7 M_malcoa_c + 14 M_nadph_c --> 7 M_co2_c + 8 M_coa_c + 6 M_h2o_c + M_hdca_c + 14 M_nadp_c	Fatty Acid Synthesis	2.3.1.41	1.41899e-06	3.45168e-06	2.03269e-06
R_EX_phe_L_LPAREN_e_RPAREN_	L-Phenylalanine exchange	M_phe_DASH_L_e <==> M_phe_DASH_L_b			3.75496e-06	5.63945e-06	1.88449e-06
R_PHEt2r	L-phenylalanine reversible transport via proton symport	M_h_e + M_phe_DASH_L_e <==> M_h_c + M_phe_DASH_L_c	Transport		-3.75496e-06	-5.63945e-06	1.88449e-06
R_PPNDH	prephenate dehydratase	M_h_c + M_pphn_c --> M_co2_c + M_h2o_c + M_phpyr_c	Tyrosine, Tryptophan, and Phenylalanine Metabolism	4.2.1.51	3.78858e-06	5.65932e-06	1.87074e-06
R_PHETA1	phenylalanine transaminase	M_akg_c + M_phe_DASH_L_c <==> M_glu_DASH_L_c + M_phpyr_c	Tyrosine, Tryptophan, and Phenylalanine Metabolism	2.6.1.58	-3.78858e-06	-5.65932e-06	1.87074e-06
R_PASYN_SA	Phosphatidic acid synthase (Saureus)	0.013 M_fa1_c + 0.15 M_fa11_c + 0.35 M_fa12_c + 0.186 M_fa19a_c + 0.063 M_fa20n_c + 0.169 M_fa3_c + 0.792 M_fa4_c + 0.033 M_fa6_c + M_glyc3p_c + 0.024 M_hdca_c + 0.116 M_ocdca_c + 0.004 M_ttdca_c --> 0.02 M_pa_SA_c	Lipid _amp; Cell Wall Metabolism		4.42861e-06	2.61384e-06	1.81477e-06
R_POX	pyruvate oxidase	M_h2o_c + M_pyr_c + M_q8_c --> M_ac_c + M_co2_c + M_q8h2_c		1.2.2.2	2.05686e-06	3.82699e-06	1.77013e-06
R_ACYP_2	acylphosphatase (2)	M_actp_c + M_h2o_c --> M_ac_c + M_h_c + M_pi_c	Carbohydrate Metabolism	3.6.1.7	5.25228e-06	6.98899e-06	1.73671e-06
R_SERD_Lr	L-serine deaminase (rev)	M_ser_DASH_L_c <==> M_nh4_c + M_pyr_c		4.3.1.17	2.82908e-06	4.3767e-06	1.54762e-06
R_ACCOAC	acetyl-CoA carboxylase	M_accoa_c + M_atp_c + M_hco3_c --> M_adp_c + M_h_c + M_malcoa_c + M_pi_c	Pyruvate Metabolism	6.4.1.2	6.38794e-05	6.23375e-05	1.54187e-06
R_ACALDi	acetaldehyde dehydrogenase (acetylating)	M_acald_c + M_coa_c + M_nad_c --> M_accoa_c + M_h_c + M_nadh_c	Pyruvate Metabolism	1.2.1.10	2.53573e-06	4.05094e-06	1.51522e-06
R_PGPP_SA	Phosphatidylglycerol phosphate phosphatase (Saureus)	M_h2o_c + 0.02 M_pgp_SA_c --> 0.02 M_pg_SA_c + M_pi_c		3.1.3.27	3.67396e-06	2.16947e-06	1.50449e-06
R_PGSA_SA	Phosphatidylglycerol synthase (Saureus)	0.02 M_cdpdag_SA_c + M_glyc3p_c <==> M_cmp_c + M_h_c + 0.02 M_pgp_SA_c		2.7.8.5	3.67394e-06	2.16947e-06	1.50447e-06
R_KAS4	b-ketoacyl synthetase (Anteiso-C15:0)	M_2mbcoa_c + 14 M_h_c + 5 M_malcoa_c + 10 M_nadph_c --> 5 M_co2_c + 6 M_coa_c + M_fa4_c + 4 M_h2o_c + 10 M_nadp_c	Fatty Acid Synthesis	2.3.1.41	3.51083e-06	2.07209e-06	1.43874e-06
R_PGMT	phosphoglucomutase	M_g1p_c <==> M_g6p_c		5.4.2.2	-3.52046e-06	-2.08364e-06	1.43682e-06
R_GALUi	UTP-glucose-1-phosphate uridylyltransferase (irreversible)	M_g1p_c + M_h_c + M_utp_c --> M_ppi_c + M_udpg_c		2.7.7.9	3.52045e-06	2.08364e-06	1.43681e-06
R_PGI	glucose-6-phosphate isomerase	M_g6p_c <==> M_f6p_c		5.3.1.9	100	100	1.43589e-06
R_UREA	urease	2 M_h_c + M_h2o_c + M_urea_c --> M_co2_c + 2 M_nh4_c		3.5.1.5	6.56711e-06	5.20144e-06	1.36567e-06
R_EX_trp_L_LPAREN_e_RPAREN_	L-Tryptophan exchange	M_trp_DASH_L_e <==> M_trp_DASH_L_b			3.05515e-06	4.38663e-06	1.33148e-06
R_TRPt2r	L-tryptophan reversible transport via proton symport	M_h_e + M_trp_DASH_L_e <==> M_h_c + M_trp_DASH_L_c	Transport		-3.05515e-06	-4.38663e-06	1.33148e-06
R_TRPS1	tryptophan synthase (indoleglycerol phosphate)	M_3ig3p_c + M_ser_DASH_L_c --> M_g3p_c + M_h2o_c + M_trp_DASH_L_c	Tyrosine, Tryptophan, and Phenylalanine Metabolism	4.2.1.20	3.06783e-06	4.39412e-06	1.32628e-06
R_IGPS	indole-3-glycerol-phosphate synthase	M_2cpr5p_c + M_h_c --> M_3ig3p_c + M_co2_c + M_h2o_c	Tyrosine, Tryptophan, and Phenylalanine Metabolism	4.1.1.48	3.06783e-06	4.39412e-06	1.32628e-06
R_PRAI	phosphoribosylanthranilate isomerase	M_pran_c <==> M_2cpr5p_c	Tyrosine, Tryptophan, and Phenylalanine Metabolism	5.3.1.24	3.06783e-06	4.39412e-06	1.32628e-06
R_ANPRT	anthranilate phosphoribosyltransferase	M_anth_c + M_prpp_c --> M_ppi_c + M_pran_c	Tyrosine, Tryptophan, and Phenylalanine Metabolism	2.4.2.18	3.06783e-06	4.39412e-06	1.32628e-06
R_ANS	anthranilate synthase	M_chor_c + M_gln_DASH_L_c --> M_anth_c + M_glu_DASH_L_c + M_h_c + M_pyr_c	Tyrosine, Tryptophan, and Phenylalanine Metabolism	4.1.3.27	3.06783e-06	4.39412e-06	1.32628e-06
R_ATPM	ATP maintenance requirement	M_atp_c + M_h2o_c --> M_adp_c + M_h_c + M_pi_c			5.01484e-06	6.28597e-06	1.27113e-06
R_ARGSSr	argininosuccinate synthase, reversible	M_asp_DASH_L_c + M_atp_c + M_citr_DASH_L_c <==> M_amp_c + M_argsuc_c + M_h_c + M_ppi_c		6.3.4.5	1.39914e-06	2.5733e-06	1.17416e-06
R_ARGSL	argininosuccinate lyase	M_argsuc_c <==> M_arg_DASH_L_c + M_fum_c		4.3.2.1	1.39914e-06	2.5733e-06	1.17416e-06
R_ME1_rev	malic enzyme	M_mal_DASH_L_c + M_nad_c <==> M_co2_c + M_nadh_c + M_pyr_c	Pyruvate Metabolism		5.18947e-06	6.34154e-06	1.15207e-06
R_ALDD2x	aldehyde dehydrogenase (acetaldehyde, NAD)	M_acald_c + M_h2o_c + M_nad_c --> M_ac_c + 2 M_h_c + M_nadh_c	Pyruvate Metabolism	1.2.1.3	1.81192e-06	2.95592e-06	1.144e-06
R_FBP	fructose-bisphosphatase	M_fdp_c + M_h2o_c --> M_f6p_c + M_pi_c		3.1.3.11	6.48487e-06	7.56033e-06	1.07547e-06
R_DASYN_SA	CDP-Diacylglycerol synthetase (Saureus)	M_ctp_c + M_h_c + 0.02 M_pa_SA_c <==> 0.02 M_cdpdag_SA_c + M_ppi_c	Lipid _amp; Cell Wall Metabolism	2.7.7.41	7.22138e-06	6.16464e-06	1.05674e-06
R_TALA	transaldolase	M_g3p_c + M_s7p_c <==> M_e4p_c + M_f6p_c		2.2.1.2	-3.26566e-07	-1.34501e-06	1.01844e-06
R_TKT1	transketolase	M_r5p_c + M_xu5p_DASH_D_c <==> M_g3p_c + M_s7p_c	Pentose Phosphate Pathway	2.2.1.1	-3.26567e-07	-1.34501e-06	1.01844e-06
R_FDHr	formate dehydrogenase	M_for_c + M_nad_c <==> M_co2_c + M_nadh_c	Glyoxylate Metabolism	1.2.1.2	4.54977e-06	5.56396e-06	1.01418e-06
R_TYRt2r	L-tyrosine reversible transport via proton symport	M_h_e + M_tyr_DASH_L_e <==> M_h_c + M_tyr_DASH_L_c	Transport		-2.72767e-06	-3.71074e-06	9.8307e-07
R_EX_tyr_L_LPAREN_e_RPAREN_	L-Tyrosine exchange	M_tyr_DASH_L_e <==> M_tyr_DASH_L_b			2.72767e-06	3.71074e-06	9.8307e-07
R_TYRTA	tyrosine transaminase	M_akg_c + M_tyr_DASH_L_c <==> M_34hpp_c + M_glu_DASH_L_c		2.6.1.5	-2.75101e-06	-3.72441e-06	9.73401e-07
R_PPND	prephenate dehydrogenase	M_nad_c + M_pphn_c --> M_34hpp_c + M_co2_c + M_nadh_c	Tyrosine, Tryptophan, and Phenylalanine Metabolism	1.3.1.12	2.75101e-06	3.72441e-06	9.734e-07
R_CBPS	carbamoyl-phosphate synthase (glutamine-hydrolysing)	2 M_atp_c + M_gln_DASH_L_c + M_h2o_c + M_hco3_c --> 2 M_adp_c + M_cbp_c + M_glu_DASH_L_c + 2 M_h_c + M_pi_c		6.3.5.5	2.31065e-06	3.27835e-06	9.67699e-07
R_CDAPPA_SA	CDP-Diacylglycerol pyrophostatase (Saureus)	0.02 M_cdpdag_SA_c + M_h2o_c --> M_cmp_c + 2 M_h_c + 0.02 M_pa_SA_c	Lipid _amp; Cell Wall Metabolism	3.6.1.26	3.01073e-06	3.67898e-06	6.68259e-07
R_KAS12	b-ketoacyl synthetase (Anteiso-C17:0)	M_2mbcoa_c + 17 M_h_c + 6 M_malcoa_c + 12 M_nadph_c --> 6 M_co2_c + 7 M_coa_c + M_fa12_c + 5 M_h2o_c + 12 M_nadp_c	Fatty Acid Synthesis	2.3.1.41	1.55239e-06	9.15739e-07	6.3665e-07
R_OIVD1r	_2-oxoisovalerate dehydrogenase (acylating; 4-methyl-2-oxopentaoate)	M_4mop_c + M_coa_c + M_nad_c <==> M_co2_c + M_ivcoa_c + M_nadh_c		1.2.1.25	1.41565e-06	8.35381e-07	5.80267e-07
R_CLPNS_SA	Cardiolipin Synthase (Saureus)	0.04 M_pg_SA_c <==> 0.02 M_clpn_SA_c + M_glyc_c			1.26178e-06	7.43398e-07	5.18382e-07
R_UMPK	UMP kinase	M_atp_c + M_ump_c <==> M_adp_c + M_udp_c	Purine and Pyrimidine Biosynthesis	2.7.4.14	1.18859e-06	7.34393e-07	4.54192e-07
R_UAG4Ei	UDP-N-acetylglucosamine 4-epimerase	M_uacgam_c --> M_udpacgal_c		5.1.3.7	8.60464e-07	5.05769e-07	3.54695e-07
R_KAS19SA	b-ketoacyl synthetase (Anteiso-C19:0)	M_2mbcoa_c + 20 M_h_c + 7 M_malcoa_c + 14 M_nadph_c --> 7 M_co2_c + 8 M_coa_c + M_fa19a_c + 6 M_h2o_c + 14 M_nadp_c		2.3.1.41	8.23711e-07	4.86029e-07	3.37682e-07
R_KAS3	b-ketoacyl synthetase (Iso-C15:0)	14 M_h_c + M_ivcoa_c + 5 M_malcoa_c + 10 M_nadph_c --> 5 M_co2_c + 6 M_coa_c + M_fa3_c + 4 M_h2o_c + 10 M_nadp_c	Fatty Acid Synthesis	2.3.1.41	7.50472e-07	4.42918e-07	3.07555e-07
R_GLYCt	glycerol transport via channel	M_glyc_c <==> M_glyc_e			6.88601e-07	3.98169e-07	2.90432e-07
R_EX_glyc_LPAREN_e_RPAREN_	Glycerol exchange	M_glyc_e <==> M_glyc_b			6.88601e-07	3.98169e-07	2.90432e-07
R_KAS11	b-ketoacyl synthetase (Iso-C17:0)	17 M_h_c + M_ivcoa_c + 6 M_malcoa_c + 12 M_nadph_c --> 6 M_co2_c + 7 M_coa_c + M_fa11_c + 5 M_h2o_c + 12 M_nadp_c	Fatty Acid Synthesis	2.3.1.41	6.65103e-07	3.92505e-07	2.72598e-07
R_EX_for_LPAREN_e_RPAREN_	Formate exchange	M_for_e <==> M_for_b			1.01414e-05	1.03728e-05	2.314e-07
R_GLYKr	glycerol kinase (reversible)	M_atp_c + M_glyc_c <==> M_adp_c + M_glyc3p_c + M_h_c	Glycerolipid Metabolism	2.7.1.30	5.7318e-07	3.45229e-07	2.27951e-07
R_KAS13	b-ketoacyl synthetase (octadecanoate)	M_accoa_c + 23 M_h_c + 8 M_malcoa_c + 16 M_nadph_c --> 8 M_co2_c + 9 M_coa_c + 7 M_h2o_c + 16 M_nadp_c + M_ocdca_c	Fatty Acid Synthesis	2.3.1.41	5.13677e-07	3.03285e-07	2.10392e-07
R_PSSA_SA	Phosphatidylserine syntase (Saureus)	0.02 M_cdpdag_SA_c + M_ser_DASH_L_c <==> M_cmp_c + M_h_c + 0.02 M_ps_SA_c	Lipid _amp; Cell Wall Metabolism	2.7.8.8	4.45689e-07	2.63168e-07	1.82521e-07
R_PSD_SA	Phosphatidylserine decarboxylase (Saureus)	M_h_c + 0.02 M_ps_SA_c --> M_co2_c + 0.02 M_pe_SA_c	Lipid _amp; Cell Wall Metabolism	4.1.1.65	4.45686e-07	2.63167e-07	1.82519e-07
R_TAGO	Tag O reaction for initiation of teichoic acid	2 M_h2o_c + M_uacgam_c --> M_acgam_c + 2 M_h_c + M_pi_c + M_ump_c			3.25038e-07	1.90262e-07	1.34776e-07
R_UAG2E	UDP-N-acetylglucosamine 2-epimerase	M_uacgam_c <==> M_uacmam_c		5.1.3.14	3.20265e-07	1.87939e-07	1.32326e-07
R_KAS20SA	b-ketoacyl synthetase (C20:0)	M_accoa_c + 26 M_h_c + 9 M_malcoa_c + 18 M_nadph_c --> 9 M_co2_c + 10 M_coa_c + M_fa20n_c + 8 M_h2o_c + 18 M_nadp_c		2.3.1.41	2.79023e-07	1.64588e-07	1.14436e-07
R_OIVD2	_2-oxoisovalerate dehydrogenase (acylating; 3-methyl-2-oxobutanoate)	M_3mob_c + M_coa_c + M_nad_c --> M_co2_c + M_ibcoa_c + M_nadh_c		1.2.1.25	2.04298e-07	1.20543e-07	8.37545e-08
R_GHMT2	glycine hydroxymethyltransferase	M_ser_DASH_L_c + M_thf_c --> M_gly_c + M_h2o_c + M_mlthf_c		2.1.2.1	2.70558e-06	2.63434e-06	7.12468e-08
R_KAS6	b-ketoacyl synthetase (Iso-C16:0)	17 M_h_c + M_ibcoa_c + 6 M_malcoa_c + 12 M_nadph_c --> 6 M_co2_c + 7 M_coa_c + M_fa6_c + 5 M_h2o_c + 12 M_nadp_c	Fatty Acid Synthesis	2.3.1.41	1.46767e-07	8.65489e-08	6.02179e-08
R_TECA3S	glycerol teichoic acid synthesis (n=25, glucose sub)	M_acgam_c + 25 M_cdpglyc_c + M_uacmam_c + 25 M_udpg_c --> 25 M_cmp_c + M_gtca3_c + 51 M_h_c + 26 M_udp_c			1.07044e-07	6.26761e-08	4.43676e-08
R_TECA1S	glycerol teichoic acid synthesis (no sub, n=25)	M_acgam_c + 25 M_cdpglyc_c + M_uacmam_c --> 25 M_cmp_c + M_gtca1_c + 26 M_h_c + M_udp_c			1.06711e-07	6.26548e-08	4.40557e-08
R_TECA2S	glycerol techoic acid synthesis (D-ala, n=25)	M_acgam_c + 25 M_ala_DASH_D_c + 25 M_atp_c + 25 M_cdpglyc_c + M_uacmam_c --> 25 M_amp_c + 25 M_cmp_c + M_gtca2_c + 26 M_h_c + 25 M_ppi_c + M_udp_c			1.06539e-07	6.26643e-08	4.38742e-08
R_PLYSSA_SA2	Phosphatidyllysine Synthase (SA) 2	0.02 M_cdpdag_SA_c + M_lys_DASH_L_c <==> M_cmp_c + M_h_c + 0.02 M_plys_SA2_c	Lipid _amp; Cell Wall Metabolism		7.59766e-08	4.40835e-08	3.18931e-08
R_MOHMT	_3-methyl-2-oxobutanoate hydroxymethyltransferase	M_3mob_c + M_h2o_c + M_mlthf_c --> M_2dhp_c + M_thf_c		2.1.2.11	3.13182e-08	4.70687e-09	2.66113e-08
R_DPR	_2-dehydropantoate 2-reductase	M_2dhp_c + M_h_c + M_nadph_c --> M_nadp_c + M_pant_DASH_R_c	Cofactor and Prosthetic Group Biosynthesis	1.1.1.169	3.08325e-08	4.69878e-09	2.61338e-08
R_PANTS	pantothenate synthase	M_ala_DASH_B_c + M_atp_c + M_pant_DASH_R_c --> M_amp_c + M_h_c + M_pnto_DASH_R_c + M_ppi_c	Pantothenate and CoA Biosynthesis	6.3.2.1	3.08322e-08	4.69957e-09	2.61326e-08
R_ASP1DC	aspartate 1-decarboxylase	M_asp_DASH_L_c + M_h_c --> M_ala_DASH_B_c + M_co2_c		4.1.1.11	3.08302e-08	4.69923e-09	2.61309e-08
R_PNTK	pantothenate kinase	M_atp_c + M_pnto_DASH_R_c --> M_4ppan_c + M_adp_c + M_h_c	Cofactor and Prosthetic Group Biosynthesis	2.7.1.33	3.0822e-08	4.69869e-09	2.61233e-08
R_PPNCL2	phosphopantothenate-cysteine ligase	M_4ppan_c + M_ctp_c + M_cys_DASH_L_c --> M_4ppcys_c + M_cmp_c + M_h_c + M_ppi_c	Cofactor and Prosthetic Group Biosynthesis	6.3.2.5	3.08175e-08	4.69855e-09	2.61189e-08
R_PPCDC	phosphopantothenoylcysteine decarboxylase	M_4ppcys_c + M_h_c --> M_co2_c + M_pan4p_c	Cofactor and Prosthetic Group Biosynthesis	4.1.1.36	3.08057e-08	4.70594e-09	2.60997e-08
R_KAS1	b-ketoacyl synthetase (Iso-C14:0)	14 M_h_c + M_ibcoa_c + 5 M_malcoa_c + 10 M_nadph_c --> 5 M_co2_c + 6 M_coa_c + M_fa1_c + 4 M_h2o_c + 10 M_nadp_c	Fatty Acid Synthesis	2.3.1.41	5.75769e-08	3.4043e-08	2.3534e-08
R_PPM	phosphopentomutase	M_r1p_c <==> M_r5p_c	Pentose Phosphate Pathway	5.4.2.7	-2.21189e-08	-4.56456e-08	2.35267e-08
R_PYNP1	pyrimidine-nucleoside phosphorylase (cytosine)	M_csn_c + M_r1p_c --> M_cytd_c + M_pi_c	Purine and Pyrimidine Biosynthesis	2.4.2.2	2.26944e-08	4.57007e-08	2.30062e-08
R_EX_csn_LPAREN_e_RPAREN_	Cytosine exchange	M_csn_e <==> M_csn_b			-2.27004e-08	-4.57006e-08	2.30002e-08
R_CSNt2	cytosine transport in via proton symport	M_csn_e + M_h_e --> M_csn_c + M_h_c	Transport		2.27034e-08	4.57006e-08	2.29971e-08
R_GLCPcom_SA	Glucosyl Phosphoglycerol Combination (SA)	2 M_gtca1_c + 2 M_gtca2_c + 2 M_gtca3_c --> M_glcp_SA_c			5.34254e-08	3.13227e-08	2.21027e-08
R_CYTD	cytidine deaminase	M_cytd_c + M_h_c + M_h2o_c --> M_nh4_c + M_uri_c	Purine and Pyrimidine Biosynthesis	3.5.4.5	2.15895e-08	4.16081e-08	2.00186e-08
R_TECA4S	minor teichoic acid synthesis (n=30)	30 M_h2o_c + 30 M_udpacgal_c + 30 M_udpg_c --> 60 M_h_c + M_tcam_c + 30 M_udp_c + 30 M_ump_c			2.89729e-08	1.6865e-08	1.21079e-08
R_KAS2	b-ketoacyl synthetase (n-C14:0)	M_accoa_c + 17 M_h_c + 6 M_malcoa_c + 12 M_nadph_c --> 6 M_co2_c + 7 M_coa_c + 5 M_h2o_c + 12 M_nadp_c + M_ttdca_c		2.3.1.41	1.77085e-08	1.02941e-08	7.41442e-09
R_METS	methionine synthase	M_5mthf_c + M_hcys_DASH_L_c --> M_h_c + M_met_DASH_L_c + M_thf_c		2.1.1.13	1.93438e-08	1.19981e-08	7.34563e-09
R_MTHFR2	_5,10-methylenetetrahydrofolate reductase (NADH)	2 M_h_c + M_mlthf_c + M_nadh_c --> M_5mthf_c + M_nad_c	Vitamins _amp; Cofactor Biosynthesis	1.5.1.20	1.93425e-08	1.1999e-08	7.34341e-09
R_UAPGR	UDP-N-acetylenolpyruvoylglucosamine reductase	M_h_c + M_nadph_c + M_uaccg_c --> M_nadp_c + M_uamr_c	Cell Envelope Biosynthesis	1.1.1.158	1.76177e-08	1.04367e-08	7.18097e-09
R_UAGCVT	UDP-N-acetylglucosamine 1-carboxyvinyltransferase	M_pep_c + M_uacgam_c --> M_pi_c + M_uaccg_c	Carbohydrate Metabolism	2.5.1.7	1.76108e-08	1.04416e-08	7.16922e-09
R_URIK2	uridine kinase (GTP:Uridine)	M_gtp_c + M_uri_c --> M_gdp_c + M_h_c + M_ump_c	Purine and Pyrimidine Biosynthesis	2.7.1.48	7.19509e-09	1.37481e-08	6.55296e-09
R_NDPK9	nucleoside-diphosphate kinase (ATP:IDP)	M_atp_c + M_idp_c <==> M_adp_c + M_itp_c	Purine and Pyrimidine Biosynthesis	2.7.4.6	7.19785e-09	1.37334e-08	6.53551e-09
R_URIK1	uridine kinase (ATP:Uridine)	M_atp_c + M_uri_c --> M_adp_c + M_h_c + M_ump_c	Purine and Pyrimidine Biosynthesis	2.7.1.48	7.20134e-09	1.37359e-08	6.53457e-09
R_URIK3	uridine kinase (ITP:Uridine)	M_itp_c + M_uri_c --> M_h_c + M_idp_c + M_ump_c	Purine and Pyrimidine Biosynthesis	2.7.1.48	7.20321e-09	1.37336e-08	6.5304e-09
R_HISTP	histidinol-phosphatase	M_h2o_c + M_hisp_c --> M_histd_c + M_pi_c	Histidine Metabolism	3.1.3.15	1.63685e-08	9.83958e-09	6.52891e-09
R_ATPPRT	ATP phosphoribosyltransferase	M_atp_c + M_prpp_c --> M_ppi_c + M_prbatp_c	Purine and Pyrimidine Biosynthesis	2.4.2.17	1.63533e-08	9.84033e-09	6.51301e-09
R_PRAMPC	phosphoribosyl-AMP cyclohydrolase	M_h2o_c + M_prbamp_c --> M_prfp_c		3.5.4.19	1.63502e-08	9.8395e-09	6.51072e-09
R_HISTD	histidinol dehydrogenase	M_h2o_c + M_histd_c + 2 M_nad_c --> 3 M_h_c + M_his_DASH_L_c + 2 M_nadh_c	Histidine Metabolism	1.1.1.23	1.63461e-08	9.83648e-09	6.50963e-09
R_PRATPP	phosphoribosyl-ATP pyrophosphatase	M_h2o_c + M_prbatp_c --> M_h_c + M_ppi_c + M_prbamp_c	Histidine Metabolism	3.6.1.31	1.63401e-08	9.83967e-09	6.50048e-09
R_IG3PS	Imidazole-glycerol-3-phosphate synthase	M_gln_DASH_L_c + M_prlp_c --> M_aicar_c + M_eig3p_c + M_glu_DASH_L_c + M_h_c			1.63379e-08	9.8404e-09	6.49746e-09
R_PRMICIi	_1-(5-phosphoribosyl)-5-[(5-phosphoribosylamino)methylideneamino)imidazole-4-carboxamide isomerase (irreversible)	M_prfp_c --> M_prlp_c		5.3.1.16	1.63387e-08	9.84176e-09	6.4969e-09
R_IGPDH	imidazoleglycerol-phosphate dehydratase	M_eig3p_c --> M_h2o_c + M_imacp_c		4.2.1.19	1.63168e-08	9.83899e-09	6.47782e-09
R_HSTPT	histidinol-phosphate transaminase	M_glu_DASH_L_c + M_imacp_c --> M_akg_c + M_hisp_c		2.6.1.9	1.63187e-08	9.84099e-09	6.4777e-09
R_DHORD5	dihydroorotic acid (menaquinone-8)	M_dhor_DASH_S_c + M_mqn8_c --> M_mql8_c + M_orot_c		1.3.3.1	4.49856e-09	9.95693e-09	5.45837e-09
R_ASPCT	aspartate carbamoyltransferase	M_asp_DASH_L_c + M_cbp_c --> M_cbasp_c + M_h_c + M_pi_c		2.1.3.2	4.50347e-09	9.95625e-09	5.45278e-09
R_OMPDC	orotidine-5'-phosphate decarboxylase	M_h_c + M_orot5p_c --> M_co2_c + M_ump_c	Purine and Pyrimidine Biosynthesis	4.1.1.23	4.51884e-09	9.95629e-09	5.43745e-09
R_DHORTS	dihydroorotase	M_dhor_DASH_S_c + M_h2o_c <==> M_cbasp_c + M_h_c	Purine and Pyrimidine Biosynthesis	3.5.2.3	-4.52296e-09	-9.95872e-09	5.43576e-09
R_ORPT	orotate phosphoribosyltransferase	M_orot5p_c + M_ppi_c <==> M_orot_c + M_prpp_c	Purine and Pyrimidine Biosynthesis	2.4.2.10	-4.57122e-09	-9.95775e-09	5.38653e-09
R_NDPK8	nucleoside-diphosphate kinase (ATP:dADP)	M_atp_c + M_dadp_c <==> M_adp_c + M_datp_c	Purine and Pyrimidine Biosynthesis	2.7.4.6	-1.15274e-08	-6.74289e-09	4.78452e-09
R_biomass_SA_8a	SA biomass 8 without ions	0.01 M_10fthf_c + 0.42 M_12dgr_SA_c + 1.27 M_26dap_DASH_LL_c + 0.01 M_SA_FREE_FA_c + 0.38 M_acgam_c + 1.22 M_acgam1p_c + 6.6 M_ala_DASH_L_c + 3.11 M_amp_c + 3.88 M_arg_DASH_L_c + 4.48 M_asn_DASH_L_c + 4.48 M_asp_DASH_L_c + 20000 M_atp_c + 2.51 M_clpn_SA_c + 2.2 M_cmp_c + 0.79 M_cys_DASH_L_c + 0.76 M_damp_c + 0.53 M_dcmp_c + 0.012068 M_dgdcg_SA2_c + 0.6 M_dgmp_c + 0.73 M_dtmp_c + 0.01 M_fad_c + 0.…			1.01244e-08	5.91626e-09	4.20812e-09
R_DHPS2	dihydropteroate synthase	M_4abz_c + M_6hmhptpp_c --> M_dhpt_c + M_ppi_c		2.5.1.15	-3.63654e-09	2.71202e-10	3.90774e-09
R_DHFS	dihydrofolate synthase	M_atp_c + M_dhpt_c + M_glu_DASH_L_c --> M_adp_c + M_dhf_c + M_h_c + M_pi_c		6.3.2.12	-3.5594e-09	2.85026e-10	3.84442e-09
R_HPPK2	_6-hydroxymethyl-dihydropterin pyrophosphokinase	M_6hmhpt_c + M_atp_c --> M_6hmhptpp_c + M_amp_c + M_h_c	Cofactor and Prosthetic Group Biosynthesis	2.7.6.3	-3.55123e-09	2.91052e-10	3.84228e-09
R_ADCL	_4-aminobenzoate synthase	M_4adcho_c --> M_4abz_c + M_h_c + M_pyr_c			-3.5592e-09	2.82871e-10	3.84207e-09
R_CYTK2	cytidylate kinase (dCMP)	M_atp_c + M_dcmp_c <==> M_adp_c + M_dcdp_c	Purine and Pyrimidine Biosynthesis	2.7.4.14	-1.00701e-08	-6.27755e-09	3.79256e-09
R_ADCS	_4-amino-4-deoxychorismate synthase	M_chor_c + M_gln_DASH_L_c --> M_4adcho_c + M_glu_DASH_L_c	Cofactor and Prosthetic Group Biosynthesis		-3.44606e-09	2.82689e-10	3.72875e-09
R_GCALDD	Glycolaldehyde dehydrogenase	M_gcald_c + M_h2o_c + M_nad_c --> M_glyclt_c + 2 M_h_c + M_nadh_c	Cofactor and Prosthetic Group Biosynthesis	1.2.1.21	-3.28173e-09	2.94886e-10	3.57662e-09
R_sink_glyclt_c	sink_glyclt(c)	M_glyclt_c <==> M_glyclt_b			-3.28533e-09	2.89524e-10	3.57485e-09
R_GTPCI	GTP cyclohydrolase I	M_gtp_c + M_h2o_c --> M_ahdt_c + M_for_c + M_h_c	Vitamins _amp; Cofactor Biosynthesis	3.5.4.16	-3.24274e-09	2.88108e-10	3.53084e-09
R_DHNPA2	dihydroneopterin aldolase	M_dhnpt_c --> M_6hmhpt_c + M_gcald_c			-3.21208e-09	2.90102e-10	3.50218e-09
R_ADKd	adenylate kinase (d form)	M_damp_c + M_datp_c <==> 2 M_dadp_c	Purine and Pyrimidine Biosynthesis	2.7.4.3	-7.70791e-09	-4.49789e-09	3.21002e-09
R_NADK	NAD kinase	M_atp_c + M_nad_c --> M_adp_c + M_h_c + M_nadp_c		2.7.1.23	1.25064e-08	1.56336e-08	3.12724e-09
R_HMGCOASi	Hydroxymethylglutaryl CoA synthase (ir)	M_aacoa_c + M_accoa_c + M_h2o_c --> M_coa_c + M_h_c + M_hmgcoa_c	Valine, Leucine, and Isoleucine Metabolism	4.1.3.5	-2.586e-09	1.64298e-10	2.7503e-09
R_HMGCOARi	Hydroxymethylglutaryl CoA reductase (ir)	2 M_h_c + M_hmgcoa_c + 2 M_nadph_c --> M_coa_c + M_mev_DASH_R_c + 2 M_nadp_c	Sterol Biosynthesis	1.1.1.34	-2.55593e-09	1.60229e-10	2.71615e-09
R_TMDS	thymidylate synthase	M_dump_c + M_mlthf_c --> M_dhf_c + M_dtmp_c		2.1.1.45	7.90574e-09	5.19315e-09	2.71258e-09
R_CYTDK2	cytidine kinase (GTP)	M_cytd_c + M_gtp_c --> M_cmp_c + M_gdp_c + M_h_c	Purine and Pyrimidine Biosynthesis		1.17968e-09	3.82884e-09	2.64916e-09
R_DGK1	deoxyguanylate kinase (dGMP:ATP)	M_atp_c + M_dgmp_c <==> M_adp_c + M_dgdp_c		2.7.4.8	-6.05235e-09	-3.54811e-09	2.50424e-09
R_EX_arg_L_LPAREN_e_RPAREN_	L-Arginine exchange	M_arg_DASH_L_e <==> M_arg_DASH_L_b			-1.42402e-09	1.07071e-09	2.49472e-09
R_ARGORNt7	arginine/ornithine antiporter	M_arg_DASH_L_e + M_orn_c <==> M_arg_DASH_L_c + M_orn_e			1.32592e-09	-1.06803e-09	2.39395e-09
R_EX_nac_LPAREN_e_RPAREN_	Nicotinate exchange	M_nac_e <==> M_nac_b			-1.33051e-08	-1.56557e-08	2.35055e-09
R_NACUP	Nicotinic acid uptake	M_nac_e --> M_nac_c	Transport		1.33051e-08	1.56542e-08	2.34914e-09
R_PMEVK	phosphomevalonate kinase	M_5pmev_c + M_atp_c --> M_5dpmev_c + M_adp_c	Sterol Biosynthesis	2.7.4.2	-2.07932e-09	1.63369e-10	2.24269e-09
R_DNMPPA	Dihydroneopterin monophosphate dephosphorylase	M_dhpmp_c + M_h2o_c --> M_dhnpt_c + M_pi_c			-5.59441e-10	1.65428e-09	2.21372e-09
R_DPMVD	diphosphomevalonate decarboxylase	M_5dpmev_c + M_atp_c --> M_adp_c + M_co2_c + M_ipdp_c + M_pi_c	Sterol Biosynthesis	4.1.1.33	-1.98831e-09	1.58581e-10	2.14689e-09
R_DNTPPA	Dihydroneopterin triphosphate pyrophosphatase	M_ahdt_c + M_h2o_c --> M_dhpmp_c + M_h_c + M_ppi_c			-4.4911e-10	1.65637e-09	2.10548e-09
R_PALASA_SA2	Phosphatidylalanine Synthase (SA) 2	M_ala_DASH_L_c + 0.02 M_cdpdag_SA_c <==> M_cmp_c + M_h_c + 0.02 M_pala_SA2_c	Lipid _amp; Cell Wall Metabolism		5.02022e-09	2.98506e-09	2.03516e-09
R_PGLYSA_SA2	Phosphatidylglycine Synthase (SA) 2	0.02 M_cdpdag_SA_c + M_gly_c <==> M_cmp_c + M_h_c + 0.02 M_pgly_SA2_c	Lipid _amp; Cell Wall Metabolism		5.00562e-09	2.98271e-09	2.02291e-09
R_PLEUSA_SA2	Phosphatidylleucine Synthase (SA) 2	0.02 M_cdpdag_SA_c + M_leu_DASH_L_c <==> M_cmp_c + M_h_c + 0.02 M_pleu_SA2_c	Lipid _amp; Cell Wall Metabolism		4.99365e-09	2.98183e-09	2.01182e-09
R_NDPK7	nucleoside-diphosphate kinase (ATP:dCDP)	M_atp_c + M_dcdp_c <==> M_adp_c + M_dctp_c	Purine and Pyrimidine Biosynthesis	2.7.4.6	-5.08955e-09	-3.14255e-09	1.94701e-09
R_RNDR3	ribonucleoside-diphosphate reductase (CDP)	M_cdp_c + M_trdrd_c --> M_dcdp_c + M_h2o_c + M_trdox_c	Purine and Pyrimidine Biosynthesis	1.17.4.1	5.06856e-09	3.1339e-09	1.93467e-09
R_RNTR3	ribonucleoside-triphosphate reductase (CTP)	M_ctp_c + M_trdrd_c --> M_dctp_c + M_h2o_c + M_trdox_c	Purine and Pyrimidine Biosynthesis	1.17.4.2	5.02605e-09	3.14193e-09	1.88413e-09
R_ARGDC	arginine decarboxylase	M_arg_DASH_L_c + M_h_c --> M_agm_c + M_co2_c	Arginine and Proline Metabolism	4.1.1.19	6.48396e-09	4.70371e-09	1.78025e-09
R_NAPRTr	NAPRTase (rev)	M_h_c + M_nac_c + M_prpp_c <==> M_nicrnt_c + M_ppi_c	NAD Biosynthesis	2.4.2.11	1.41708e-08	1.5937e-08	1.76617e-09
R_NADS1	NAD synthase (nh3)	M_atp_c + M_dnad_c + M_nh4_c --> M_amp_c + M_h_c + M_nad_c + M_ppi_c		6.3.1.5	1.41668e-08	1.59277e-08	1.76086e-09
R_NNATr	nicotinate-nucleotide adenylyltransferase	M_atp_c + M_h_c + M_nicrnt_c <==> M_dnad_c + M_ppi_c	Vitamins _amp; Cofactor Biosynthesis	2.7.7.18	1.41747e-08	1.59322e-08	1.75751e-09
R_AGMT	agmatinase	M_agm_c + M_h2o_c --> M_ptrc_c + M_urea_c		3.5.3.11	6.44074e-09	4.70334e-09	1.73739e-09
R_RNTR1	ribonucleoside-triphosphate reductase (ATP)	M_atp_c + M_trdrd_c --> M_datp_c + M_h2o_c + M_trdox_c	Purine and Pyrimidine Biosynthesis	1.17.4.2	3.90493e-09	2.2406e-09	1.66433e-09
R_RNDR1	ribonucleoside-diphosphate reductase (ADP)	M_adp_c + M_trdrd_c --> M_dadp_c + M_h2o_c + M_trdox_c	Purine and Pyrimidine Biosynthesis	1.17.4.1	3.904e-09	2.24507e-09	1.65893e-09
R_DCMPDA	dCMP deaminase	M_dcmp_c + M_h_c + M_h2o_c <==> M_dump_c + M_nh4_c		3.5.4.12	4.74701e-09	3.13671e-09	1.6103e-09
R_PTRCORNt7	putrescine/ornithine antiporter	M_orn_c + M_ptrc_e <==> M_orn_e + M_ptrc_c			-3.88522e-09	-2.29811e-09	1.58711e-09
R_EX_ptrc_LPAREN_e_RPAREN_	Putrescine exchange	M_ptrc_e <==> M_ptrc_b			3.88115e-09	2.30402e-09	1.57713e-09
R_NTRIRx	nitrite reductase (NADH)	4 M_h_c + 3 M_nadh_c + M_no2_c --> M_h2o_c + 3 M_nad_c + M_nh4oh_c	Nitrogen Metabolism	1.7.1.4	8.35516e-10	2.35181e-09	1.5163e-09
R_DHFR	dihydrofolate reductase	M_dhf_c + M_h_c + M_nadph_c <==> M_nadp_c + M_thf_c		1.5.1.3	3.92973e-09	5.38595e-09	1.45622e-09
R_AKP1	alkaline phosphatase (Dihydroneopterin)	M_ahdt_c + 3 M_h2o_c --> M_dhnpt_c + 2 M_h_c + 3 M_pi_c		3.1.3.1	-2.75681e-09	-1.36549e-09	1.39132e-09
R_ADPT	adenine phosphoribosyltransferase	M_ade_c + M_prpp_c --> M_amp_c + M_ppi_c	Purine and Pyrimidine Biosynthesis	2.4.2.7	3.92913e-09	2.54402e-09	1.38511e-09
R_NDPK5	nucleoside-diphosphate kinase (ATP:dGDP)	M_atp_c + M_dgdp_c <==> M_adp_c + M_dgtp_c	Purine and Pyrimidine Biosynthesis	2.7.4.6	-3.04461e-09	-1.76216e-09	1.28245e-09
R_RNTR2	ribonucleoside-triphosphate reductase (GTP)	M_gtp_c + M_trdrd_c --> M_dgtp_c + M_h2o_c + M_trdox_c	Purine and Pyrimidine Biosynthesis	1.17.4.2	3.04163e-09	1.7599e-09	1.28173e-09
R_RNDR2	ribonucleoside-diphosphate reductase (GDP)	M_gdp_c + M_trdrd_c --> M_dgdp_c + M_h2o_c + M_trdox_c	Purine and Pyrimidine Biosynthesis	1.17.4.1	3.04151e-09	1.78618e-09	1.25533e-09
R_NADH7	NADH dehydrogenase (menaquinone-8 _ 2 protons)	3 M_h_c + M_mqn8_c + M_nadh_c --> 2 M_h_e + M_mql8_c + M_nad_c	Oxidative Phosphorylation	1.6.5.3	-1.48474e-10	-1.36329e-09	1.21482e-09
R_GK1	guanylate kinase (GMP:ATP)	M_atp_c + M_gmp_c <==> M_adp_c + M_gdp_c	Purine and Pyrimidine Biosynthesis	2.7.4.8	2.53677e-09	3.73627e-09	1.1995e-09
R_G3PD6	glycerol-3-phosphate dehydrogenase (menaquinone-8)	M_glyc3p_c + M_mqn8_c --> M_dhap_c + M_mql8_c	Glycerolipid Metabolism	1.1.99.5	-1.55375e-10	-1.32175e-09	1.16637e-09
R_NADH10	NADH dehydrogenase (menaquinone-8 _ 0 protons)	M_h_c + M_mqn8_c + M_nadh_c --> M_mql8_c + M_nad_c	Oxidative Phosphorylation	1.6.5.3	-1.57003e-10	-1.28743e-09	1.13042e-09
R_SPMS	spermidine synthase	M_ametam_c + M_ptrc_c --> M_5mta_c + M_h_c + M_spmd_c		2.5.1.16	3.59592e-09	2.49255e-09	1.10337e-09
R_MDH3	Malate dehydrogenase (menaquinone 8 as acceptor)	M_mal_DASH_L_c + M_mqn8_c --> M_mql8_c + M_oaa_c	Citric Acid Cycle	1.1.99.16	-1.68378e-10	-1.2654e-09	1.09703e-09
R_HEMEOS	Heme O synthase	M_frdp_c + M_h2o_c + M_pheme_c --> M_hemeO_c + M_ppi_c	Vitamins _amp; Cofactor Biosynthesis		-1.0102e-09	4.70222e-11	1.05722e-09
R_CTPS1	CTP synthase (NH3)	M_atp_c + M_nh4_c + M_utp_c --> M_adp_c + M_ctp_c + 2 M_h_c + M_pi_c		6.3.4.2	1.52645e-08	1.62619e-08	9.97359e-10
R_UNK3	_2-keto-4-methylthiobutyrate transamination	M_2kmb_c + M_glu_DASH_L_c --> M_akg_c + M_met_DASH_L_c	Amino Acid Metabolism		3.46373e-09	2.48521e-09	9.78525e-10
R_HEMEti	Heme transport via ABC system	M_atp_c + M_h2o_c + M_pheme_e --> M_adp_c + M_h_c + M_pheme_c + M_pi_c	Transport		-4.08335e-09	-3.11487e-09	9.68479e-10
R_MDRPD	_5-Methylthio-5-deoxy-D-ribulose 1-phosphate dehydratase	M_5mdru1p_c --> M_dkmpp_c + M_h2o_c	Amino Acid Metabolism		3.42515e-09	2.48392e-09	9.41223e-10
R_MTRI	_5-methylthioribose-1-phosphate isomerase	M_5mdr1p_c <==> M_5mdru1p_c	Amino Acid Metabolism	5.3.1.23	3.42734e-09	2.49099e-09	9.3635e-10
R_NO2t2r	nitrite transport in via proton symport, reversible	M_h_e + M_no2_e <==> M_h_c + M_no2_c			1.4532e-09	2.3801e-09	9.26906e-10
R_ADMDCr	Adenosylmethionine decarboxylase	M_amet_c + M_h_c <==> M_ametam_c + M_co2_c		4.1.1.50	3.39189e-09	2.49446e-09	8.97428e-10
R_MTAN	methylthioadenosine nucleosidase	M_5mta_c + M_h2o_c --> M_5mtr_c + M_ade_c	Amino Acid Metabolism	3.2.2.16	3.36631e-09	2.48918e-09	8.77134e-10
R_MTRK	_5-methylthioribose kinase	M_5mtr_c + M_atp_c --> M_5mdr1p_c + M_adp_c + M_h_c	Amino Acid Metabolism	2.7.1.100	3.35999e-09	2.49201e-09	8.67979e-10
R_GLUTRR	glutamyl-tRNA reductase	M_glutrna_c + M_h_c + M_nadph_c --> M_glu1sa_c + M_nadp_c + M_trnaglu_c			2.5028e-08	2.5845e-08	8.16994e-10
R_GLUTRS	Glutamyl-tRNA synthetase	M_atp_c + M_glu_DASH_L_c + M_trnaglu_c --> M_amp_c + M_glutrna_c + M_ppi_c		6.1.1.17	2.50348e-08	2.58445e-08	8.09676e-10
R_G1SATi	glutamate-1-semialdehyde aminotransferase	M_glu1sa_c --> M_5aop_c	Cofactor and Prosthetic Group Biosynthesis	5.4.3.8	2.50352e-08	2.58441e-08	8.08983e-10
R_EX_spmd_LPAREN_e_RPAREN_	Spermidine exchange	M_spmd_e <==> M_spmd_b			3.20341e-09	2.4302e-09	7.73208e-10
R_EX_pheme_LPAREN_e_RPAREN_	Protoheme exchange	M_pheme_e <==> M_pheme_b			3.89665e-09	3.12445e-09	7.72201e-10
R_NTRIRy	nitrite reductase (NADPH)	4 M_h_c + 3 M_nadph_c + M_no2_c --> M_h2o_c + 3 M_nadp_c + M_nh4oh_c	Nitrogen Metabolism	1.7.1.4	7.91153e-10	2.00834e-11	7.7107e-10
R_IPDDI	isopentenyl-diphosphate D-isomerase	M_ipdp_c <==> M_dmpp_c	Sterol Biosynthesis	5.3.3.2	-7.18071e-10	4.47035e-11	7.62775e-10
R_EX_no2_LPAREN_e_RPAREN_	Nitrite exchange	M_no2_e <==> M_no2_b			7.71066e-10	1.19035e-11	7.59163e-10
R_CHOLD	choline dehydrogenase	M_chol_c + M_nad_c --> M_betald_c + M_h_c + M_nadh_c	Other Amino Acid Metabolism	1.1.99.1	2.5405e-09	1.80029e-09	7.40203e-10
R_NH4OHDs	NH4OH dissociation	M_h_c + M_nh4oh_c <==> M_h2o_c + M_nh4_c	Nitrogen Metabolism		1.61697e-09	2.35715e-09	7.40175e-10
R_FCLT	Ferrochelatase	M_fe2_c + M_ppp9_c --> 2 M_h_c + M_pheme_c		4.99.1.1	3.90484e-09	3.17063e-09	7.34203e-10
R_SPMDabc	spermidine transport via ABC system	M_atp_c + M_h2o_c + M_spmd_e --> M_adp_c + M_h_c + M_pi_c + M_spmd_c	Transport		-3.16593e-09	-2.43537e-09	7.30553e-10
R_EX_glyb_LPAREN_e_RPAREN_	Glycine betaine exchange	M_glyb_e <==> M_glyb_b			2.53028e-09	1.80482e-09	7.25457e-10
R_EX_gua_LPAREN_e_RPAREN_	Guanine exchange	M_gua_e <==> M_gua_b			-9.90536e-10	-2.88964e-10	7.01572e-10
R_EX_chol_LPAREN_e_RPAREN_	Choline exchange	M_chol_e <==> M_chol_b			-2.50452e-09	-1.8061e-09	6.98419e-10
R_HEX1	hexokinase (D-glucose:ATP)	M_atp_c + M_glc_DASH_D_c --> M_adp_c + M_g6p_c + M_h_c		2.7.1.1	6.71843e-09	6.02276e-09	6.95669e-10
R_HISabc	L-histidine transport via ABC system	M_atp_c + M_h2o_c + M_his_DASH_L_e --> M_adp_c + M_h_c + M_his_DASH_L_c + M_pi_c	Transport		-1.92729e-09	-1.24674e-09	6.80548e-10
R_GUAt2	guanine transport in via proton symport	M_gua_e + M_h_e --> M_gua_c + M_h_c	Transport		9.63119e-10	2.88288e-10	6.74831e-10
R_URIDK2r	uridylate kinase (dUMP)	M_atp_c + M_dump_c <==> M_adp_c + M_dudp_c	Nucleotide Metabolism		-4.24541e-09	-3.57276e-09	6.72652e-10
R_GUAPRT	guanine phosphoribosyltransferase	M_gua_c + M_prpp_c --> M_gmp_c + M_ppi_c	Purine and Pyrimidine Biosynthesis	2.4.2.8	9.5929e-10	2.89352e-10	6.69937e-10
R_ORNDC	Ornithine Decarboxylase	M_h_c + M_orn_c --> M_co2_c + M_ptrc_c		4.1.1.17	8.18606e-10	1.51915e-10	6.66691e-10
R_NO3R2	Nitrate reductase (Menaquinol-8)	2 M_h_c + M_mql8_c + M_no3_c --> 2 M_h_e + M_h2o_c + M_mqn8_c + M_no2_c	Oxidative Phosphorylation		4.07092e-09	4.72475e-09	6.53824e-10
R_NO3R1	Nitrate reductase (Ubiquinol-8)	2 M_h_c + M_no3_c + M_q8h2_c --> 2 M_h_e + M_h2o_c + M_no2_c + M_q8_c		1.7.99.4	-1.68275e-09	-2.33449e-09	6.51739e-10
R_FE2abc	iron (II) transport via ABC system	M_atp_c + M_fe2_e + M_h2o_c --> M_adp_c + M_fe2_c + M_h_c + M_pi_c			3.88599e-09	3.23852e-09	6.47473e-10
R_EX_his_L_LPAREN_e_RPAREN_	L-Histidine exchange	M_his_DASH_L_e <==> M_his_DASH_L_b			1.89015e-09	1.24726e-09	6.42891e-10
R_EX_fe2_LPAREN_e_RPAREN_	Fe2+ exchange	M_fe2_e <==> M_fe2_b			-3.87317e-09	-3.23882e-09	6.34349e-10
R_ADNt2	adenosine transport in via proton symport	M_adn_e + M_h_e --> M_adn_c + M_h_c	Transport		6.85873e-10	5.71354e-11	6.28737e-10
R_MEVK4	mevalonate kinase (utp)	M_mev_DASH_R_c + M_utp_c --> M_5pmev_c + M_h_c + M_udp_c	Sterol Biosynthesis	2.7.1.36	-5.70117e-10	3.96562e-11	6.09773e-10
R_MEVK3	mevalonate kinase (gtp)	M_gtp_c + M_mev_DASH_R_c --> M_5pmev_c + M_gdp_c + M_h_c	Sterol Biosynthesis	2.7.1.36	-5.86185e-10	2.17139e-11	6.07899e-10
R_EX_adn_LPAREN_e_RPAREN_	Adenosine exchange	M_adn_e <==> M_adn_b			-6.49405e-10	-5.65721e-11	5.92833e-10
R_MEVK2	mevalonate kinase (ctp)	M_ctp_c + M_mev_DASH_R_c --> M_5pmev_c + M_cdp_c + M_h_c	Sterol Biosynthesis	2.7.1.36	-5.3913e-10	5.03702e-11	5.895e-10
R_GND	phosphogluconate dehydrogenase	M_6pgc_c + M_nadp_c --> M_co2_c + M_nadph_c + M_ru5p_DASH_D_c	Pentose Phosphate Pathway	1.1.1.44	1.59671e-09	1.0115e-09	5.8521e-10
R_NNAM	nicotinamidase	M_h2o_c + M_ncam_c --> M_nac_c + M_nh4_c		3.5.1.19	8.60555e-10	2.84037e-10	5.76518e-10
R_EX_ncam_LPAREN_e_RPAREN_	Nicotinamide exchange	M_ncam_e <==> M_ncam_b			-8.48462e-10	-2.83699e-10	5.64763e-10
R_NCAMUP	Nicotinamide acid uptake	M_ncam_e --> M_ncam_c	Transport		8.34322e-10	2.80483e-10	5.53839e-10
R_PUNP1	purine-nucleoside phosphorylase (Adenosine)	M_adn_c + M_pi_c <==> M_ade_c + M_r1p_c	Purine and Pyrimidine Biosynthesis	2.4.2.1	6.0738e-10	5.54871e-11	5.51893e-10
R_MEVK1	mevalonate kinase (atp)	M_atp_c + M_mev_DASH_R_c --> M_5pmev_c + M_adp_c + M_h_c	Sterol Biosynthesis	2.7.1.36	-5.08868e-10	3.84729e-11	5.47341e-10
R_DKMPPD2	_2,3-diketo-5-methylthio-1-phosphopentane degradation reaction	M_dkmpp_c + 3 M_h2o_c --> M_2kmb_c + M_for_c + 6 M_h_c + M_pi_c	Amino Acid Metabolism		1.75041e-09	1.20884e-09	5.4157e-10
R_GLCNt2r	D-gluconate transport via proton symport, reversible	M_glcn_e + M_h_e <==> M_glcn_c + M_h_c			1.55317e-09	1.01356e-09	5.39607e-10
R_XPPT	xanthine phosphoribosyltransferase	M_prpp_c + M_xan_c --> M_ppi_c + M_xmp_c	Nucleotide Metabolism	2.4.2.22	-7.28196e-12	-5.4475e-10	5.37468e-10
R_RNDR4	ribonucleoside-diphosphate reductase (UDP)	M_trdrd_c + M_udp_c --> M_dudp_c + M_h2o_c + M_trdox_c	Purine and Pyrimidine Biosynthesis	1.17.4.1	2.14604e-09	1.61125e-09	5.34782e-10
R_EX_glcn_LPAREN_e_RPAREN_	D-Gluconate exchange	M_glcn_e <==> M_glcn_b			-1.55001e-09	-1.01702e-09	5.32991e-10
R_EX_hdca_LPAREN_e_RPAREN_	Hexadecanoate (n-C16:0) exchange	M_hdca_e <==> M_hdca_b			-2.31869e-12	5.19736e-10	5.22054e-10
R_EX_xan_LPAREN_e_RPAREN_	Xanthine exchange	M_xan_e <==> M_xan_b			2.68368e-11	5.4643e-10	5.19593e-10
R_HDCAt2	Hexadecanoate transport via proton symport	M_h_e + M_hdca_e --> M_h_c + M_hdca_c	Transport		-2.0677e-11	-5.18953e-10	4.98276e-10
R_GNK	gluconokinase	M_atp_c + M_glcn_c --> M_6pgc_c + M_adp_c + M_h_c		2.7.1.12	1.50405e-09	1.01344e-09	4.90619e-10
R_GRTT	geranyltranstransferase	M_grdp_c + M_ipdp_c --> M_frdp_c + M_ppi_c	Sterol Biosynthesis	2.5.1.10	-4.27e-10	5.05531e-11	4.77553e-10
R_ACNML	N-Acetylneuraminate lyase	M_acnam_c --> M_acmana_c + M_pyr_c	Aminosugar Metabolism	4.1.3.3	9.57672e-10	4.85425e-10	4.72247e-10
R_ACNAMt2	N-acetylneuraminate proton symport	M_acnam_e + M_h_e --> M_acnam_c + M_h_c	Transport		9.56143e-10	4.859e-10	4.70243e-10
R_EX_acnam_LPAREN_e_RPAREN_	N-Acetylneuraminate exchange	M_acnam_e <==> M_acnam_b			-9.52162e-10	-4.85445e-10	4.66717e-10
R_DKMPPD	_2,3-diketo-5-methylthio-1-phosphopentane degradation reaction	M_dkmpp_c + M_h2o_c + M_o2_c --> M_2kmb_c + M_for_c + 2 M_h_c + M_pi_c	Amino Acid Metabolism		1.72563e-09	1.27738e-09	4.4825e-10
R_URIt4	uridine transport in via sodium symport	M_na1_e + M_uri_e --> M_na1_c + M_uri_c	Transport		4.00713e-11	-3.91343e-10	4.31414e-10
R_PPBNGS	porphobilinogen synthase	2 M_5aop_c --> M_h_c + 2 M_h2o_c + M_ppbng_c	Cofactor and Prosthetic Group Biosynthesis	4.2.1.24	1.24972e-08	1.29227e-08	4.25492e-10
R_UPP3MT	uroporphyrinogen methyltransferase	2 M_amet_c + M_uppg3_c --> 2 M_ahcys_c + M_dscl_c + M_h_c	Cofactor and Prosthetic Group Biosynthesis	2.1.1.107	-3.34862e-10	7.48243e-11	4.09686e-10
R_EX_uri_LPAREN_e_RPAREN_	Uridine exchange	M_uri_e <==> M_uri_b			-1.45267e-11	3.92934e-10	4.07461e-10
R_SHCHF	sirohydrochlorin ferrochelatase	M_fe2_c + M_scl_c --> 3 M_h_c + M_sheme_c			-3.15827e-10	7.27873e-11	3.88614e-10
R_GLYC3Pabc	sn-Glycerol 3-phosphate transport via ABC system	M_atp_c + M_glyc3p_e + M_h2o_c --> M_adp_c + M_glyc3p_c + M_h_c + M_pi_c	Transport		-1.22028e-11	3.65679e-10	3.77882e-10
R_UPP3S	uroporphyrinogen-III synthase	M_hmbil_c --> M_h2o_c + M_uppg3_c	Cofactor and Prosthetic Group Biosynthesis	4.2.1.75	2.87593e-09	3.24498e-09	3.69054e-10
R_TMDK1	thymidine kinase (ATP:thymidine)	M_atp_c + M_thymd_c --> M_adp_c + M_dtmp_c + M_h_c	Purine and Pyrimidine Biosynthesis	2.7.1.21	-5.17011e-10	-8.76144e-10	3.59133e-10
R_EX_glyc3p_LPAREN_e_RPAREN_	Glycerol 3-phosphate exchange	M_glyc3p_e <==> M_glyc3p_b			3.39631e-11	-3.1111e-10	3.45073e-10
R_CYTDt4	cytidine transport in via sodium symport	M_cytd_e + M_na1_e --> M_cytd_c + M_na1_c	Transport		7.35991e-11	-2.64058e-10	3.37657e-10
R_EX_cytd_LPAREN_e_RPAREN_	Cytidine exchange	M_cytd_e <==> M_cytd_b			-7.24908e-11	2.62339e-10	3.3483e-10
R_SHCHD2	sirohydrochlorin dehydrogenase (NAD)	M_dscl_c + M_nad_c --> M_h_c + M_nadh_c + M_scl_c			4.02437e-10	6.89132e-11	3.33524e-10
R_EX_thymd_LPAREN_e_RPAREN_	Thymidine exchange	M_thymd_e <==> M_thymd_b			5.47047e-10	8.77183e-10	3.30136e-10
R_PPPGO	protoporphyrinogen oxidase (aerobic)	1.5 M_o2_c + M_pppg9_c --> 3 M_h2o_c + M_ppp9_c	Cofactor and Prosthetic Group Biosynthesis	1.3.3.4	3.49803e-09	3.17036e-09	3.2767e-10
R_ORNabc	ornithine transport via ABC system	M_atp_c + M_h2o_c + M_orn_e --> M_adp_c + M_h_c + M_orn_c + M_pi_c			-1.36678e-09	-1.68878e-09	3.22002e-10
R_BETALDHx	betaine-aldehyde dehydrogenase	M_betald_c + M_h2o_c + M_nad_c --> M_glyb_c + 2 M_h_c + M_nadh_c	Other Amino Acid Metabolism	1.2.1.8	1.21638e-09	9.02012e-10	3.14366e-10
R_BETALDHy	betaine-aldehyde dehydrogenase	M_betald_c + M_h2o_c + M_nadp_c --> M_glyb_c + 2 M_h_c + M_nadph_c	Other Amino Acid Metabolism	1.2.1.8	1.20727e-09	8.97312e-10	3.09957e-10
R_EX_orn_LPAREN_e_RPAREN_	Ornithine exchange	M_orn_e <==> M_orn_b			-1.3871e-09	-1.68547e-09	2.98374e-10
R_RBFK	riboflavin kinase	M_atp_c + M_ribflv_c --> M_adp_c + M_fmn_c + M_h_c	Riboflavin Metabolism	2.7.1.26	1.73367e-10	-9.87923e-11	2.72159e-10
R_PMDPHT	pyrimidine phosphatase	M_5aprbu_c + M_h2o_c --> M_4r5au_c + M_pi_c	Riboflavin Metabolism		-3.64337e-10	-9.71959e-11	2.67142e-10
R_APRAUR	_5-amino-6-(5-phosphoribosylamino)uracil reductase	M_5apru_c + M_h_c + M_nadph_c --> M_5aprbu_c + M_nadp_c	Riboflavin Metabolism	1.1.1.193	-3.55468e-10	-9.70919e-11	2.58376e-10
R_DMATT	dimethylallyltranstransferase	M_dmpp_c + M_ipdp_c --> M_grdp_c + M_ppi_c	Sterol Biosynthesis	2.5.1.1	-2.16153e-10	3.33701e-11	2.49524e-10
R_TGBPA	Tagatose-bisphosphate aldolase	M_tagdp_DASH_D_c <==> M_dhap_c + M_g3p_c		4.1.2.40	1.95651e-09	1.72176e-09	2.34744e-10
R_EX_rib_D_LPAREN_e_RPAREN_	D-Ribose exchange	M_rib_DASH_D_e <==> M_rib_DASH_D_b			-9.592e-10	-7.30703e-10	2.28497e-10
R_DB4PS	_3,4-Dihydroxy-2-butanone-4-phosphate synthase	M_ru5p_DASH_D_c --> M_db4p_c + M_for_c + M_h_c	Cofactor and Prosthetic Group Biosynthesis		-4.14194e-10	-1.86253e-10	2.27941e-10
R_PFK_2	Phosphofructokinase	M_atp_c + M_tag6p_DASH_D_c --> M_adp_c + M_h_c + M_tagdp_DASH_D_c		2.7.1.11	1.95e-09	1.72253e-09	2.27476e-10
R_RBK	ribokinase	M_atp_c + M_rib_DASH_D_c --> M_adp_c + M_h_c + M_r5p_c	Pentose Phosphate Pathway	2.7.1.15	9.55766e-10	7.29812e-10	2.25954e-10
R_GTPCII	GTP cyclohydrolase II	M_gtp_c + 3 M_h2o_c --> M_25dhpp_c + M_for_c + 2 M_h_c + M_ppi_c	Riboflavin Metabolism	3.5.4.25	-3.15412e-10	-9.75104e-11	2.17901e-10
R_GAL6PI	galactose-6-phosphate isomerase	M_dgal6p_c <==> M_tag6p_DASH_D_c	Galactose metabolism	5.3.1.26	1.94079e-09	1.72463e-09	2.16167e-10
R_EX_ura_LPAREN_e_RPAREN_	Uracil exchange	M_ura_e <==> M_ura_b			4.02137e-10	6.06194e-10	2.04057e-10
R_RIBabc	D-ribose transport via ABC system	M_atp_c + M_h2o_c + M_rib_DASH_D_e --> M_adp_c + M_h_c + M_pi_c + M_rib_DASH_D_c	Transport		9.29157e-10	7.29614e-10	1.99543e-10
R_URAt2	uracil transport in via proton symport	M_h_e + M_ura_e --> M_h_c + M_ura_c	Transport		-4.14508e-10	-6.07499e-10	1.9299e-10
R_THMDt2	thymidine transport in via proton symport	M_h_e + M_thymd_e --> M_h_c + M_thymd_c	Transport		-2.50908e-10	-4.433e-10	1.92392e-10
R_ACGS	N-acetylglutamate synthase	M_accoa_c + M_glu_DASH_L_c --> M_acglu_c + M_coa_c + M_h_c	Other Amino Acid Metabolism	2.3.1.1	-1.75644e-10	7.07739e-12	1.82721e-10
R_UPPRTr	uracil phosphoribosyltransferase (r)	M_prpp_c + M_ura_c <==> M_ppi_c + M_ump_c	Purine and Pyrimidine Biosynthesis	2.4.2.9	1.08113e-09	8.99552e-10	1.81573e-10
R_MALT	alpha-glucosidase	M_h2o_c + M_malt_c --> 2 M_glc_DASH_D_c		3.2.1.20	1.70929e-09	1.53855e-09	1.70737e-10
R_EX_no3_LPAREN_e_RPAREN_	Nitrate exchange	M_no3_e <==> M_no3_b			-2.22682e-09	-2.39209e-09	1.65271e-10
R_NDPK6	nucleoside-diphosphate kinase (ATP:dUDP)	M_atp_c + M_dudp_c <==> M_adp_c + M_dutp_c	Purine and Pyrimidine Biosynthesis	2.7.4.6	-2.12786e-09	-1.96269e-09	1.65171e-10
R_FLVRx	flavin reductase (NAD)	M_h_c + M_nadh_c + M_ribflv_c --> M_nad_c + M_rbflvrd_c		1.5.1.30	-1.37741e-10	2.21104e-11	1.59851e-10
R_LACpts	Lactose transport via PEP:Pyr PTS	M_lcts_e + M_pep_c --> M_lac6p_c + M_pyr_c	Transport		1.88595e-09	1.72663e-09	1.59323e-10
R_EX_sucr_LPAREN_e_RPAREN_	Sucrose exchange	M_sucr_e <==> M_sucr_b			-1.613e-09	-1.45508e-09	1.57918e-10
R_FLVR	flavin reductase	M_h_c + M_nadph_c + M_ribflv_c --> M_nadp_c + M_rbflvrd_c		1.5.1.30	1.5518e-10	-3.66586e-13	1.55547e-10
R_THMDt4	thymidine transport in via sodium symport	M_na1_e + M_thymd_e --> M_na1_c + M_thymd_c	Transport		-2.8261e-10	-4.3426e-10	1.5165e-10
R_EX_lcts_LPAREN_e_RPAREN_	Lactose exchange	M_lcts_e <==> M_lcts_b			-1.87715e-09	-1.72589e-09	1.51256e-10
R_6PGALSZ	_6-phospho-beta-galactosidase	M_h2o_c + M_lac6p_c <==> M_dgal6p_c + M_glc_DASH_D_c	Galactose metabolism	3.2.1.85	1.875e-09	1.7286e-09	1.46402e-10
R_HMBS	hydroxymethylbilane synthase	M_h2o_c + 4 M_ppbng_c --> M_hmbil_c + 4 M_nh4_c		4.3.1.8	3.09337e-09	3.23937e-09	1.46009e-10
R_EX_na1_LPAREN_e_RPAREN_	Sodium exchange	M_na1_e <==> M_na1_b			1.44896e-10	-3.70202e-13	1.45267e-10
R_FFSDr	beta-fructofuranosidase	M_h2o_c + M_suc6p_c <==> M_fru_c + M_g6p_c	Starch and Sucrose Metabolism	3.2.1.26	1.59772e-09	1.45404e-09	1.43683e-10
R_GLYabc	glycine transport via ABC system	M_atp_c + M_gly_e + M_h2o_c --> M_adp_c + M_gly_c + M_h_c + M_pi_c	Transport		2.82742e-11	-1.12162e-10	1.40436e-10
R_SUCpts	sucrose transport via PEP:Pyr PTS	M_pep_c + M_sucr_e --> M_pyr_c + M_suc6p_c	Transport		1.59577e-09	1.45641e-09	1.39358e-10
R_RNTR4	ribonucleoside-triphosphate reductase (UTP)	M_trdrd_c + M_utp_c --> M_dutp_c + M_h2o_c + M_trdox_c		1.17.4.2	2.09865e-09	1.95973e-09	1.38915e-10
R_DHPPDA	diaminohydroxyphosphoribosylaminopyrimidine deaminase	M_25dhpp_c + M_h_c + M_h2o_c --> M_5apru_c + M_nh4_c		3.5.4.26	-2.29568e-10	-9.66857e-11	1.32882e-10
R_HEX7	hexokinase (D-fructose:ATP)	M_atp_c + M_fru_c --> M_adp_c + M_f6p_c + M_h_c		2.7.1.1	1.58785e-09	1.4553e-09	1.32555e-10
R_RBFSb	riboflavin synthase	2 M_dmlz_c --> M_4r5au_c + M_ribflv_c	Riboflavin Metabolism	2.5.1.9	-2.28186e-10	-9.57378e-11	1.32448e-10
R_TREpts	trehalose transport via PEP:Pyr PTS	M_pep_c + M_tre_e --> M_pyr_c + M_tre6p_c	Transport		1.34007e-09	1.21134e-09	1.28729e-10
R_EX_gly_LPAREN_e_RPAREN_	Glycine exchange	M_gly_e <==> M_gly_b			-1.08119e-11	1.12058e-10	1.2287e-10
R_MALTabc	maltose transport via ABC system	M_atp_c + M_h2o_c + M_malt_e --> M_adp_c + M_h_c + M_malt_c + M_pi_c	Transport		1.65642e-09	1.53613e-09	1.20289e-10
R_RBFSa	riboflavin synthase	M_4r5au_c + M_db4p_c --> M_dmlz_c + 2 M_h2o_c + M_pi_c	Riboflavin Metabolism	2.5.1.9	-3.03293e-10	-1.86453e-10	1.1684e-10
R_FRUpts	D-fructose transport via PEP:Pyr PTS	M_fru_e + M_pep_c --> M_f1p_c + M_pyr_c	Fructose and Mannose Metabolism		9.84295e-10	8.68358e-10	1.15937e-10
R_EX_tre_LPAREN_e_RPAREN_	Trehalose exchange	M_tre_e <==> M_tre_b			-1.32838e-09	-1.21317e-09	1.1521e-10
R_EX_malt_LPAREN_e_RPAREN_	Maltose exchange	M_malt_e <==> M_malt_b			-1.64257e-09	-1.53652e-09	1.06056e-10
R_THRt2	L-threonine transport in via proton symport	M_h_e + M_thr_DASH_L_e --> M_h_c + M_thr_DASH_L_c	Transport		2.07732e-11	-8.23158e-11	1.03089e-10
R_DTMPK	dTMP kinase	M_atp_c + M_dtmp_c <==> M_adp_c + M_dtdp_c	Purine and Pyrimidine Biosynthesis	2.7.4.9	1.00781e-10	-2.12205e-12	1.02904e-10
R_UDPG3g12dgrGT_SA2	UDPglucose:3g12dgr 3-D-glucosyltransferase 2	M_3g12dgr_SA2_c + 50 M_udpg_c --> M_dgdcg_SA2_c + 50 M_udp_c	Lipid _amp; Cell Wall Metabolism		1.6094e-10	6.16275e-11	9.93122e-11
R_EX_fru_LPAREN_e_RPAREN_	D-Fructose exchange	M_fru_e <==> M_fru_b			-9.63126e-10	-8.69505e-10	9.36213e-11
R_FRUK	fructose-1-phosphate kinase	M_atp_c + M_f1p_c --> M_adp_c + M_fdp_c + M_h_c	Fructose and Mannose Metabolism	2.7.1.56	9.58628e-10	8.682e-10	9.04285e-11
R_EX_man_LPAREN_e_RPAREN_	D-Mannose exchange	M_man_e <==> M_man_b			3.14022e-11	-5.59097e-11	8.73119e-11
R_UDPG12dgrGT_SA2	UDPglucose:1,2-diacylglycerol 3-D-glucosyltransferase	M_12dgr_SA_c + 50 M_udpg_c --> M_3g12dgr_SA2_c + 50 M_udp_c	Lipid _amp; Cell Wall Metabolism	2.4.1.157	1.2299e-10	3.67943e-11	8.61956e-11
R_FMNAT	FMN adenylyltransferase	M_atp_c + M_fmn_c + M_h_c --> M_fad_c + M_ppi_c	Riboflavin Metabolism	2.7.7.2	-2.90207e-11	-1.14544e-10	8.5523e-11
R_EX_thr_L_LPAREN_e_RPAREN_	L-Threonine exchange	M_thr_DASH_L_e <==> M_thr_DASH_L_b			6.47873e-13	8.35329e-11	8.2885e-11
R_METabc	L-methionine transport via ABC system	M_atp_c + M_h2o_c + M_met_DASH_L_e --> M_adp_c + M_h_c + M_met_DASH_L_c + M_pi_c	Transport		-4.50087e-10	-3.69642e-10	8.04446e-11
R_HISDr	histidase_r	M_his_DASH_L_c <==> M_nh4_c + M_urcan_c		4.3.1.3	8.68815e-11	6.80378e-12	8.00778e-11
R_GLYC3Pt6	Glycerol-3-phosphate : phosphate antiporter	M_glyc3p_e + M_pi_c --> M_glyc3p_c + M_pi_e	Transport		2.60897e-11	-5.38847e-11	7.99744e-11
R_EX_akg_LPAREN_e_RPAREN_	_2-Oxoglutarate exchange	M_akg_e <==> M_akg_b			-6.03629e-11	1.47797e-11	7.51426e-11
R_NO3t7	nitrate transport in via nitrite antiport	M_no2_c + M_no3_e --> M_no2_e + M_no3_c	Transport		2.32261e-09	2.39489e-09	7.2278e-11
R_TRE6PH	trehalose-6-phosphate hydrolase	M_h2o_c + M_tre6p_c --> M_g6p_c + M_glc_DASH_D_c	Carbohydrate Metabolism	3.2.1.93	1.28473e-09	1.21258e-09	7.21532e-11
R_MAN6PI	mannose-6-phosphate isomerase	M_man6p_c <==> M_f6p_c	Fructose and Mannose Metabolism	5.3.1.8	-1.53963e-11	5.53055e-11	7.07017e-11
R_EX_met_L_LPAREN_e_RPAREN_	L-Methionine exchange	M_met_DASH_L_e <==> M_met_DASH_L_b			4.38408e-10	3.69659e-10	6.87493e-11
R_MANpts	D-mannose transport via PEP:Pyr PTS	M_man_e + M_pep_c --> M_man6p_c + M_pyr_c	Fructose and Mannose Metabolism		-1.47382e-11	5.34462e-11	6.81845e-11
R_THMabc	thiamine transport via ABC system	M_atp_c + M_h2o_c + M_thm_e --> M_adp_c + M_h_c + M_pi_c + M_thm_c	Transport		1.25788e-10	5.85773e-11	6.72103e-11
R_GLYCK	glycerate kinase	M_atp_c + M_glyc_DASH_R_c --> M_3pg_c + M_adp_c + M_h_c	Glyoxylate Metabolism	2.7.1.31	5.62502e-11	-5.27841e-12	6.15287e-11
R_EX_thm_LPAREN_e_RPAREN_	Thiamin exchange	M_thm_e <==> M_thm_b			-1.18858e-10	-5.92562e-11	5.96021e-11
R_THFGLUS	Tetrahydrofolate:L-glutamate gamma-ligase (ADP-forming)	M_atp_c + M_glu_DASH_L_c + M_thf_c <==> M_adp_c + M_h_c + M_pi_c + M_thfglu_c		6.3.2.17	-5.19106e-11	3.36886e-12	5.52795e-11
R_EX_glyald_LPAREN_e_RPAREN_	D-Glyceraldehyde exchange	M_glyald_e <==> M_glyald_b			-5.37606e-11	-3.88862e-13	5.33717e-11
R_UPPDC1	uroporphyrinogen decarboxylase (uroporphyrinogen III)	4 M_h_c + M_uppg3_c --> 4 M_co2_c + M_cpppg3_c	Cofactor and Prosthetic Group Biosynthesis	4.1.1.37	3.23359e-09	3.18058e-09	5.30132e-11
R_SERabc	L-serine transport via ABC system	M_atp_c + M_h2o_c + M_ser_DASH_L_e --> M_adp_c + M_h_c + M_pi_c + M_ser_DASH_L_c	Transport		3.80952e-11	-1.37351e-11	5.18303e-11
R_MNLpts	mannitol transport via PEP:Pyr PTS	M_mnl_e + M_pep_c --> M_mnl1p_c + M_pyr_c	Fructose and Mannose Metabolism		-4.82531e-11	-7.58415e-13	4.74947e-11
R_SA_free_FA	Free Fatty Acid composition for SA	7.7 M_fa11_c + 18.1 M_fa12_c + 19.3 M_fa3_c + 32.7 M_fa4_c + 4.7 M_fa6_c + 10.1 M_hdca_c --> M_SA_FREE_FA_c			1.06147e-10	5.9501e-11	4.66456e-11
R_AKGMAL	alpha-ketoglutarate/malate transporter	M_akg_c + M_mal_DASH_L_e <==> M_akg_e + M_mal_DASH_L_c	Transport		-2.52965e-11	1.61838e-11	4.14803e-11
R_EX_acgam_LPAREN_e_RPAREN_	N-Acetyl-D-glucosamine exchange	M_acgam_e <==> M_acgam_b			2.83678e-11	-6.53291e-12	3.49007e-11
R_MNabc	manganese transport via ABC system	M_atp_c + M_h2o_c + M_mn2_e --> M_adp_c + M_h_c + M_mn2_c + M_pi_c	Transport		-1.37865e-11	1.75543e-11	3.13408e-11
R_EX_k_LPAREN_e_RPAREN_	K+ exchange	M_k_e <==> M_k_b			-3.60856e-11	-5.40987e-12	3.06758e-11
R_DRPA	deoxyribose-phosphate aldolase	M_2dr5p_c --> M_acald_c + M_g3p_c		4.1.2.4	1.5334e-09	1.50514e-09	2.82559e-11
R_DURIPP	deoxyuridine phosphorylase	M_duri_c + M_pi_c <==> M_2dr1p_c + M_ura_c	Purine and Pyrimidine Biosynthesis		1.48229e-09	1.51021e-09	2.79142e-11
R_EX_cys_L_LPAREN_e_RPAREN_	L-Cysteine exchange	M_cys_DASH_L_e <==> M_cys_DASH_L_b			-3.44977e-11	-6.74199e-12	2.77557e-11
R_CPPPGO	coproporphyrinogen oxidase (O2 required)	M_cpppg3_c + 2 M_h_c + M_o2_c --> 2 M_co2_c + 2 M_h2o_c + M_pppg9_c		1.3.3.3	3.19373e-09	3.16956e-09	2.41738e-11
R_MNt2	manganese transport in via proton symport	M_h_e + M_mn2_e --> M_h_c + M_mn2_c	Transport		4.49174e-12	-1.81557e-11	2.26474e-11
R_EX_mal_L_LPAREN_e_RPAREN_	L-Malate exchange	M_mal_DASH_L_e <==> M_mal_DASH_L_b			-3.73316e-11	-1.59856e-11	2.13459e-11
R_NH4t4	ammonium transport out via K+ antiport	M_k_c + M_nh4_e --> M_k_e + M_nh4_c	Transport		-4.60147e-12	1.58084e-11	2.04099e-11
R_NADH8	NADH dehydrogenase (demethylmenaquinone-8 _ 2.8 protons)	M_2dmmq8_c + 3.8 M_h_c + M_nadh_c --> M_2dmmql8_c + 2.8 M_h_e + M_nad_c	Oxidative Phosphorylation	1.6.5.3	-2.92584e-11	-1.00489e-11	1.92094e-11
R_NDPK4	nucleoside-diphosphate kinase (ATP:dTDP)	M_atp_c + M_dtdp_c <==> M_adp_c + M_dttp_c	Purine and Pyrimidine Biosynthesis	2.7.4.6	1.80501e-11	9.08272e-14	1.79593e-11
R_DURIK1	deoxyuridine kinase (ATP:Deoxyuridine)	M_atp_c + M_duri_c --> M_adp_c + M_dump_c + M_h_c	Purine and Pyrimidine Biosynthesis		-1.49211e-09	-1.50789e-09	1.57746e-11
R_GLYD	glycerate dehydrogenase	M_h_c + M_hpyr_c + M_nadh_c <==> M_glyc_DASH_R_c + M_nad_c		1.1.1.29	1.38529e-11	-1.0569e-12	1.49098e-11
R_PUNP2	purine-nucleoside phosphorylase (Deoxyadenosine)	M_dad_DASH_2_c + M_pi_c <==> M_2dr1p_c + M_ade_c	Purine and Pyrimidine Biosynthesis	2.4.2.1	-1.45681e-11	-8.25702e-13	1.37424e-11
R_CYSabc	L-cysteine transport via ABC system	M_atp_c + M_cys_DASH_L_e + M_h2o_c --> M_adp_c + M_cys_DASH_L_c + M_h_c + M_pi_c	Transport		1.86579e-11	5.56665e-12	1.30912e-11
R_GLYALDt	Glyceraldehyde facilitated diffusion	M_glyald_e <==> M_glyald_c			1.29871e-11	3.30281e-14	1.2954e-11
R_KAS14	beta-ketoacyl-ACP synthase	M_acACP_c + M_h_c + M_malACP_c --> M_ACP_c + M_actACP_c + M_co2_c	Cell Envelope Biosynthesis	2.3.1.41	-9.42237e-12	2.72385e-12	1.21462e-11
R_EX_mn2_LPAREN_e_RPAREN_	Mn2+ exchange	M_mn2_e <==> M_mn2_b			1.36134e-11	1.68128e-12	1.19322e-11
R_BTS3r	biotin synthase	M_dtbt_c + 2 M_s_c <==> M_btn_c + M_h2s_c	Cofactor and Prosthetic Group Biosynthesis	2.8.1.6	1.17801e-11	1.19211e-13	1.16609e-11
R_EX_ser_L_LPAREN_e_RPAREN_	L-Serine exchange	M_ser_DASH_L_e <==> M_ser_DASH_L_b			2.08475e-13	1.16378e-11	1.14293e-11
R_EX_btn_LPAREN_e_RPAREN_	Biotin exchange	M_btn_e <==> M_btn_b			1.28387e-11	1.61863e-12	1.12201e-11
R_GLYAT	glycine C-acetyltransferase	M_accoa_c + M_gly_c <==> M_2aobut_c + M_coa_c	Glycine and Serine Metabolism	2.3.1.29	4.66781e-12	-6.14322e-12	1.0811e-11
R_NPHSr	naphthoate synthase (reversible)	M_sbzcoa_c <==> M_coa_c + M_dhna_c	Vitamins _amp; Cofactor Biosynthesis	4.1.3.36	-1.05402e-11	-6.60561e-14	1.04742e-11
R_EX_nh4_LPAREN_e_RPAREN_	Ammonia exchange	M_nh4_e <==> M_nh4_b			-4.90922e-12	-1.48407e-11	9.93143e-12
R_NADH9	NADH dehydrogenase (demethylmenaquinone-8 _ 0 protons)	M_2dmmq8_c + M_h_c + M_nadh_c --> M_2dmmql8_c + M_nad_c	Oxidative Phosphorylation	1.6.5.3	3.4753e-13	9.19392e-12	8.84639e-12
R_HSERTA	homoserine O-trans-acetylase	M_accoa_c + M_hom_DASH_L_c <==> M_achms_c + M_coa_c	Glycine and Serine Metabolism	2.3.1.31	4.8278e-12	1.35271e-11	8.69926e-12
R_AOXSr	_8-amino-7-oxononanoate synthase	M_ala_DASH_L_c + M_h_c + M_pmcoa_c <==> M_8aonn_c + M_co2_c + M_coa_c	Cofactor and Prosthetic Group Biosynthesis	2.3.1.47	-1.34705e-11	-5.09303e-12	8.37751e-12
R_UDPG4E	UDPglucose 4-epimerase	M_udpg_c <==> M_udpgal_c		5.1.3.2	7.88399e-12	2.06425e-15	7.88193e-12
R_YUMPS	yUMP synthetase	M_r5p_c + M_ura_c <==> M_h2o_c + M_psd5p_c		4.2.1.70	-6.17356e-12	9.90842e-13	7.1644e-12
R_ASPabc	L-aspartate transport via ABC system	M_asp_DASH_L_e + M_atp_c + M_h2o_c --> M_adp_c + M_asp_DASH_L_c + M_h_c + M_pi_c	Transport		1.80528e-11	1.09913e-11	7.06146e-12
R_ACGApts	N-Acetyl-D-glucosamine transport via PEP:Pyr PTS	M_acgam_e + M_pep_c --> M_acgam6p_c + M_pyr_c	Transport		6.75296e-13	7.35623e-12	6.68093e-12
R_EX_asp_L_LPAREN_e_RPAREN_	L-Aspartate exchange	M_asp_DASH_L_e <==> M_asp_DASH_L_b			-1.73529e-11	-1.11073e-11	6.24565e-12
R_KAS15	beta-ketoacyl-ACP synthase (2)	M_accoa_c + M_h_c + M_malACP_c --> M_actACP_c + M_co2_c + M_coa_c	Cell Envelope Biosynthesis		7.33238e-12	1.24403e-12	6.08835e-12
R_SBTD_Dr	D-sorbitol dehydrogenase (R)	M_nad_c + M_sbt_DASH_D_c <==> M_fru_c + M_h_c + M_nadh_c	Fructose and Mannose Metabolism	1.1.1.14	-3.95258e-13	3.07987e-12	3.47513e-12
R_PPM2	phosphopentomutase 2 (deoxyribose)	M_2dr1p_c <==> M_2dr5p_c		5.4.2.7	1.51177e-09	1.50839e-09	3.37734e-12
R_BTNt2i	Biotin uptake	M_btn_e + M_h_e --> M_btn_c + M_h_c	Transport		-4.26383e-12	-1.09272e-12	3.17112e-12
R_EX_mnl_LPAREN_e_RPAREN_	D-Mannitol exchange	M_mnl_e <==> M_mnl_b			4.38505e-12	1.81491e-12	2.57015e-12
R_AMAOTr	adenosylmethionine-8-amino-7-oxononanoate transaminase	M_8aonn_c + M_amet_c <==> M_amob_c + M_dann_c	Cofactor and Prosthetic Group Biosynthesis	2.6.1.62	-2.05452e-12	-1.01406e-13	1.95311e-12
R_M1PD	mannitol-1-phosphate 5-dehydrogenase	M_mnl1p_c + M_nad_c <==> M_f6p_c + M_h_c + M_nadh_c	Alternate Carbon Metabolism	1.1.1.17	-4.66781e-12	-2.87344e-12	1.79437e-12
R_G3PD7	glycerol-3-phosphate dehydrogenase (demethylmenaquinone-8)	M_2dmmq8_c + M_glyc3p_c --> M_2dmmql8_c + M_dhap_c	Glycerolipid Metabolism	1.1.99.5	-5.40381e-12	-3.63713e-12	1.76669e-12
R_G6PDH2r	glucose 6-phosphate dehydrogenase	M_g6p_c + M_nadp_c <==> M_6pgl_c + M_h_c + M_nadph_c	Pentose Phosphate Pathway	1.1.1.49	1.65632e-12	2.74133e-12	1.08501e-12
R_ALCD1	alcohol dehydrogenase (methanol)	M_meoh_c + M_nad_c <==> M_fald_c + M_h_c + M_nadh_c	Methane Metabolism		3.01149e-12	3.56703e-12	5.55539e-13
R_INDPYRD	Indole-3-pyruvate decarboxylase	M_h_c + M_indpyr_c <==> M_co2_c + M_id3acald_c	Glycolysis/Gluconeogenesis	4.1.1.74	3.76437e-14	0	3.76437e-14
R_3M2OPLOXRD	_3-Methyl-2-oxopentanoate:lipoamide oxidoreductase(decarboxylating and acceptor-2-methylpropanoylating)	M_3mop_c + M_h_c + M_lpam_c <==> M_2mbdhl_c + M_co2_c		1.2.4.4	0	3.30281e-14	3.30281e-14
R_PMANM	phosphomannomutase	M_man1p_c <==> M_man6p_c	Fructose and Mannose Metabolism	5.4.2.8	9.41091e-15	-8.25702e-15	1.76679e-14
R_4M2OPLOXRD	_4-Methyl-2-oxopentanoate:lipoamide oxidoreductase(decarboxylating and acceptor-2-methylpropanoylating)	M_4mop_c + M_h_c + M_lpam_c <==> M_3mbdhl_c + M_co2_c		1.2.4.4	0	1.6514e-14	1.6514e-14
R_ALAALAr	D-alanine-D-alanine ligase (reversible)	2 M_ala_DASH_D_c + M_atp_c <==> M_adp_c + M_alaala_c + M_h_c + M_pi_c	Alanine and Aspartate Metabolism	6.3.2.4	0	1.6514e-14	1.6514e-14
R_3M2OBLOXRD	_3-Methyl-2-oxobutanoate:lipoamide oxidoreductase(decarboxylating and acceptor-2-methylpropanoylating)	M_3mob_c + M_h_c + M_lpam_c <==> M_2mpdhl_c + M_co2_c		1.2.4.4	-1.88218e-14	-3.30281e-14	1.42062e-14
R_ICHORS	isochorismate synthase	M_chor_c <==> M_ichor_c	Quinone Biosynthesis	5.4.99.6	4.70546e-15	-4.12851e-15	8.83396e-15
R_NBAH	N-Benzoylglycine amidohydrolase	M_bgly_c + M_h2o_c <==> M_bz_c + M_gly_c		3.5.1.32	0	8.25702e-15	8.25702e-15
R_S7PIr	sedoheptulose 7-phosphate isomerase (reversible)	M_s7p_c <==> M_gmhep7p_c			-4.70546e-15	0	4.70546e-15
R_GTHP	glutathione peroxidase	2 M_gthrd_c + M_h2o2_c <==> M_gthox_c + 2 M_h2o_c	Sterol Biosynthesis	1.11.1.9	-1.88218e-14	-1.6514e-14	2.30779e-15
R_DBTSr	dethiobiotin synthase	M_atp_c + M_co2_c + M_dann_c <==> M_adp_c + M_dtbt_c + 3 M_h_c + M_pi_c	Cofactor and Prosthetic Group Biosynthesis	6.3.3.3	1.47046e-15	-1.29016e-16	1.59947e-15
R_EX_glc_LPAREN_e_RPAREN_	D-Glucose exchange	M_glc_DASH_D_e <==> M_glc_DASH_D_b			-100	-100	0
R_6PHBG	_6-phospho-beta-glucosidase	M_h2o_c + M_salc6p_c --> M_2hymeph_c + M_g6p_c	Glycolysis/Gluconeogenesis	3.2.1.86	0	0	0
R_ABTAr	_4-aminobutyrate transaminase	M_4abut_c + M_akg_c <==> M_glu_DASH_L_c + M_sucsal_c		2.6.1.19	0	0	0
R_ACLDC	acetolactate decarboxylase	M_alac_DASH_S_c + M_h_c --> M_actn_DASH_R_c + M_co2_c	Carbohydrate Metabolism	4.1.1.5	0	0	0
R_ADCYRS	adenosylcobyric acid synthase (glutamine-hydrolysing)	M_adcobdam_c + 4 M_atp_c + 4 M_gln_DASH_L_c + 4 M_h2o_c --> M_adcobhex_c + 4 M_adp_c + 4 M_glu_DASH_L_c + 4 M_h_c + 4 M_pi_c	Cofactor and Prosthetic Group Biosynthesis		0	0	0
R_ADPRDP	ADPribose diphosphatase	M_adprib_c + M_h2o_c --> M_amp_c + 2 M_h_c + M_r5p_c		3.6.1.13	0	0	0
R_AGMHE	ADP-D-glycero-D-manno-heptose epimerase	M_adphep_DASH_DD_c --> M_adphep_DASH_LD_c	Cell Envelope Biosynthesis	5.1.3.20	0	0	0
R_AHCYSNS	S-adenosylhomocysteine nucleosidase	M_ahcys_c + M_h2o_c --> M_ade_c + M_rhcys_c		3.2.2.9	0	0	0
R_ALATRS	Alanyl-tRNA synthetase	M_ala_DASH_L_c + M_atp_c + M_trnaala_c --> M_alatrna_c + M_amp_c + M_ppi_c		6.1.1.7	0	0	0
R_AMAA	N-acetylmuramoyl-L-alanine amidase	M_acmama_c + M_h2o_c --> M_acmam_c + M_ala_DASH_L_c		3.5.1.28	0	0	0
R_ARGTRS	Arginyl-tRNA synthetase	M_arg_DASH_L_c + M_atp_c + M_trnaarg_c --> M_amp_c + M_argtrna_c + M_ppi_c		6.1.1.19	0	0	0
R_ASNTRS	Asparaginyl-tRNA synthetase	M_asn_DASH_L_c + M_atp_c + M_trnaasn_c --> M_amp_c + M_asntrna_c + M_ppi_c		6.1.1.22	0	0	0
R_ASPTRS	Aspartyl-tRNA synthetase	M_asp_DASH_L_c + M_atp_c + M_trnaasp_c --> M_amp_c + M_asptrna_c + M_ppi_c		6.1.1.12	0	0	0
R_BACCL	biotin-[acetyl-CoA-carboxylase] ligase	M_atp_c + M_btn_c + M_h_c --> M_btamp_c + M_ppi_c		6.3.4.15	0	0	0
R_biomass_SA_2a	SA biomass 2 without ions	0.42 M_12dgr_EC_c + 1.27 M_26dap_DASH_LL_c + 0.6 M_DGDG_SA_c + 0.01 M_SA_FREE_FA_c + 0.38 M_acgam_c + 1.22 M_acgam1p_c + 6.6 M_ala_DASH_L_c + 3.11 M_amp_c + 3.88 M_arg_DASH_L_c + 4.48 M_asn_DASH_L_c + 4.48 M_asp_DASH_L_c + 20 M_atp_c + 2.51 M_clpn_EC_c + 2.2 M_cmp_c + 0.79 M_cys_DASH_L_c + 0.76 M_damp_c + 0.53 M_dcmp_c + 0.6 M_dgmp_c + 0.73 M_dtmp_c + 0.23 M_gam1p_c + 0.38 M_glc_DASH_D_c + 5.3 M_…			0	0	0
R_biomass_SA_2b	SA biomass 2 without ions or DGDG	0.42 M_12dgr_EC_c + 1.27 M_26dap_DASH_LL_c + 0.01 M_SA_FREE_FA_c + 0.38 M_acgam_c + 1.22 M_acgam1p_c + 6.6 M_ala_DASH_L_c + 3.11 M_amp_c + 3.88 M_arg_DASH_L_c + 4.48 M_asn_DASH_L_c + 4.48 M_asp_DASH_L_c + 20 M_atp_c + 2.51 M_clpn_EC_c + 2.2 M_cmp_c + 0.79 M_cys_DASH_L_c + 0.76 M_damp_c + 0.53 M_dcmp_c + 0.6 M_dgmp_c + 0.73 M_dtmp_c + 0.23 M_gam1p_c + 0.38 M_glc_DASH_D_c + 5.3 M_glcp_SA_c + 8.72 M…			0	0	0
R_biomass_SA_3a	SA biomass 3 without ions	0.42 M_12dgr_EC_c + 1.27 M_26dap_DASH_LL_c + 0.01 M_SA_FREE_FA_c + 0.38 M_acgam_c + 1.22 M_acgam1p_c + 6.6 M_ala_DASH_L_c + 3.11 M_amp_c + 3.88 M_arg_DASH_L_c + 4.48 M_asn_DASH_L_c + 4.48 M_asp_DASH_L_c + 20 M_atp_c + 2.51 M_clpn_EC_c + 2.2 M_cmp_c + 0.79 M_cys_DASH_L_c + 0.76 M_damp_c + 0.53 M_dcmp_c + 0.012068 M_dgdcg_SA_c + 0.6 M_dgmp_c + 0.73 M_dtmp_c + 0.23 M_gam1p_c + 0.38 M_glc_DASH_D_c + …			0	0	0
R_biomass_SA_3b	SA biomass 3 without ions	0.42 M_12dgr_EC_c + 1.27 M_26dap_DASH_LL_c + 0.01 M_SA_FREE_FA_c + 0.38 M_acgam_c + 1.22 M_acgam1p_c + 6.6 M_ala_DASH_L_c + 3.11 M_amp_c + 3.88 M_arg_DASH_L_c + 4.48 M_asn_DASH_L_c + 4.48 M_asp_DASH_L_c + 20000 M_atp_c + 2.51 M_clpn_EC_c + 2.2 M_cmp_c + 0.79 M_cys_DASH_L_c + 0.76 M_damp_c + 0.53 M_dcmp_c + 0.012068 M_dgdcg_SA_c + 0.6 M_dgmp_c + 0.73 M_dtmp_c + 0.23 M_gam1p_c + 0.38 M_glc_DASH_D_c…			0	0	0
R_biomass_SA_4a	SA biomass 4 without ions	0.42 M_12dgr_SA_c + 1.27 M_26dap_DASH_LL_c + 0.01 M_SA_FREE_FA_c + 0.38 M_acgam_c + 1.22 M_acgam1p_c + 6.6 M_ala_DASH_L_c + 3.11 M_amp_c + 3.88 M_arg_DASH_L_c + 4.48 M_asn_DASH_L_c + 4.48 M_asp_DASH_L_c + 20000 M_atp_c + 2.51 M_clpn_SA_c + 2.2 M_cmp_c + 0.79 M_cys_DASH_L_c + 0.76 M_damp_c + 0.53 M_dcmp_c + 0.012068 M_dgdcg_SA2_c + 0.6 M_dgmp_c + 0.73 M_dtmp_c + 0.23 M_gam1p_c + 0.38 M_glc_DASH_D_…			0	0	0
R_biomass_SA_5a	SA biomass 5 without ions	0.42 M_12dgr_SA_c + 1.27 M_26dap_DASH_LL_c + 0.01 M_SA_FREE_FA_c + 0.38 M_acgam_c + 1.22 M_acgam1p_c + 6.6 M_ala_DASH_L_c + 3.11 M_amp_c + 3.88 M_arg_DASH_L_c + 4.48 M_asn_DASH_L_c + 4.48 M_asp_DASH_L_c + 20000 M_atp_c + 2.51 M_clpn_SA_c + 2.2 M_cmp_c + 0.79 M_cys_DASH_L_c + 0.76 M_damp_c + 0.53 M_dcmp_c + 0.012068 M_dgdcg_SA2_c + 0.6 M_dgmp_c + 0.73 M_dtmp_c + 0.23 M_gam1p_c + 5.3 M_glcp_SA_c + …			0	0	0
R_biomass_SA_6a	SA biomass 6 without ions	0.42 M_12dgr_SA_c + 1.27 M_26dap_DASH_LL_c + 0.01 M_SA_FREE_FA_c + 0.38 M_acgam_c + 1.22 M_acgam1p_c + 6.6 M_ala_DASH_L_c + 3.11 M_amp_c + 3.88 M_arg_DASH_L_c + 4.48 M_asn_DASH_L_c + 4.48 M_asp_DASH_L_c + 20000 M_atp_c + 2.51 M_clpn_SA_c + 2.2 M_cmp_c + 0.79 M_cys_DASH_L_c + 0.76 M_damp_c + 0.53 M_dcmp_c + 0.012068 M_dgdcg_SA2_c + 0.6 M_dgmp_c + 0.73 M_dtmp_c + 0.23 M_gam1p_c + 5.3 M_glcp_SA_c + …			0	0	0
R_biomass_SA_6b	SA biomass 6 without ions	0.42 M_12dgr_SA_c + 1.27 M_26dap_DASH_LL_c + 0.01 M_SA_FREE_FA_c + 0.38 M_acgam_c + 1.22 M_acgam1p_c + 6.6 M_ala_DASH_L_c + 3.11 M_amp_c + 3.88 M_arg_DASH_L_c + 4.48 M_asn_DASH_L_c + 4.48 M_asp_DASH_L_c + 20000 M_atp_c + 2.51 M_clpn_SA_c + 2.2 M_cmp_c + 0.79 M_cys_DASH_L_c + 0.76 M_damp_c + 0.53 M_dcmp_c + 0.012068 M_dgdcg_SA2_c + 0.6 M_dgmp_c + 0.73 M_dtmp_c + 0.23 M_gam1p_c + 5.3 M_glcp_SA_c + …			0	0	0
R_biomass_SA_7a	SA biomass 7 without ions	0.01 M_10fthf_c + 0.42 M_12dgr_SA_c + 1.27 M_26dap_DASH_LL_c + 0.01 M_SA_FREE_FA_c + 0.38 M_acgam_c + 1.22 M_acgam1p_c + 6.6 M_ala_DASH_L_c + 3.11 M_amp_c + 3.88 M_arg_DASH_L_c + 4.48 M_asn_DASH_L_c + 4.48 M_asp_DASH_L_c + 20000 M_atp_c + 2.51 M_clpn_SA_c + 2.2 M_cmp_c + 0.79 M_cys_DASH_L_c + 0.76 M_damp_c + 0.53 M_dcmp_c + 0.012068 M_dgdcg_SA2_c + 0.6 M_dgmp_c + 0.73 M_dtmp_c + 0.01 M_fad_c + 0.…			0	0	0
R_biomass_SA_7b	SA biomass 7 without ions	0.01 M_10fthf_c + 0.42 M_12dgr_SA_c + 1.27 M_26dap_DASH_LL_c + 0.01 M_SA_FREE_FA_c + 0.38 M_acgam_c + 1.22 M_acgam1p_c + 6.6 M_ala_DASH_L_c + 3.11 M_amp_c + 3.88 M_arg_DASH_L_c + 4.48 M_asn_DASH_L_c + 4.48 M_asp_DASH_L_c + 20000 M_atp_c + 2.51 M_clpn_SA_c + 2.2 M_cmp_c + 0.79 M_cys_DASH_L_c + 0.76 M_damp_c + 0.53 M_dcmp_c + 0.012068 M_dgdcg_SA2_c + 0.6 M_dgmp_c + 0.73 M_dtmp_c + 0.01 M_fad_c + 0.…			0	0	0
R_biomass_SA_lipids_only	SA biomass 2 lipids only	0.42 M_12dgr_EC_c + 0.6 M_DGDG_SA_c + 0.01 M_SA_FREE_FA_c + 2.51 M_clpn_EC_c + 0.01 M_pala_SA_c + 0.89 M_pe_EC_c + 2.31 M_pg_EC_c + 0.01 M_pgly_SA_c + 0.01 M_pleu_SA_c + 0.15 M_plys_SA_c --> M_h2o_c			0	0	0
R_biomass_SA_nuc_only	SA biomass only nucleutides	3.11 M_amp_c + 2.2 M_cmp_c + 0.76 M_damp_c + 0.53 M_dcmp_c + 0.6 M_dgmp_c + 0.73 M_dtmp_c + 4.01 M_gmp_c + 2.39 M_ump_c --> M_h2o_c			0	0	0
R_biomass_SA_only_AA	SA biomass only amino acids	6.6 M_ala_DASH_L_c + 3.88 M_arg_DASH_L_c + 4.48 M_asn_DASH_L_c + 4.48 M_asp_DASH_L_c + 0.79 M_cys_DASH_L_c + 8.72 M_gln_DASH_L_c + 8.72 M_glu_DASH_L_c + 3.51 M_gly_c + 1.45 M_his_DASH_L_c + 4.06 M_ile_DASH_L_c + 5.21 M_leu_DASH_L_c + 5.45 M_lys_DASH_L_c + 1.94 M_met_DASH_L_c + 3.33 M_phe_DASH_L_c + 2.12 M_pro_DASH_L_c + 2.6 M_ser_DASH_L_c + 2.54 M_thr_DASH_L_c + 1.27 M_trp_DASH_L_c + 2.3 M_tyr_DA…			0	0	0
R_CDPMEK	_4-(cytidine 5'-diphospho)-2-C-methyl-D-erythritol kinase	M_4c2me_c + M_atp_c --> M_2p4c2me_c + M_adp_c + M_h_c	Sterol Biosynthesis		0	0	0
R_CHCOAL	_6-carboxyhexanoate-CoA ligase	M_atp_c + M_coa_c + M_pime_c --> M_amp_c + M_pmcoa_c + M_ppi_c	Cofactor and Prosthetic Group Biosynthesis	6.2.1.14	0	0	0
R_CIT_Mgt	citrate-Mg transport in via proton symport	M_Cit_DASH_Mg_e + M_h_e --> M_Cit_DASH_Mg_c + M_h_c	Transport		0	0	0
R_COabc	Cobalt transport via ABC system	M_atp_c + M_cobalt2_e + M_h2o_c --> M_adp_c + M_cobalt2_c + M_h_c + M_pi_c	Transport		0	0	0
R_CRNabc	L-carnitine transport via ABC system	M_atp_c + M_crn_e + M_h2o_c --> M_adp_c + M_crn_c + M_h_c + M_pi_c	Transport		0	0	0
R_Cut1	Copper export via ATPase	M_atp_c + M_cu2_c + M_h2o_c --> M_adp_c + M_cu2_e + M_h_c + M_pi_c	Transport		0	0	0
R_CYSTRS	Cysteinyl-tRNA synthetase	M_atp_c + M_cys_DASH_L_c + M_trnacys_c --> M_amp_c + M_cystrna_c + M_ppi_c		6.1.1.16	0	0	0
R_DHNAOT	_1,4-dihydroxy-2-naphthoate octaprenyltransferase	M_dhna_c + M_octdp_c --> M_2dmmq8_c + M_co2_c + M_h_c + M_ppi_c			0	0	0
R_DRBK	Deoxyribokinase	M_atp_c + M_drib_c --> M_2dr5p_c + M_adp_c + M_h_c		2.7.1.15	0	0	0
R_EX_26dap_M_LPAREN_e_RPAREN_	meso-2,6-Diaminoheptanedioate exchange	M_26dap_DASH_M_e <==> M_26dap_DASH_M_b			0	0	0
R_EX_Cit_Mg_LPAREN_e_RPAREN_	Citrate-Mg exchange	M_Cit_DASH_Mg_e <==> M_Cit_DASH_Mg_b			0	0	0
R_EX_cobalt2_LPAREN_e_RPAREN_	Co2+ exchange	M_cobalt2_e <==> M_cobalt2_b			0	0	0
R_EX_crn_LPAREN_e_RPAREN_	L-Carnitine exchange	M_crn_e <==> M_crn_b			0	0	0
R_EX_cu2_LPAREN_e_RPAREN_	Cu2+ exchange	M_cu2_e <==> M_cu2_b			0	0	0
R_EX_galt_LPAREN_e_RPAREN_	Galactitol exchange	M_galt_e <==> M_galt_b			0	0	0
R_EX_mg2_LPAREN_e_RPAREN_	Mg exchange	M_mg2_e <==> M_mg2_b			0	0	0
R_EX_mobd_LPAREN_e_RPAREN_	Molybdate exchange	M_mobd_e <==> M_mobd_b			0	0	0
R_EX_ni2_LPAREN_e_RPAREN_	Ni2+ exchange	M_ni2_e <==> M_ni2_b			0	0	0
R_EX_salcn_LPAREN_e_RPAREN_	Salicin exchange	M_salcn_e <==> M_salcn_b			0	0	0
R_EX_zn2_LPAREN_e_RPAREN_	Zinc exchange	M_zn2_e <==> M_zn2_b			0	0	0
R_FGLU	formimidoylglutamase	M_forglu_c + M_h_c + M_h2o_c --> M_frmd_c + M_glu_DASH_L_c		3.5.3.8	0	0	0
R_GALTpts	Galactitol transport via PEP:Pyr PTS	M_galt_e + M_pep_c --> M_galt1p_c + M_pyr_c	Transport		0	0	0
R_GLCS1	glycogen synthase (ADPGlc)	M_adpglc_c --> M_adp_c + M_glycogen_c + M_h_c	Cell Envelope Biosynthesis	2.4.1.21	0	0	0
R_GLGC	glucose-1-phosphate adenylyltransferase	M_atp_c + M_g1p_c + M_h_c --> M_adpglc_c + M_ppi_c		2.7.7.27	0	0	0
R_GLYTRS	Glycyl-tRNA synthetase	M_atp_c + M_gly_c + M_trnagly_c --> M_amp_c + M_glytrna_c + M_ppi_c		6.1.1.14	0	0	0
R_GMHEPAT	D-glycero-D-manno-hepose 1-phosphate adenyltransferase	M_atp_c + M_gmhep1p_c + M_h_c --> M_adphep_DASH_DD_c + M_ppi_c			0	0	0
R_GMHEPK	D-glycero-D-manno-heptose 7-phosphate kinase	M_atp_c + M_gmhep7p_c --> M_adp_c + M_gmhep17bp_c + M_h_c			0	0	0
R_GMHEPPA	D-glycero-D-manno-heptose 1,7-bisphosphate phosphatase	M_gmhep17bp_c + M_h2o_c --> M_gmhep1p_c + M_pi_c			0	0	0
R_GPDDA1	Glycerophosphodiester phosphodiesterase (Glycerophosphocholine)	M_g3pc_c + M_h2o_c --> M_chol_c + M_glyc3p_c + M_h_c	Glycerolipid Metabolism	3.1.4.46	0	0	0
R_GPDDA2	Glycerophosphodiester phosphodiesterase (Glycerophosphoethanolamine)	M_g3pe_c + M_h2o_c --> M_etha_c + M_glyc3p_c + M_h_c	Glycerolipid Metabolism	3.1.4.46	0	0	0
R_GPDDA3	Glycerophosphodiester phosphodiesterase (Glycerophosphoserine)	M_g3ps_c + M_h2o_c --> M_glyc3p_c + M_h_c + M_ser_DASH_L_c	Glycerolipid Metabolism	3.1.4.46	0	0	0
R_GPDDA4	Glycerophosphodiester phosphodiesterase (Glycerophosphoglycerol)	M_g3pg_c + M_h2o_c --> M_glyc_c + M_glyc3p_c + M_h_c	Glycerolipid Metabolism	3.1.4.46	0	0	0
R_GPDDA5	Glycerophosphodiester phosphodiesterase (Glycerophosphoinositol)	M_g3pi_c + M_h2o_c --> M_glyc3p_c + M_h_c + M_inost_c	Glycerolipid Metabolism	3.1.4.46	0	0	0
R_GTPDPK	GTP diphosphokinase	M_atp_c + M_gtp_c --> M_amp_c + M_gdptp_c + M_h_c	Purine and Pyrimidine Biosynthesis	2.7.6.5	0	0	0
R_HEMEAS	Heme A synthase	M_h2o_c + M_hemeO_c --> 4 M_h_c + M_hemeA__1_c	Cofactor and Prosthetic Group Biosynthesis		0	0	0
R_HETZK	hydroxyethylthiazole kinase	M_4mhetz_c + M_atp_c --> M_4mpetz_c + M_adp_c + M_h_c	Thiamine Metabolism	2.7.1.50	0	0	0
R_HEXTT	trans-hexaprenyltranstransferase	M_hexdp_c + M_ipdp_c --> M_hepdp_c + M_ppi_c	Sterol Biosynthesis	2.5.1.30	0	0	0
R_HXPRT	hypoxanthine phosphoribosyltransferase (Hypoxanthine)	M_hxan_c + M_prpp_c --> M_imp_c + M_ppi_c	Purine and Pyrimidine Biosynthesis	2.4.2.8	0	0	0
R_ILETRS	Isoleucyl-tRNA synthetase	M_atp_c + M_ile_DASH_L_c + M_trnaile_c --> M_amp_c + M_iletrna_c + M_ppi_c		6.1.1.5	0	0	0
R_IZPN	imidazolonepropionase	M_4izp_c + M_h2o_c --> M_forglu_c + M_h_c		3.5.2.7	0	0	0
R_KAS10	b-ketoacyl synthetase (Anteiso-C17:1)	M_2mbcoa_c + 16 M_h_c + 6 M_malcoa_c + 11 M_nadph_c --> 6 M_co2_c + 7 M_coa_c + M_fa10_c + 5 M_h2o_c + 11 M_nadp_c	Fatty Acid Synthesis	2.3.1.41	0	0	0
R_KAS16	_3-hydroxy-myristoyl-ACP synthesis	M_ddcaACP_c + 2 M_h_c + M_malACP_c + M_nadph_c --> M_3hmrsACP_c + M_ACP_c + M_co2_c + M_nadp_c	Cell Envelope Biosynthesis		0	0	0
R_KAS17	b-ketoacyl synthetase (n-C18:1)	M_accoa_c + 22 M_h_c + 8 M_malcoa_c + 15 M_nadph_c --> 8 M_co2_c + 9 M_coa_c + 7 M_h2o_c + 15 M_nadp_c + M_ocdcea_c	Fatty Acid Synthesis	2.3.1.41	0	0	0
R_KAS5	b-ketoacyl synthetase (Iso-C16:1)	16 M_h_c + M_ibcoa_c + 6 M_malcoa_c + 11 M_nadph_c --> 6 M_co2_c + 7 M_coa_c + M_fa5_c + 5 M_h2o_c + 11 M_nadp_c	Fatty Acid Synthesis	2.3.1.41	0	0	0
R_KAS7	b-ketoacyl synthetase (n-C16:1)	M_accoa_c + 19 M_h_c + 7 M_malcoa_c + 13 M_nadph_c --> 7 M_co2_c + 8 M_coa_c + 6 M_h2o_c + M_hdcea_c + 13 M_nadp_c	Fatty Acid Synthesis	2.3.1.41	0	0	0
R_KAS9	b-ketoacyl synthetase (Iso-C17:1)	16 M_h_c + M_ivcoa_c + 6 M_malcoa_c + 11 M_nadph_c --> 6 M_co2_c + 7 M_coa_c + M_fa9_c + 5 M_h2o_c + 11 M_nadp_c	Fatty Acid Synthesis	2.3.1.41	0	0	0
R_LYSDC	lysine decarboxylase	M_h_c + M_lys_DASH_L_c --> M_15dap_c + M_co2_c	Threonine and Lysine Metabolism	4.1.1.18	0	0	0
R_LYSTRS	Lysyl-tRNA synthetase	M_atp_c + M_lys_DASH_L_c + M_trnalys_c --> M_amp_c + M_lystrna_c + M_ppi_c		6.1.1.6	0	0	0
R_MALTAT	maltose O-acetyltransferase	M_accoa_c + M_malt_c --> M_acmalt_c + M_coa_c		2.3.1.79	0	0	0
R_MEPCT	_2-C-methyl-D-erythritol 4-phosphate cytidylyltransferase	M_2me4p_c + M_ctp_c + M_h_c --> M_4c2me_c + M_ppi_c	Sterol Biosynthesis		0	0	0
R_METTRS	Methionyl-tRNA synthetase	M_atp_c + M_met_DASH_L_c + M_trnamet_c --> M_amp_c + M_mettrna_c + M_ppi_c		6.1.1.10	0	0	0
R_MG2abc	magnesium transport via ABC system	M_atp_c + M_h2o_c + M_mg2_e --> M_adp_c + M_h_c + M_mg2_c + M_pi_c	Transport	3.6.3.2	0	0	0
R_MHPGLUT	_5-methyltetrahydropteroyltriglutamate-homocysteine S-methyltransferase	M_hcys_DASH_L_c + M_mhpglu_c --> M_hpglu_c + M_met_DASH_L_c		2.1.1.14	0	0	0
R_MI1PP	myo-inositol 1-phosphatase	M_h2o_c + M_mi1p_DASH_D_c --> M_inost_c + M_pi_c	Lipid _amp; Cell Wall Metabolism	3.1.3.25	0	0	0
R_MOBDabc	molybdate transport via ABC system	M_atp_c + M_h2o_c + M_mobd_e --> M_adp_c + M_h_c + M_mobd_c + M_pi_c	Transport		0	0	0
R_NALN6	NALN6	M_2a3pp_c + M_nal2a6o_c --> M_3pop_c + M_n6all26d_c			0	0	0
R_NIabc	nickel transport via ABC system	M_atp_c + M_h2o_c + M_ni2_e --> M_adp_c + M_h_c + M_ni2_c + M_pi_c	Transport		0	0	0
R_NOPD	D-nopaline dehydrogenase	M_h2o_c + M_nadp_c + M_nop_c <==> M_akg_c + M_arg_DASH_L_c + M_h_c + M_nadph_c			0	0	0
R_OCTD	D-octopine dehydrogenase	M_h2o_c + M_nadp_c + M_octp_c <==> M_arg_DASH_L_c + M_h_c + M_nadph_c + M_pyr_c			0	0	0
R_OOR3r	_2-oxoglutarate synthase (rev)	M_akg_c + M_coa_c + M_fdxox_c + M_h_c <==> M_co2_c + M_fdxrd_c + M_succoa_c		1.2.7.3	0	0	0
R_ORNTA	ornithine transaminase	M_akg_c + M_orn_c --> M_glu_DASH_L_c + M_glu5sa_c		2.6.1.13	0	0	0
R_PAPPT3	phospho-N-acetylmuramoyl-pentapeptide-transferase (meso-2,6-diaminopimelate)	M_udcpp_c + M_ugmda_c --> M_uagmda_c + M_ump_c	Peptidoglycan Metabolism	2.7.8.13	0	0	0
R_PGLYCP	Phosphoglycolate phosphatase	M_2pglyc_c + M_h2o_c --> M_glyclt_c + M_pi_c	Glyoxylate Metabolism	3.1.3.18	0	0	0
R_PMPK	phosphomethylpyrimidine kinase	M_4ampm_c + M_atp_c --> M_2mahmp_c + M_adp_c	Thiamine Metabolism	2.7.4.7	0	0	0
R_PTHPS	_6-pyruvoyltetrahydropterin synthase	M_ahdt_c --> M_6pthp_c + M_pppi_c	Folate Metabolism	4.2.3.12	0	0	0
R_PYRZAM	Pyrazinamidase	M_h2o_c + M_malm_c --> M_male_c + M_nh4_c			0	0	0
R_RAFH	raffinose hydrolyzing enzyme	M_h2o_c + M_raffin_c --> M_fru_c + M_melib_c	Galactose metabolism	3.2.1.26	0	0	0
R_RBK_L1	L-ribulokinase (L-ribulose)	M_atp_c + M_rbl_DASH_L_c --> M_adp_c + M_h_c + M_ru5p_DASH_L_c		2.7.1.16	0	0	0
R_S3AdT	streptomycin 3"-adenylyltransferase	M_Stmyn_c + M_atp_c + M_h_c --> M_3AStmyn_c + M_ppi_c		2.7.7.47	0	0	0
R_SA_biomass_1a	S Aureus Biomass based on B Subtilis precursors	1241 M_3pg_c + 2097 M_accoa_c + 1236 M_akg_c + 35115 M_atp_c + 397 M_e4p_c + 428 M_g3p_c + 712 M_g6p_c + 542 M_gly_c + 14405 M_nadph_c + 8066 M_nh4_c + 1785 M_oaa_c + 642 M_pep_c + 1640 M_pi_c + 2994 M_pyr_c + 445 M_r5p_c + 262 M_ser_DASH_L_c + 195 M_so4_c --> 2852 M_co2_c + 3015 M_nadh_c			0	0	0
R_SALCpts	salicin transport via PEP:Pyr PTS	M_pep_c + M_salcn_e --> M_pyr_c + M_salc6p_c	Transport		0	0	0
R_SERTRS	Seryl-tRNA synthetase	M_atp_c + M_ser_DASH_L_c + M_trnaser_c --> M_amp_c + M_ppi_c + M_sertrna_c		6.1.1.11	0	0	0
R_SHCHCS2	_2-succinyl-6-hydroxy-2,4-cyclohexadiene 1-carboxylate synthase	M_ichor_c + M_ssaltpp_c --> M_2shchc_c + M_pyr_c + M_thmpp_c			0	0	0
R_SPODM	superoxide dismutase	2 M_h_c + 2 M_o2s_c --> M_h2o2_c + M_o2_c	Oxidative Phosphorylation	1.15.1.1	0	0	0
R_Spt3AdT	spectinomycin 3"-adenylyltransferase	M_Sptmyn_c + M_atp_c + M_h_c --> M_3AStrmyn_c + M_ppi_c		2.7.7.47	0	0	0
R_SQLS	Squalene synthase	2 M_frdp_c + M_h_c + M_nadph_c --> M_nadp_c + 2 M_ppi_c + M_sql_c		2.5.1.21	0	0	0
R_SSALy	succinate-semialdehyde dehydrogenase (NADP)	M_h2o_c + M_nadp_c + M_sucsal_c --> 2 M_h_c + M_nadph_c + M_succ_c	Central Metabolism	1.2.1.16	0	0	0
R_SUCBZL	o-succinylbenzoate-CoA ligase	M_atp_c + M_coa_c + M_sucbz_c --> M_amp_c + M_ppi_c + M_sbzcoa_c	Cofactor and Prosthetic Group Biosynthesis	6.2.1.26	0	0	0
R_SUCBZS	O-succinylbenzoate-CoA synthase	M_2shchc_c --> M_h2o_c + M_sucbz_c	Quinone Biosynthesis		0	0	0
R_SUCR	sucrose hydrolyzing enzyme	M_h2o_c + M_sucr_c --> M_fru_c + M_glc_DASH_D_c	Starch and Sucrose Metabolism	3.2.1.26	0	0	0
R_THRTRS	Threonyl-tRNA synthetase	M_atp_c + M_thr_DASH_L_c + M_trnathr_c --> M_amp_c + M_ppi_c + M_thrtrna_c		6.1.1.3	0	0	0
R_TMPPP	thiamine-phosphate diphosphorylase	M_2mahmp_c + M_4mpetz_c + M_h_c --> M_ppi_c + M_thmmp_c	Thiamine Metabolism	2.5.1.3	0	0	0
R_UAAGDS	UDP-N-acetylmuramoyl-L-alanyl-D-glutamyl-meso-2,6-diaminopimelate synthetase	M_26dap_DASH_M_c + M_atp_c + M_uamag_c --> M_adp_c + M_h_c + M_pi_c + M_ugmd_c		6.3.2.13	0	0	0
R_UAGPT3	UDP-N-acetylglucosamine-N-acetylmuramyl-(pentapeptide)pyrophosphoryl-undecaprenol N-acetylglucosamine transferase	M_uacgam_c + M_uagmda_c --> M_h_c + M_uaagmda_c + M_udp_c	Cell Envelope Biosynthesis		0	0	0
R_UAMAGS	UDP-N-acetylmuramoyl-L-alanyl-D-glutamate synthetase	M_atp_c + M_glu_DASH_D_c + M_uama_c --> M_adp_c + M_h_c + M_pi_c + M_uamag_c	Peptidoglycan Metabolism	6.3.2.9	0	0	0
R_UAMAS	UDP-N-acetylmuramoyl-L-alanine synthetase	M_ala_DASH_L_c + M_atp_c + M_uamr_c --> M_adp_c + M_h_c + M_pi_c + M_uama_c	Amino Acid Metabolism	6.3.2.8	0	0	0
R_UDCPKr	undecaprenol kinase (reversible)	M_atp_c + M_udcp_c <==> M_adp_c + M_h_c + M_udcpp_c	Carbohydrate Metabolism	2.7.1.66	0	0	0
R_UDPDPS	undecaprenyl-diphosphate synthase	M_decdp_c + M_ipdp_c --> M_ppi_c + M_udcpdp_c		2.5.1.31	0	0	0
R_UGMDDS	UDP-N-acetylmuramoyl-L-alanyl-D-glutamyl-meso-2,6-diaminopimeloyl-D-alanyl-D-alanine synthetase	M_alaala_c + M_atp_c + M_ugmd_c --> M_adp_c + M_h_c + M_pi_c + M_ugmda_c	Alanine and Aspartate Metabolism	6.3.2.15	0	0	0
R_UPPDC2	uroporphyrinogen decarboxylase (uroporphyrinogen I)	4 M_h_c + M_uppg1_c --> 4 M_co2_c + M_cpppg1_c	Cofactor and Prosthetic Group Biosynthesis	4.1.1.37	0	0	0
R_URCN	urocanase	M_h2o_c + M_urcan_c --> M_4izp_c		4.2.1.49	0	0	0
R_URFGTT	UDP-L-rhamnose:flavonol-3-O-D-glucoside L-rhamnosyltransferase	M_2ombz_c + M_amet_c --> M_2ommb_c + M_ahcys_c + M_h_c			0	0	0
R_ZNabc	zinc transport via ABC system	M_atp_c + M_h2o_c + M_zn2_e --> M_adp_c + M_h_c + M_pi_c + M_zn2_c	Transport		0	0	0
R_GLCpts	D-glucose transport via PEP:Pyr PTS	M_glc_DASH_D_e + M_pep_c --> M_g6p_c + M_pyr_c	Transport		100	100	0

## Sheet: SPOT_WT
KO	Flux Value	Reaction Abbreviation	Reaction Name	Reaction Equation (Metabolite Abbreviation)	Reversible	Lower Bound	Upper Bound	Biological Objective	Synthetic Objective	Gene Association	Protein Association	Subsystem	Protein Class	Synonyms	EC Number	Confidence Level	genes	LOCUS
FALSE	-8.67362e-19	R_3M2OBLOXRD	_3-Methyl-2-oxobutanoate:lipoamide oxidoreductase(decarboxylating and acceptor-2-methylpropanoylating)	M_3mob_c + M_h_c + M_lpam_c <==> M_2mpdhl_c + M_co2_c	TRUE	-3.13376	3.13376	0	0	(SA1348) and (SA1347)				_0	1.2.4.4			LOCUS: LOCUS: LOCUS: LOCUS: LOCUS: LOCUS: LOCUS: LOCUS: LOCUS: LOCUS: LOCUS:SA1348#ECNUMBERS:1.2.4.1#, LOCUS:SA1347#ECNUMBERS:1.2.4.1#	8.67362e-19
FALSE	0	R_3M2OPLOXRD	_3-Methyl-2-oxopentanoate:lipoamide oxidoreductase(decarboxylating and acceptor-2-methylpropanoylating)	M_3mop_c + M_h_c + M_lpam_c <==> M_2mbdhl_c + M_co2_c	TRUE	-3.13376	3.13376	0	0	(SA1348) and (SA1347)				_0	1.2.4.4			LOCUS: LOCUS: LOCUS: LOCUS: LOCUS: LOCUS: LOCUS: LOCUS: LOCUS: LOCUS: LOCUS:SA1348#ECNUMBERS:1.2.4.1#, LOCUS:SA1347#ECNUMBERS:1.2.4.1#	0
FALSE	0	R_4M2OPLOXRD	_4-Methyl-2-oxopentanoate:lipoamide oxidoreductase(decarboxylating and acceptor-2-methylpropanoylating)	M_4mop_c + M_h_c + M_lpam_c <==> M_3mbdhl_c + M_co2_c	TRUE	-3.13376	3.13376	0	0	(SA1348) and (SA1347)				_0	1.2.4.4			LOCUS: LOCUS: LOCUS: LOCUS: LOCUS: LOCUS: LOCUS: LOCUS: LOCUS: LOCUS: LOCUS:SA1348#ECNUMBERS:1.2.4.1#, LOCUS:SA1347#ECNUMBERS:1.2.4.1#	0
FALSE	8.64053e-14	R_6PGALSZ	_6-phospho-beta-galactosidase	M_h2o_c + M_lac6p_c <==> M_dgal6p_c + M_glc_DASH_D_c	TRUE	0	0.947799	0	0	(SA1991)		Galactose metabolism		_0	3.2.1.85	0		LOCUS: LOCUS: LOCUS: LOCUS: LOCUS: LOCUS: LOCUS: LOCUS: LOCUS: LOCUS: LOCUS:SA1991#ABBREVIATION:lacG#ECNUMBERS:3.2.1.85#	8.64053e-14
FALSE	0	R_6PHBG	_6-phospho-beta-glucosidase	M_h2o_c + M_salc6p_c --> M_2hymeph_c + M_g6p_c	FALSE	0	0.689187	0	0	(SA0256)		Glycolysis/Gluconeogenesis		_0	3.2.1.86	0		LOCUS: LOCUS: LOCUS: LOCUS: LOCUS: LOCUS: LOCUS: LOCUS: LOCUS: LOCUS: LOCUS:SA0256#ABBREVIATION:bglA#ECNUMBERS:3.2.1.86#	0
FALSE	0	R_ABTAr	_4-aminobutyrate transaminase	M_4abut_c + M_akg_c <==> M_glu_DASH_L_c + M_sucsal_c	TRUE	0	0.170063	0	0	(SA2397)				_0	2.6.1.19			LOCUS: LOCUS: LOCUS: LOCUS: LOCUS: LOCUS: LOCUS: LOCUS: LOCUS: LOCUS: LOCUS:SA2397#	0
FALSE	-6.05442e-11	R_ACACT1r	acetyl-CoA C-acetyltransferase	2 M_accoa_c <==> M_aacoa_c + M_coa_c	TRUE	-15.9702	15.9702	0	0	(SA0342) or (SA0534 or SA0223)		Fatty Acid Degradation		_0	2.3.1.9	0		LOCUS: LOCUS: LOCUS: LOCUS: LOCUS: LOCUS: LOCUS: LOCUS: LOCUS: LOCUS: LOCUS:SA0223#ABBREVIATION:atoB#, LOCUS:SA0342#ABBREVIATION:atoB#, LOCUS:SA0534#ABBREVIATION:atoB#	6.05442e-11
FALSE	-6.04244e-11	R_ACACT2r	acetyl-CoA C-acyltransferase (butanoyl-CoA) (r)	M_accoa_c + M_btcoa_c <==> M_3ohcoa_c + M_coa_c	TRUE	-15.9702	15.9702	0	0	(SA0342) or (SA0534 or SA0223)		Fatty Acid Degradation		_0	2.3.1.16	0		LOCUS: LOCUS: LOCUS: LOCUS: LOCUS: LOCUS: LOCUS: LOCUS: LOCUS: LOCUS: LOCUS:SA0223#ABBREVIATION:atoB#, LOCUS:SA0342#ABBREVIATION:atoB#, LOCUS:SA0534#ABBREVIATION:atoB#	6.04244e-11
FALSE	-6.04263e-11	R_ACACT3r	acetyl-CoA C-acyltransferase (hexanoyl-CoA) (r)	M_accoa_c + M_hxcoa_c <==> M_3oocoa_c + M_coa_c	TRUE	-5.96865	5.96865	0	0	(SA0223 or SA0534)		Fatty Acid Degradation		_0	2.3.1.16	0		LOCUS: LOCUS: LOCUS: LOCUS: LOCUS: LOCUS: LOCUS: LOCUS: LOCUS: LOCUS: LOCUS:SA0223#ABBREVIATION:atoB#, LOCUS:SA0534#ABBREVIATION:atoB#	6.04263e-11
FALSE	-6.04273e-11	R_ACACT4r	acetyl-CoA C-acyltransferase (octanoyl-CoA) (r)	M_accoa_c + M_occoa_c <==> M_3odcoa_c + M_coa_c	TRUE	-5.96865	5.96865	0	0	(SA0223 or SA0534)		Fatty Acid Degradation		_0	2.3.1.16	0		LOCUS: LOCUS: LOCUS: LOCUS: LOCUS: LOCUS: LOCUS: LOCUS: LOCUS: LOCUS: LOCUS:SA0223#ABBREVIATION:atoB#, LOCUS:SA0534#ABBREVIATION:atoB#	6.04273e-11
FALSE	-6.04269e-11	R_ACACT5r	acetyl-CoA C-acyltransferase (decanoyl-CoA) (r)	M_accoa_c + M_dcacoa_c <==> M_3oddcoa_c + M_coa_c	TRUE	-5.96865	5.96865	0	0	(SA0223 or SA0534)				_0	2.3.1.16			LOCUS: LOCUS: LOCUS: LOCUS: LOCUS: LOCUS: LOCUS: LOCUS: LOCUS: LOCUS: LOCUS:SA0223#ABBREVIATION:atoB#, LOCUS:SA0534#ABBREVIATION:atoB#	6.04269e-11
FALSE	-6.04274e-11	R_ACACT6r	acetyl-CoA C-acyltransferase (dodecanoyl-CoA) (r)	M_accoa_c + M_ddcacoa_c <==> M_3otdcoa_c + M_coa_c	TRUE	-5.96865	5.96865	0	0	(SA0223 or SA0534)				_0	2.3.1.16			LOCUS: LOCUS: LOCUS: LOCUS: LOCUS: LOCUS: LOCUS: LOCUS: LOCUS: LOCUS: LOCUS:SA0223#ABBREVIATION:atoB#, LOCUS:SA0534#ABBREVIATION:atoB#	6.04274e-11
FALSE	-6.0428e-11	R_ACACT7r	acetyl-CoA C-acyltransferase (tetradecanoyl-CoA) (r)	M_accoa_c + M_tdcoa_c <==> M_3ohdcoa_c + M_coa_c	TRUE	-5.96865	5.96865	0	0	(SA0223 or SA0534)		Fatty Acid Degradation		_0	2.3.1.16	0		LOCUS: LOCUS: LOCUS: LOCUS: LOCUS: LOCUS: LOCUS: LOCUS: LOCUS: LOCUS: LOCUS:SA0223#ABBREVIATION:atoB#, LOCUS:SA0534#ABBREVIATION:atoB#	6.0428e-11
FALSE	1.16853e-10	R_ACALDi	acetaldehyde dehydrogenase (acetylating)	M_acald_c + M_coa_c + M_nad_c --> M_accoa_c + M_h_c + M_nadh_c	FALSE	0	0.851635	0	0	(SA0143)		Pyruvate Metabolism		_0	1.2.1.10	0		LOCUS: LOCUS: LOCUS: LOCUS: LOCUS: LOCUS: LOCUS: LOCUS: LOCUS: LOCUS: LOCUS:SA0143#	1.16853e-10
FALSE	2.94374e-09	R_ACCOAC	acetyl-CoA carboxylase	M_accoa_c + M_atp_c + M_hco3_c --> M_adp_c + M_h_c + M_malcoa_c + M_pi_c	FALSE	0	2.23784	0	0	(SA1434 or SA1357) and (SA1523) and (SA1522) and (SA1358 or SA1435)		Pyruvate Metabolism		_0	6.4.1.2	0		LOCUS: LOCUS: LOCUS: LOCUS: LOCUS: LOCUS: LOCUS: LOCUS: LOCUS: LOCUS: LOCUS:SA1523#ABBREVIATION:accD#ECNUMBERS:6.4.1.2#, LOCUS:SA1358#ABBREVIATION:accB#, LOCUS:SA1522#ABBREVIATION:accA#ECNUMBERS:6.4.1.2#, LOCUS:SA1357#ABBREVIATION:accC#ECNUMBERS:6.4.1.2#, LOCUS:SA1435#, LOCUS:SA1434#ABBREVIATION:accC#ECNUMBERS:6.4.1.2#	2.94374e-09
FALSE	3.11195e-17	R_ACGApts	N-Acetyl-D-glucosamine transport via PEP:Pyr PTS	M_acgam_e + M_pep_c --> M_acgam6p_c + M_pyr_c	FALSE	0	3.66607	0	0	(SA1547)		Transport		_0		0		LOCUS: LOCUS: LOCUS: LOCUS: LOCUS: LOCUS: LOCUS: LOCUS: LOCUS: LOCUS: LOCUS:SA1547#	3.11195e-17
FALSE	2.64066e-10	R_ACGK	acetylglutamate kinase	M_acglu_c + M_atp_c --> M_acg5p_c + M_adp_c	FALSE	0	0.383427	0	0	(SA0176)		Amino Acid Metabolism		_0	2.7.2.8	0		LOCUS: LOCUS: LOCUS: LOCUS: LOCUS: LOCUS: LOCUS: LOCUS: LOCUS: LOCUS: LOCUS:SA0176#	2.64066e-10
FALSE	-8.09414e-15	R_ACGS	N-acetylglutamate synthase	M_accoa_c + M_glu_DASH_L_c --> M_acglu_c + M_coa_c + M_h_c	FALSE	0	0.288491	0	0	(SA0177)		Other Amino Acid Metabolism		_0	2.3.1.1	0		LOCUS: LOCUS: LOCUS: LOCUS: LOCUS: LOCUS: LOCUS: LOCUS: LOCUS: LOCUS: LOCUS:SA0177#ABBREVIATION:argJ#ECNUMBERS:2.3.1.35#	8.09414e-15
FALSE	9.7002e-10	R_ACHBS	_2-aceto-2-hydroxybutanoate synthase	M_2obut_c + M_h_c + M_pyr_c --> M_2ahbut_c + M_co2_c	FALSE	0	0.510001	0	0	(SA1860) and (SA1859 or SA2008)				_0				LOCUS: LOCUS: LOCUS: LOCUS: LOCUS: LOCUS: LOCUS: LOCUS: LOCUS: LOCUS: LOCUS:SA2008#ABBREVIATION:ilvK#ECNUMBERS:4.1.3.18#, LOCUS:SA1860#, LOCUS:SA1859#ABBREVIATION:ilvB#ECNUMBERS:4.1.3.18#	9.7002e-10
FALSE	7.40994e-10	R_ACKr	acetate kinase	M_ac_c + M_atp_c <==> M_actp_c + M_adp_c	TRUE	-5.27536	5.27536	0	0	(SA1533)		Pyruvate Metabolism		_0	2.7.2.1	0		LOCUS: LOCUS: LOCUS: LOCUS: LOCUS: LOCUS: LOCUS: LOCUS: LOCUS: LOCUS: LOCUS:SA1533#ABBREVIATION:ackA#ECNUMBERS:2.7.2.1#	7.40994e-10
FALSE	0	R_ACLDC	acetolactate decarboxylase	M_alac_DASH_S_c + M_h_c --> M_actn_DASH_R_c + M_co2_c	FALSE	0	1.68512	0	0	(SA2394 or SA2007)		Carbohydrate Metabolism		_0	4.1.1.5	0		LOCUS: LOCUS: LOCUS: LOCUS: LOCUS: LOCUS: LOCUS: LOCUS: LOCUS: LOCUS: LOCUS:SA2394#ABBREVIATION:budA#ECNUMBERS:4.1.1.5#, LOCUS:SA2007#ABBREVIATION:budA#ECNUMBERS:4.1.1.5#	0
FALSE	1.47405e-09	R_ACLS	acetolactate synthase	M_h_c + 2 M_pyr_c --> M_alac_DASH_S_c + M_co2_c	FALSE	0	0.510001	0	0	(SA1860) and (SA1859 or SA2008)		Valine, Leucine, and Isoleucine Metabolism		_0	4.1.3.18	0		LOCUS: LOCUS: LOCUS: LOCUS: LOCUS: LOCUS: LOCUS: LOCUS: LOCUS: LOCUS: LOCUS:SA2008#ABBREVIATION:ilvK#ECNUMBERS:4.1.3.18#, LOCUS:SA1860#, LOCUS:SA1859#ABBREVIATION:ilvB#ECNUMBERS:4.1.3.18#	1.47405e-09
FALSE	4.40617e-14	R_ACNAMt2	N-acetylneuraminate proton symport	M_acnam_e + M_h_e --> M_acnam_c + M_h_c	FALSE	0	2.56374	0	0	(SA0531)		Transport		_0		2		LOCUS: LOCUS: LOCUS: LOCUS: LOCUS: LOCUS: LOCUS: LOCUS: LOCUS: LOCUS: LOCUS:SA0531#	4.40617e-14
FALSE	4.41322e-14	R_ACNML	N-Acetylneuraminate lyase	M_acnam_c --> M_acmana_c + M_pyr_c	FALSE	0	12.1878	0	0	(SA0304)		Aminosugar Metabolism		_0	4.1.3.3	0		LOCUS: LOCUS: LOCUS: LOCUS: LOCUS: LOCUS: LOCUS: LOCUS: LOCUS: LOCUS: LOCUS:SA0304#	4.41322e-14
FALSE	-6.0425e-11	R_ACOAD1	acyl-CoA dehydrogenase (butanoyl-CoA)	M_b2coa_c + M_h_c + M_nadh_c <==> M_btcoa_c + M_nad_c	TRUE	-2.62187	2.62187	0	0	(SA2080)		Fatty Acid Degradation		_0	1.3.99.2	0		LOCUS: LOCUS: LOCUS: LOCUS: LOCUS: LOCUS: LOCUS: LOCUS: LOCUS: LOCUS: LOCUS:SA2080#	6.0425e-11
FALSE	-6.04266e-11	R_ACOAD2	acyl-CoA dehydrogenase (hexanoyl-CoA)	M_h_c + M_hx2coa_c + M_nadh_c <==> M_hxcoa_c + M_nad_c	TRUE	-2.62187	2.62187	0	0	(SA2080)		Fatty Acid Degradation		_0	1.3.99.3	0		LOCUS: LOCUS: LOCUS: LOCUS: LOCUS: LOCUS: LOCUS: LOCUS: LOCUS: LOCUS: LOCUS:SA2080#	6.04266e-11
FALSE	6.04273e-11	R_ACOAD3	acyl-CoA dehydrogenase (octanoyl-CoA)	M_nad_c + M_occoa_c <==> M_h_c + M_nadh_c + M_oc2coa_c	TRUE	-2.62187	2.62187	0	0	(SA2080)		Fatty Acid Degradation		_0	1.3.99.3	0		LOCUS: LOCUS: LOCUS: LOCUS: LOCUS: LOCUS: LOCUS: LOCUS: LOCUS: LOCUS: LOCUS:SA2080#	6.04273e-11
FALSE	6.04273e-11	R_ACOAD4	acyl-CoA dehydrogenase (decanoyl-CoA)	M_dcacoa_c + M_nad_c <==> M_dc2coa_c + M_h_c + M_nadh_c	TRUE	-2.62187	2.62187	0	0	(SA2080)				_0	1.3.99.3			LOCUS: LOCUS: LOCUS: LOCUS: LOCUS: LOCUS: LOCUS: LOCUS: LOCUS: LOCUS: LOCUS:SA2080#	6.04273e-11
FALSE	6.0429e-11	R_ACOAD5	acyl-CoA dehydrogenase (dodecanoyl-CoA)	M_ddcacoa_c + M_nad_c <==> M_dd2coa_c + M_h_c + M_nadh_c	TRUE	-2.62187	2.62187	0	0	(SA2080)				_0	1.3.99.3			LOCUS: LOCUS: LOCUS: LOCUS: LOCUS: LOCUS: LOCUS: LOCUS: LOCUS: LOCUS: LOCUS:SA2080#	6.0429e-11
FALSE	6.04276e-11	R_ACOAD6	acyl-CoA dehydrogenase (tetradecanoyl-CoA)	M_nad_c + M_tdcoa_c <==> M_h_c + M_nadh_c + M_td2coa_c	TRUE	-2.62187	2.62187	0	0	(SA2080)		Fatty Acid Degradation		_0	1.3.99.3	0		LOCUS: LOCUS: LOCUS: LOCUS: LOCUS: LOCUS: LOCUS: LOCUS: LOCUS: LOCUS: LOCUS:SA2080#	6.04276e-11
FALSE	6.04293e-11	R_ACOAD7	acyl-CoA dehydrogenase (hexadecanoyl-CoA)	M_nad_c + M_pmtcoa_c --> M_h_c + M_hdd2coa_c + M_nadh_c	FALSE	0	2.62187	0	0	(SA2080)				_1	1.3.99.3			LOCUS: LOCUS: LOCUS: LOCUS: LOCUS: LOCUS: LOCUS: LOCUS: LOCUS: LOCUS: LOCUS:SA2080#	6.04293e-11
FALSE	-2.6182e-10	R_ACOATA	Acetyl-CoA ACP transacylase	M_ACP_c + M_accoa_c <==> M_acACP_c + M_coa_c	TRUE	-2.2069	2.2069	0	0	(SA0842)		Cell Envelope Biosynthesis		_0	2.3.1.38	2		LOCUS: LOCUS: LOCUS: LOCUS: LOCUS: LOCUS: LOCUS: LOCUS: LOCUS: LOCUS: LOCUS:SA0842#ABBREVIATION:fabH-2#	2.6182e-10
FALSE	5.69305e-06	R_ACONT	aconitase	M_cit_c <==> M_icit_c	TRUE	-102.15	102.15	0	0	(SA1184)		Citric Acid Cycle		_0	4.2.1.3	0		LOCUS: LOCUS: LOCUS: LOCUS: LOCUS: LOCUS: LOCUS: LOCUS: LOCUS: LOCUS: LOCUS:SA1184#ABBREVIATION:acnA#ECNUMBERS:4.2.1.3#	5.69305e-06
FALSE	-2.64073e-10	R_ACOTA	acetylornithine transaminase	M_acorn_c + M_akg_c <==> M_acg5sa_c + M_glu_DASH_L_c	TRUE	-0.177543	0.177543	0	0	(SA0179)		Amino Acid Metabolism		_0	2.6.1.11	0		LOCUS: LOCUS: LOCUS: LOCUS: LOCUS: LOCUS: LOCUS: LOCUS: LOCUS: LOCUS: LOCUS:SA0179#	2.64073e-10
FALSE	4.26484e-10	R_ACPpds	[acyl-carrier-protein] phosphodiesterase	M_ACP_c + M_h2o_c --> M_apoACP_c + M_h_c + M_pan4p_c	FALSE	0	0.861253	0	0	(SA0204)		Vitamins _amp; Cofactor Biosynthesis		_0	3.1.4.14	0		LOCUS: LOCUS: LOCUS: LOCUS: LOCUS: LOCUS: LOCUS: LOCUS: LOCUS: LOCUS: LOCUS:SA0204#	4.26484e-10
FALSE	4.26483e-10	R_ACPS1	acyl-carrier protein synthase	M_apoACP_c + M_coa_c --> M_ACP_c + M_h_c + M_pap_c	FALSE	0	3.4449	0	0	(SA1875)				_0	2.7.8.7	0		LOCUS: LOCUS: LOCUS: LOCUS: LOCUS: LOCUS: LOCUS: LOCUS: LOCUS: LOCUS: LOCUS:SA1875#ABBREVIATION:acpS#ECNUMBERS:2.7.8.7#	4.26483e-10
FALSE	3.70316e-10	R_ACS	acetyl-CoA synthetase	M_ac_c + M_atp_c + M_coa_c --> M_accoa_c + M_amp_c + M_ppi_c	FALSE	0	4.21455	0	0	(SA2402) and (SA1554)		Pyruvate Metabolism		_0	6.2.1.1	0		LOCUS: LOCUS: LOCUS: LOCUS: LOCUS: LOCUS: LOCUS: LOCUS: LOCUS: LOCUS: LOCUS:SA1554#ABBREVIATION:acs#, LOCUS:SA2402#	3.70316e-10
FALSE	2.42039e-10	R_ACYP_2	acylphosphatase (2)	M_actp_c + M_h2o_c --> M_ac_c + M_h_c + M_pi_c	FALSE	0	1.61818	0	0	(SA1236)		Carbohydrate Metabolism		_0	3.6.1.7	0		LOCUS: LOCUS: LOCUS: LOCUS: LOCUS: LOCUS: LOCUS: LOCUS: LOCUS: LOCUS: LOCUS:SA1236#	2.42039e-10
FALSE	-1.64018e-13	R_ADCL	_4-aminobenzoate synthase	M_4adcho_c --> M_4abz_c + M_h_c + M_pyr_c	FALSE	0	0.66461	0	0	(SA0670)				_1				LOCUS: LOCUS: LOCUS: LOCUS: LOCUS: LOCUS: LOCUS: LOCUS: LOCUS: LOCUS: LOCUS:SA0670#ABBREVIATION:pabB/C#	1.64018e-13
FALSE	-1.58804e-13	R_ADCS	_4-amino-4-deoxychorismate synthase	M_chor_c + M_gln_DASH_L_c --> M_4adcho_c + M_glu_DASH_L_c	FALSE	0	0.458161	0	0	(SA0669)		Cofactor and Prosthetic Group Biosynthesis		_0		0		LOCUS: LOCUS: LOCUS: LOCUS: LOCUS: LOCUS: LOCUS: LOCUS: LOCUS: LOCUS: LOCUS:SA0669#	1.58804e-13
FALSE	0	R_ADCYRS	adenosylcobyric acid synthase (glutamine-hydrolysing)	M_adcobdam_c + 4 M_atp_c + 4 M_gln_DASH_L_c + 4 M_h2o_c --> M_adcobhex_c + 4 M_adp_c + 4 M_glu_DASH_L_c + 4 M_h_c + 4 M_pi_c	FALSE	0	1.16635	0	0	(SA1707)		Cofactor and Prosthetic Group Biosynthesis		_4		0		LOCUS: LOCUS: LOCUS: LOCUS: LOCUS: LOCUS: LOCUS: LOCUS: LOCUS: LOCUS: LOCUS:SA1707#ABBREVIATION:cobQ#	0
FALSE	2.71253e-09	R_ADK1	adenylate kinase	M_amp_c + M_atp_c <==> 2 M_adp_c	TRUE	-32.1774	32.1774	0	0	(SA2027)		Purine and Pyrimidine Biosynthesis		_0	2.7.4.3	0		LOCUS: LOCUS: LOCUS: LOCUS: LOCUS: LOCUS: LOCUS: LOCUS: LOCUS: LOCUS: LOCUS:SA2027#ABBREVIATION:adk#ECNUMBERS:2.7.4.3#	2.71253e-09
FALSE	-3.55202e-13	R_ADKd	adenylate kinase (d form)	M_damp_c + M_datp_c <==> 2 M_dadp_c	TRUE	-32.1774	32.1774	0	0	(SA2027)		Purine and Pyrimidine Biosynthesis		_0	2.7.4.3	0		LOCUS: LOCUS: LOCUS: LOCUS: LOCUS: LOCUS: LOCUS: LOCUS: LOCUS: LOCUS: LOCUS:SA2027#ABBREVIATION:adk#ECNUMBERS:2.7.4.3#	3.55202e-13
FALSE	1.56307e-13	R_ADMDCr	Adenosylmethionine decarboxylase	M_amet_c + M_h_c <==> M_ametam_c + M_co2_c	TRUE	#NAME?	Infinity	0	0					_0	4.1.1.50	0		LOCUS: LOCUS: LOCUS: LOCUS: LOCUS: LOCUS: LOCUS: LOCUS: LOCUS: LOCUS:	1.56307e-13
FALSE	3.16069e-14	R_ADNt2	adenosine transport in via proton symport	M_adn_e + M_h_e --> M_adn_c + M_h_c	FALSE	0	Infinity	0	0			Transport		_0		0		LOCUS: LOCUS: LOCUS: LOCUS: LOCUS: LOCUS: LOCUS: LOCUS: LOCUS: LOCUS:	3.16069e-14
FALSE	0	R_ADPRDP	ADPribose diphosphatase	M_adprib_c + M_h2o_c --> M_amp_c + 2 M_h_c + M_r5p_c	FALSE	0	2.03931	0	0	(SA1330)				_0	3.6.1.13			LOCUS: LOCUS: LOCUS: LOCUS: LOCUS: LOCUS: LOCUS: LOCUS: LOCUS: LOCUS: LOCUS:SA1330#	0
FALSE	1.81065e-13	R_ADPT	adenine phosphoribosyltransferase	M_ade_c + M_prpp_c --> M_amp_c + M_ppi_c	FALSE	0	1.01533	0	0	(SA1461)		Purine and Pyrimidine Biosynthesis		_0	2.4.2.7	0		LOCUS: LOCUS: LOCUS: LOCUS: LOCUS: LOCUS: LOCUS: LOCUS: LOCUS: LOCUS: LOCUS:SA1461#ABBREVIATION:apt#ECNUMBERS:2.4.2.7#	1.81065e-13
FALSE	3.87524e-10	R_ADSK	adenylyl-sulfate kinase	M_aps_c + M_atp_c --> M_adp_c + M_h_c + M_paps_c	FALSE	0	0.0512975	0	0	(SA2456)		Amino Acid Metabolism		_0	2.7.1.25	2		LOCUS: LOCUS: LOCUS: LOCUS: LOCUS: LOCUS: LOCUS: LOCUS: LOCUS: LOCUS: LOCUS:SA2456#ABBREVIATION:capB#	3.87524e-10
FALSE	3.42397e-10	R_ADSL1	adenylosuccinate lyase	M_dcamp_c --> M_amp_c + M_fum_c	FALSE	0	4.10704	0	0	(SA1724)		Purine and Pyrimidine Biosynthesis		_0	4.3.2.2	0		LOCUS: LOCUS: LOCUS: LOCUS: LOCUS: LOCUS: LOCUS: LOCUS: LOCUS: LOCUS: LOCUS:SA1724#ABBREVIATION:purB#ECNUMBERS:4.3.2.2#	3.42397e-10
FALSE	3.43571e-10	R_ADSL2r	adenylosuccinate lyase	M_25aics_c <==> M_aicar_c + M_fum_c	TRUE	-4.10704	4.10704	0	0	(SA1724)		Purine and Pyrimidine Biosynthesis		_0	4.3.2.2	0		LOCUS: LOCUS: LOCUS: LOCUS: LOCUS: LOCUS: LOCUS: LOCUS: LOCUS: LOCUS: LOCUS:SA1724#ABBREVIATION:purB#ECNUMBERS:4.3.2.2#	3.43571e-10
FALSE	3.42397e-10	R_ADSS	adenylosuccinate synthase	M_asp_DASH_L_c + M_gtp_c + M_imp_c --> M_dcamp_c + M_gdp_c + 2 M_h_c + M_pi_c	FALSE	0	4.59618	0	0	(SA0016)		Purine and Pyrimidine Biosynthesis		_0	6.3.4.4	0		LOCUS: LOCUS: LOCUS: LOCUS: LOCUS: LOCUS: LOCUS: LOCUS: LOCUS: LOCUS: LOCUS:SA0016#ABBREVIATION:purA#ECNUMBERS:6.3.4.4#	3.42397e-10
FALSE	3.03456e-10	R_AGDC_r	N-acetylglucosamine-6-phosphate deacetylase (reversible)	M_acgam6p_c + M_h2o_c <==> M_ac_c + M_gam6p_c	TRUE	-1.37995	1.37995	0	0	(SA0656)		Carbohydrate Metabolism		_0	3.5.1.25	0		LOCUS: LOCUS: LOCUS: LOCUS: LOCUS: LOCUS: LOCUS: LOCUS: LOCUS: LOCUS: LOCUS:SA0656#ABBREVIATION:nagA#ECNUMBERS:3.5.1.25#	3.03456e-10
FALSE	0	R_AGMHE	ADP-D-glycero-D-manno-heptose epimerase	M_adphep_DASH_DD_c --> M_adphep_DASH_LD_c	FALSE	0	0.0918755	0	0	(SA0123)		Cell Envelope Biosynthesis		_0	5.1.3.20	2		LOCUS: LOCUS: LOCUS: LOCUS: LOCUS: LOCUS: LOCUS: LOCUS: LOCUS: LOCUS: LOCUS:SA0123#ECNUMBERS:5.1.3.2#	0
FALSE	2.96807e-13	R_AGMT	agmatinase	M_agm_c + M_h2o_c --> M_ptrc_c + M_urea_c	FALSE	0	10.1187	0	0	(SA1968)				_0	3.5.3.11	2		LOCUS: LOCUS: LOCUS: LOCUS: LOCUS: LOCUS: LOCUS: LOCUS: LOCUS: LOCUS: LOCUS:SA1968#ABBREVIATION:rocF#ECNUMBERS:3.5.3.1#	2.96807e-13
FALSE	-2.64064e-10	R_AGPR	N-acetyl-g-glutamyl-phosphate reductase	M_acg5sa_c + M_nadp_c + M_pi_c <==> M_acg5p_c + M_h_c + M_nadph_c	TRUE	-0.243878	0.243878	0	0	(SA0178)		Urea Cycle		_0	1.2.1.38	0		LOCUS: LOCUS: LOCUS: LOCUS: LOCUS: LOCUS: LOCUS: LOCUS: LOCUS: LOCUS: LOCUS:SA0178#	2.64064e-10
FALSE	0	R_AHCYSNS	S-adenosylhomocysteine nucleosidase	M_ahcys_c + M_h2o_c --> M_ade_c + M_rhcys_c	FALSE	0	1.18603	0	0	(SA1427)				_6	3.2.2.9			LOCUS: LOCUS: LOCUS: LOCUS: LOCUS: LOCUS: LOCUS: LOCUS: LOCUS: LOCUS: LOCUS:SA1427#	0
FALSE	3.44277e-10	R_AICART	phosphoribosylaminoimidazolecarboxamide formyltransferase	M_10fthf_c + M_aicar_c <==> M_fprica_c + M_thf_c	TRUE	-14.7732	14.7732	0	0	(SA0925)				_0	2.1.2.3			LOCUS: LOCUS: LOCUS: LOCUS: LOCUS: LOCUS: LOCUS: LOCUS: LOCUS: LOCUS: LOCUS:SA0925#ABBREVIATION:purH#	3.44277e-10
FALSE	3.43571e-10	R_AIRC2	phosphoribosylaminoimidazole carboxylase	M_air_c + M_atp_c + M_hco3_c --> M_5caiz_c + M_adp_c + M_h_c + M_pi_c	FALSE	0	7.72918	0	0	(SA0917)		Purine and Pyrimidine Biosynthesis		_0		0		LOCUS: LOCUS: LOCUS: LOCUS: LOCUS: LOCUS: LOCUS: LOCUS: LOCUS: LOCUS: LOCUS:SA0917#ABBREVIATION:purK#ECNUMBERS:4.1.1.21#	3.43571e-10
FALSE	-3.43571e-10	R_AIRC3	phosphoribosylaminoimidazole carboxylase (mutase rxn)	M_5aizc_c <==> M_5caiz_c	TRUE	-3.55468	3.55468	0	0	(SA0916)		Purine and Pyrimidine Biosynthesis		_2		0		LOCUS: LOCUS: LOCUS: LOCUS: LOCUS: LOCUS: LOCUS: LOCUS: LOCUS: LOCUS: LOCUS:SA0916#ABBREVIATION:purE#ECNUMBERS:4.1.1.21#	3.43571e-10
FALSE	0.0153163	R_AKGDa	oxoglutarate dehydrogenase (lipoamide)	M_akg_c + M_h_c + M_lpam_c <==> M_co2_c + M_sdhlam_c	TRUE	0	53.4822	0	0	(SA1245)		Citric Acid Cycle		_0	1.2.4.2	0		LOCUS: LOCUS: LOCUS: LOCUS: LOCUS: LOCUS: LOCUS: LOCUS: LOCUS: LOCUS: LOCUS:SA1245#ABBREVIATION:sucA#ECNUMBERS:1.2.4.2#	0.0153163
FALSE	0.0153163	R_AKGDb	oxoglutarate dehydrogenase (dihydrolipoamide S-succinyltransferase)	M_coa_c + M_sdhlam_c --> M_dhlam_c + M_succoa_c	FALSE	0	99.1132	0	0	(SA1244)		Citric Acid Cycle		_0	2.3.1.61	0		LOCUS: LOCUS: LOCUS: LOCUS: LOCUS: LOCUS: LOCUS: LOCUS: LOCUS: LOCUS: LOCUS:SA1244#ABBREVIATION:sucB#ECNUMBERS:2.3.1.61#	0.0153163
FALSE	-1.16573e-15	R_AKGMAL	alpha-ketoglutarate/malate transporter	M_akg_c + M_mal_DASH_L_e <==> M_akg_e + M_mal_DASH_L_c	TRUE	-5.94106	5.94106	0	0	(SA2486)		Transport		_0		0		LOCUS: LOCUS: LOCUS: LOCUS: LOCUS: LOCUS: LOCUS: LOCUS: LOCUS: LOCUS: LOCUS:SA2486#	1.16573e-15
FALSE	-1.27041e-13	R_AKP1	alkaline phosphatase (Dihydroneopterin)	M_ahdt_c + 3 M_h2o_c --> M_dhnpt_c + 2 M_h_c + 3 M_pi_c	FALSE	0	0.116341	0	0	(SA2420)				_0	3.1.3.1			LOCUS: LOCUS: LOCUS: LOCUS: LOCUS: LOCUS: LOCUS: LOCUS: LOCUS: LOCUS: LOCUS:SA2420#	1.27041e-13
FALSE	3.12915e-10	R_ALAabc	L-alanine transport via ABC system	M_ala_DASH_L_e + M_atp_c + M_h2o_c --> M_adp_c + M_ala_DASH_L_c + M_h_c + M_pi_c	FALSE	0	3.94868	0	0	(SA2227 and SA2226 and SA1519)		Transport		_0		0		LOCUS: LOCUS: LOCUS: LOCUS: LOCUS: LOCUS: LOCUS: LOCUS: LOCUS: LOCUS: LOCUS:SA2227#, LOCUS:SA1519#, LOCUS:SA2226#	3.12915e-10
FALSE	0	R_ALAALAr	D-alanine-D-alanine ligase (reversible)	2 M_ala_DASH_D_c + M_atp_c <==> M_adp_c + M_alaala_c + M_h_c + M_pi_c	TRUE	-2.53398	2.53398	0	0	(SA1887)		Alanine and Aspartate Metabolism		_0	6.3.2.4	0		LOCUS: LOCUS: LOCUS: LOCUS: LOCUS: LOCUS: LOCUS: LOCUS: LOCUS: LOCUS: LOCUS:SA1887#ECNUMBERS:6.3.2.4#	0
FALSE	4.26557e-10	R_ALAD_L	L-alanine dehydrogenase	M_ala_DASH_L_c + M_h2o_c + M_nad_c --> M_h_c + M_nadh_c + M_nh4_c + M_pyr_c	FALSE	0	51.0337	0	0	(SA1272 or SA1531)		Energy Metabolism		_0	1.4.1.1	0		LOCUS: LOCUS: LOCUS: LOCUS: LOCUS: LOCUS: LOCUS: LOCUS: LOCUS: LOCUS: LOCUS:SA1272#ABBREVIATION:ald#ECNUMBERS:1.4.1.1#, LOCUS:SA1531#ABBREVIATION:ald#ECNUMBERS:1.4.1.1#	4.26557e-10
FALSE	-7.47947e-10	R_ALAR	alanine racemase	M_ala_DASH_L_c <==> M_ala_DASH_D_c	TRUE	-3.68782	3.68782	0	0	(SA1874 or SA1231)				_0	5.1.1.1			LOCUS: LOCUS: LOCUS: LOCUS: LOCUS: LOCUS: LOCUS: LOCUS: LOCUS: LOCUS: LOCUS:SA1231#, LOCUS:SA1874#ABBREVIATION:alr#ECNUMBERS:5.1.1.1#	7.47947e-10
FALSE	-6.30982e-10	R_ALAt2r	L-alanine reversible transport via proton symport	M_ala_DASH_L_e + M_h_e <==> M_ala_DASH_L_c + M_h_c	TRUE	-1.04563	1.04563	0	0	(SA1190 or SA0871)		Transport		_0		0		LOCUS: LOCUS: LOCUS: LOCUS: LOCUS: LOCUS: LOCUS: LOCUS: LOCUS: LOCUS: LOCUS:SA1190#ABBREVIATION:alsT#, LOCUS:SA0871#	6.30982e-10
FALSE	-1.17778e-09	R_ALATA_D	D-alanine transaminase	M_akg_c + M_ala_DASH_D_c <==> M_glu_DASH_D_c + M_pyr_c	TRUE	-13.1259	13.1259	0	0	(SA1571)				_0	2.6.1.21			LOCUS: LOCUS: LOCUS: LOCUS: LOCUS: LOCUS: LOCUS: LOCUS: LOCUS: LOCUS: LOCUS:SA1571#ABBREVIATION:dat#ECNUMBERS:2.6.1.21#	1.17778e-09
FALSE	0	R_ALATRS	Alanyl-tRNA synthetase	M_ala_DASH_L_c + M_atp_c + M_trnaala_c --> M_alatrna_c + M_amp_c + M_ppi_c	FALSE	0	2.00204	0	0	(SA1446)				_0	6.1.1.7			LOCUS: LOCUS: LOCUS: LOCUS: LOCUS: LOCUS: LOCUS: LOCUS: LOCUS: LOCUS: LOCUS:SA1446#ABBREVIATION:alaS#ECNUMBERS:6.1.1.7#	0
FALSE	1.38778e-16	R_ALCD1	alcohol dehydrogenase (methanol)	M_meoh_c + M_nad_c <==> M_fald_c + M_h_c + M_nadh_c	TRUE	-39.1303	39.1303	0	0	(SA1170)		Methane Metabolism		_0		0		LOCUS: LOCUS: LOCUS: LOCUS: LOCUS: LOCUS: LOCUS: LOCUS: LOCUS: LOCUS: LOCUS:SA1170#ECNUMBERS:1.11.1.6#	1.38778e-16
FALSE	-1.32414e-07	R_ALCD2x	alcohol dehydrogenase (ethanol)	M_etoh_c + M_nad_c <==> M_acald_c + M_h_c + M_nadh_c	TRUE	-8.54835	8.54835	0	0	(SA0562)				_0	1.1.1.1	0		LOCUS: LOCUS: LOCUS: LOCUS: LOCUS: LOCUS: LOCUS: LOCUS: LOCUS: LOCUS: LOCUS:SA0562#ABBREVIATION:adh1#	1.32414e-07
FALSE	8.34983e-11	R_ALDD2x	aldehyde dehydrogenase (acetaldehyde, NAD)	M_acald_c + M_h2o_c + M_nad_c --> M_ac_c + 2 M_h_c + M_nadh_c	FALSE	0	5.74589	0	0	(SA0162) and (SA1736)		Pyruvate Metabolism		_0	1.2.1.3	0		LOCUS: LOCUS: LOCUS: LOCUS: LOCUS: LOCUS: LOCUS: LOCUS: LOCUS: LOCUS: LOCUS:SA1736#, LOCUS:SA0162#	8.34983e-11
FALSE	5.78948e-10	R_ALKP	alkaline phosphatase	M_dhap_c + M_h2o_c --> M_dha_c + M_pi_c	FALSE	0	0.116341	0	0	(SA2420)		Glycerolipid Metabolism		_0	3.1.3.1	0		LOCUS: LOCUS: LOCUS: LOCUS: LOCUS: LOCUS: LOCUS: LOCUS: LOCUS: LOCUS: LOCUS:SA2420#	5.78948e-10
FALSE	0	R_AMAA	N-acetylmuramoyl-L-alanine amidase	M_acmama_c + M_h2o_c --> M_acmam_c + M_ala_DASH_L_c	FALSE	0	30.5938	0	0	(SA2437 or SA1458 or SA2100 or SA0905)				_0	3.5.1.28	0		LOCUS: LOCUS: LOCUS: LOCUS: LOCUS: LOCUS: LOCUS: LOCUS: LOCUS: LOCUS: LOCUS:SA2100#, LOCUS:SA0905#ABBREVIATION:atl#ECNUMBERS:3.5.1.28#, LOCUS:SA1458#ABBREVIATION:lytH#, LOCUS:SA2437#	0
FALSE	3.03456e-10	R_AMANAPEr	N-acetylmannosamine 6-phosphate epimerase	M_acmanap_c <==> M_acgam6p_c	TRUE	-5.79848	5.79848	0	0	(SA0307)				_0				LOCUS: LOCUS: LOCUS: LOCUS: LOCUS: LOCUS: LOCUS: LOCUS: LOCUS: LOCUS: LOCUS:SA0307#	3.03456e-10
FALSE	3.03456e-10	R_AMANK	N-acetyl-D-mannosamine kinase	M_acmana_c + M_atp_c --> M_acmanap_c + M_adp_c + M_h_c	FALSE	0	7.1116	0	0	(SA0715)		Aminosugar Metabolism		_0	2.7.1.60	0		LOCUS: LOCUS: LOCUS: LOCUS: LOCUS: LOCUS: LOCUS: LOCUS: LOCUS: LOCUS: LOCUS:SA0715#ABBREVIATION:hprK#ECNUMBERS:2.7.1.-#	3.03456e-10
FALSE	-9.4678e-17	R_AMAOTr	adenosylmethionine-8-amino-7-oxononanoate transaminase	M_8aonn_c + M_amet_c <==> M_amob_c + M_dann_c	TRUE	-0.0180025	0.0180025	0	0	(SA2214)		Cofactor and Prosthetic Group Biosynthesis		_0	2.6.1.62	0		LOCUS: LOCUS: LOCUS: LOCUS: LOCUS: LOCUS: LOCUS: LOCUS: LOCUS: LOCUS: LOCUS:SA2214#ABBREVIATION:bioA#ECNUMBERS:2.6.1.62#	9.4678e-17
FALSE	1.41374e-10	R_ANPRT	anthranilate phosphoribosyltransferase	M_anth_c + M_prpp_c --> M_ppi_c + M_pran_c	FALSE	0	0.0650628	0	0	(SA1201)		Tyrosine, Tryptophan, and Phenylalanine Metabolism		_0	2.4.2.18	0		LOCUS: LOCUS: LOCUS: LOCUS: LOCUS: LOCUS: LOCUS: LOCUS: LOCUS: LOCUS: LOCUS:SA1201#ABBREVIATION:trpD#ECNUMBERS:2.4.2.18#	1.41374e-10
FALSE	1.41374e-10	R_ANS	anthranilate synthase	M_chor_c + M_gln_DASH_L_c --> M_anth_c + M_glu_DASH_L_c + M_h_c + M_pyr_c	FALSE	0	0.0226671	0	0	(SA1199) and (SA0668 or SA1200)		Tyrosine, Tryptophan, and Phenylalanine Metabolism		_0	4.1.3.27	0		LOCUS: LOCUS: LOCUS: LOCUS: LOCUS: LOCUS: LOCUS: LOCUS: LOCUS: LOCUS: LOCUS:SA1200#, LOCUS:SA0668#, LOCUS:SA1199#ABBREVIATION:trpE#ECNUMBERS:4.1.3.27#	1.41374e-10
FALSE	-6.2076e-16	R_AOXSr	_8-amino-7-oxononanoate synthase	M_ala_DASH_L_c + M_h_c + M_pmcoa_c <==> M_8aonn_c + M_co2_c + M_coa_c	TRUE	-0.107377	0.107377	0	0	(SA2212)		Cofactor and Prosthetic Group Biosynthesis		_0	2.3.1.47	0		LOCUS: LOCUS: LOCUS: LOCUS: LOCUS: LOCUS: LOCUS: LOCUS: LOCUS: LOCUS: LOCUS:SA2212#	6.2076e-16
FALSE	-1.63809e-14	R_APRAUR	_5-amino-6-(5-phosphoribosylamino)uracil reductase	M_5apru_c + M_h_c + M_nadph_c --> M_5aprbu_c + M_nadp_c	FALSE	0	10.1116	0	0	(SA1588) and (SA1586)		Riboflavin Metabolism		_0	1.1.1.193	0		LOCUS: LOCUS: LOCUS: LOCUS: LOCUS: LOCUS: LOCUS: LOCUS: LOCUS: LOCUS: LOCUS:SA1588#ABBREVIATION:ribE#ECNUMBERS:2.5.1.9#, LOCUS:SA1586#ABBREVIATION:ribH#ECNUMBERS:2.5.1.9#	1.63809e-14
FALSE	2.98799e-13	R_ARGDC	arginine decarboxylase	M_arg_DASH_L_c + M_h_c --> M_agm_c + M_co2_c	FALSE	0	0.359772	0	0	(SA0439)		Arginine and Proline Metabolism		_0	4.1.1.19	0		LOCUS: LOCUS: LOCUS: LOCUS: LOCUS: LOCUS: LOCUS: LOCUS: LOCUS: LOCUS: LOCUS:SA0439#	2.98799e-13
FALSE	-0.0076553	R_ARGDr	arginine deiminase	M_arg_DASH_L_c + M_h2o_c <==> M_citr_DASH_L_c + M_nh4_c	TRUE	-1.71462	1.71462	0	0	(SA2428)				_0	3.5.3.6			LOCUS: LOCUS: LOCUS: LOCUS: LOCUS: LOCUS: LOCUS: LOCUS: LOCUS: LOCUS: LOCUS:SA2428#ABBREVIATION:arcA#ECNUMBERS:3.5.3.6#	0.0076553
FALSE	0.0076553	R_ARGN	arginase	M_arg_DASH_L_c + M_h2o_c --> M_orn_c + M_urea_c	FALSE	0	10.1187	0	0	(SA1968)				_0	3.5.3.1			LOCUS: LOCUS: LOCUS: LOCUS: LOCUS: LOCUS: LOCUS: LOCUS: LOCUS: LOCUS: LOCUS:SA1968#ABBREVIATION:rocF#ECNUMBERS:3.5.3.1#	0.0076553
FALSE	6.11022e-14	R_ARGORNt7	arginine/ornithine antiporter	M_arg_DASH_L_e + M_orn_c <==> M_arg_DASH_L_c + M_orn_e	TRUE	-1.04051	1.04051	0	0	(SA2426)				_0				LOCUS: LOCUS: LOCUS: LOCUS: LOCUS: LOCUS: LOCUS: LOCUS: LOCUS: LOCUS: LOCUS:SA2426#ABBREVIATION:arcD#	6.11022e-14
FALSE	6.44763e-11	R_ARGSL	argininosuccinate lyase	M_argsuc_c <==> M_arg_DASH_L_c + M_fum_c	TRUE	-0.134714	0.134714	0	0	(SA0821)				_0	4.3.2.1			LOCUS: LOCUS: LOCUS: LOCUS: LOCUS: LOCUS: LOCUS: LOCUS: LOCUS: LOCUS: LOCUS:SA0821#ABBREVIATION:argH#ECNUMBERS:4.3.2.1#	6.44763e-11
FALSE	6.44763e-11	R_ARGSSr	argininosuccinate synthase, reversible	M_asp_DASH_L_c + M_atp_c + M_citr_DASH_L_c <==> M_amp_c + M_argsuc_c + M_h_c + M_ppi_c	TRUE	0	0.0966313	0	0	(SA0822)				_0	6.3.4.5			LOCUS: LOCUS: LOCUS: LOCUS: LOCUS: LOCUS: LOCUS: LOCUS: LOCUS: LOCUS: LOCUS:SA0822#ABBREVIATION:argG#ECNUMBERS:6.3.4.5#	6.44763e-11
FALSE	0	R_ARGTRS	Arginyl-tRNA synthetase	M_arg_DASH_L_c + M_atp_c + M_trnaarg_c --> M_amp_c + M_argtrna_c + M_ppi_c	FALSE	0	3.00556	0	0	(SA0564)				_0	6.1.1.19			LOCUS: LOCUS: LOCUS: LOCUS: LOCUS: LOCUS: LOCUS: LOCUS: LOCUS: LOCUS: LOCUS:SA0564#ABBREVIATION:argS#ECNUMBERS:6.1.1.19#	0
FALSE	-1.34967e-07	R_ASAD	aspartate-semialdehyde dehydrogenase	M_aspsa_c + M_nadp_c + M_pi_c <==> M_4pasp_c + M_h_c + M_nadph_c	TRUE	-1.9794	1.9794	0	0	(SA1226)		Amino Acid Metabolism		_0	1.2.1.11	0		LOCUS: LOCUS: LOCUS: LOCUS: LOCUS: LOCUS: LOCUS: LOCUS: LOCUS: LOCUS: LOCUS:SA1226#ABBREVIATION:asd#ECNUMBERS:1.2.1.11#	1.34967e-07
FALSE	1.70221e-10	R_ASNN	L-asparaginase	M_asn_DASH_L_c + M_h2o_c --> M_asp_DASH_L_c + M_nh4_c	FALSE	0	0.765966	0	0	(SA1310)		Nitrogen Metabolism		_0	3.5.1.1	0		LOCUS: LOCUS: LOCUS: LOCUS: LOCUS: LOCUS: LOCUS: LOCUS: LOCUS: LOCUS: LOCUS:SA1310#ABBREVIATION:ansA#ECNUMBERS:3.5.1.1#	1.70221e-10
FALSE	1.72321e-10	R_ASNS1	asparagine synthase (glutamine-hydrolysing)	M_asp_DASH_L_c + M_atp_c + M_gln_DASH_L_c + M_h2o_c --> M_amp_c + M_asn_DASH_L_c + M_glu_DASH_L_c + M_h_c + M_ppi_c	FALSE	0	15.4787	0	0	(SA0922)		Amino Acid Metabolism		_0	6.3.5.4	1		LOCUS: LOCUS: LOCUS: LOCUS: LOCUS: LOCUS: LOCUS: LOCUS: LOCUS: LOCUS: LOCUS:SA0922#ABBREVIATION:purF#ECNUMBERS:2.4.2.14#	1.72321e-10
FALSE	0	R_ASNTRS	Asparaginyl-tRNA synthetase	M_asn_DASH_L_c + M_atp_c + M_trnaasn_c --> M_amp_c + M_asntrna_c + M_ppi_c	FALSE	0	6.34632	0	0	(SA1287)				_0	6.1.1.22			LOCUS: LOCUS: LOCUS: LOCUS: LOCUS: LOCUS: LOCUS: LOCUS: LOCUS: LOCUS: LOCUS:SA1287#ABBREVIATION:asnS#ECNUMBERS:6.1.1.22#	0
FALSE	1.42074e-12	R_ASP1DC	aspartate 1-decarboxylase	M_asp_DASH_L_c + M_h_c --> M_ala_DASH_B_c + M_co2_c	FALSE	0	0.812264	0	0	(SA2390)				_0	4.1.1.11			LOCUS: LOCUS: LOCUS: LOCUS: LOCUS: LOCUS: LOCUS: LOCUS: LOCUS: LOCUS: LOCUS:SA2390#ABBREVIATION:panD#ECNUMBERS:4.1.1.11#	1.42074e-12
FALSE	8.31923e-16	R_ASPabc	L-aspartate transport via ABC system	M_asp_DASH_L_e + M_atp_c + M_h2o_c --> M_adp_c + M_asp_DASH_L_c + M_h_c + M_pi_c	FALSE	0	Infinity	0	0			Transport		_0		0		LOCUS: LOCUS: LOCUS: LOCUS: LOCUS: LOCUS: LOCUS: LOCUS: LOCUS: LOCUS:	8.31923e-16
FALSE	2.07532e-13	R_ASPCT	aspartate carbamoyltransferase	M_asp_DASH_L_c + M_cbp_c --> M_cbasp_c + M_h_c + M_pi_c	FALSE	0	15.428	0	0	(SA1043)				_0	2.1.3.2	0		LOCUS: LOCUS: LOCUS: LOCUS: LOCUS: LOCUS: LOCUS: LOCUS: LOCUS: LOCUS: LOCUS:SA1043#ABBREVIATION:pyrB#ECNUMBERS:2.1.3.2#	2.07532e-13
FALSE	1.34967e-07	R_ASPKi	aspartate kinase, irreversible	M_asp_DASH_L_c + M_atp_c --> M_4pasp_c + M_adp_c	FALSE	0	1.58402	0	0	(SA1163) or (SA1225)				_0	2.7.2.4			LOCUS: LOCUS: LOCUS: LOCUS: LOCUS: LOCUS: LOCUS: LOCUS: LOCUS: LOCUS: LOCUS:SA1225#ECNUMBERS:2.7.2.4#, LOCUS:SA1163#ECNUMBERS:2.7.2.4#	1.34967e-07
FALSE	-1.35724e-07	R_ASPTA	aspartate transaminase	M_akg_c + M_asp_DASH_L_c <==> M_glu_DASH_L_c + M_oaa_c	TRUE	-3.44892	3.44892	0	0	(SA1749)				_29	2.6.1.1	0		LOCUS: LOCUS: LOCUS: LOCUS: LOCUS: LOCUS: LOCUS: LOCUS: LOCUS: LOCUS: LOCUS:SA1749#	1.35724e-07
FALSE	0	R_ASPTRS	Aspartyl-tRNA synthetase	M_asp_DASH_L_c + M_atp_c + M_trnaasp_c --> M_amp_c + M_asptrna_c + M_ppi_c	FALSE	0	2.87332	0	0	(SA1456)				_0	6.1.1.12			LOCUS: LOCUS: LOCUS: LOCUS: LOCUS: LOCUS: LOCUS: LOCUS: LOCUS: LOCUS: LOCUS:SA1456#ABBREVIATION:aspS#ECNUMBERS:6.1.1.12#	0
FALSE	2.31098e-10	R_ATPM	ATP maintenance requirement	M_atp_c + M_h2o_c --> M_adp_c + M_h_c + M_pi_c	FALSE	0	Infinity	0	0					_0		0		LOCUS: LOCUS: LOCUS: LOCUS: LOCUS: LOCUS: LOCUS: LOCUS: LOCUS: LOCUS:	2.31098e-10
FALSE	7.53607e-13	R_ATPPRT	ATP phosphoribosyltransferase	M_atp_c + M_prpp_c --> M_ppi_c + M_prbatp_c	FALSE	0	0.00761984	0	0	(SA2471)		Purine and Pyrimidine Biosynthesis		_0	2.4.2.17	0		LOCUS: LOCUS: LOCUS: LOCUS: LOCUS: LOCUS: LOCUS: LOCUS: LOCUS: LOCUS: LOCUS:SA2471#ECNUMBERS:2.4.2.17#	7.53607e-13
FALSE	0.059566	R_ATPS4r	ATP synthase (four protons for one ATP)	M_adp_c + 4 M_h_e + M_pi_c <==> M_atp_c + 3 M_h_c + M_h2o_c	TRUE	-30.8489	30.8489	0	0	(SA1909) and (SA1904) and (SA1908) and (SA1905) and (SA1906) and (SA1912) and (SA1910) and (SA1911) and (SA1907)		Central Metabolism		_0	3.6.3.14	0		LOCUS: LOCUS: LOCUS: LOCUS: LOCUS: LOCUS: LOCUS: LOCUS: LOCUS: LOCUS: LOCUS:SA1909#ABBREVIATION:atpF#ECNUMBERS:3.6.3.14#, LOCUS:SA1911#ABBREVIATION:atpB#ECNUMBERS:3.6.3.14#, LOCUS:SA1905#ABBREVIATION:atpD#ECNUMBERS:3.6.3.14#, LOCUS:SA1908#ABBREVIATION:atpH#ECNUMBERS:3.6.3.14#, LOCUS:SA1904#ABBREVIATION:atpC#ECNUMBERS:3.6.3.14#, LOCUS:SA1906#ABBREVIATION:atpG#ECNUMBERS:3.6.3.14#, LOCUS:SA1907#ABBR…	0.059566
FALSE	0	R_BACCL	biotin-[acetyl-CoA-carboxylase] ligase	M_atp_c + M_btn_c + M_h_c --> M_btamp_c + M_ppi_c	FALSE	0	0.818992	0	0	(SA1289)				_7	6.3.4.15			LOCUS: LOCUS: LOCUS: LOCUS: LOCUS: LOCUS: LOCUS: LOCUS: LOCUS: LOCUS: LOCUS:SA1289#	0
FALSE	5.60541e-14	R_BETALDHx	betaine-aldehyde dehydrogenase	M_betald_c + M_h2o_c + M_nad_c --> M_glyb_c + 2 M_h_c + M_nadh_c	FALSE	0	3.20247	0	0	(SA2406)		Other Amino Acid Metabolism		_3	1.2.1.8	0		LOCUS: LOCUS: LOCUS: LOCUS: LOCUS: LOCUS: LOCUS: LOCUS: LOCUS: LOCUS: LOCUS:SA2406#	5.60541e-14
FALSE	5.56343e-14	R_BETALDHy	betaine-aldehyde dehydrogenase	M_betald_c + M_h2o_c + M_nadp_c --> M_glyb_c + 2 M_h_c + M_nadph_c	FALSE	0	3.20247	0	0	(SA2406)		Other Amino Acid Metabolism		_3	1.2.1.8	0		LOCUS: LOCUS: LOCUS: LOCUS: LOCUS: LOCUS: LOCUS: LOCUS: LOCUS: LOCUS: LOCUS:SA2406#	5.56343e-14
FALSE	0	R_biomass_SA_2a	SA biomass 2 without ions	0.42 M_12dgr_EC_c + 1.27 M_26dap_DASH_LL_c + 0.6 M_DGDG_SA_c + 0.01 M_SA_FREE_FA_c + 0.38 M_acgam_c + 1.22 M_acgam1p_c + 6.6 M_ala_DASH_L_c + 3.11 M_amp_c + 3.88 M_arg_DASH_L_c + 4.48 M_asn_DASH_L_c + 4.48 M_asp_DASH_L_c + 20 M_atp_c + 2.51 M_clpn_EC_c + 2.2 M_cmp_c + 0.79 M_cys_DASH_L_c + 0.76 M_damp_c + 0.53 M_dcmp_c + 0.6 M_dgmp_c + 0.73 M_dtmp_c + 0.23 M_gam1p_c + 0.38 M_glc_DASH_D_c + 5.3 M_…	FALSE	0	0	0	0					_0		0		LOCUS: LOCUS: LOCUS: LOCUS: LOCUS: LOCUS: LOCUS: LOCUS: LOCUS: LOCUS:	0
FALSE	0	R_biomass_SA_2b	SA biomass 2 without ions or DGDG	0.42 M_12dgr_EC_c + 1.27 M_26dap_DASH_LL_c + 0.01 M_SA_FREE_FA_c + 0.38 M_acgam_c + 1.22 M_acgam1p_c + 6.6 M_ala_DASH_L_c + 3.11 M_amp_c + 3.88 M_arg_DASH_L_c + 4.48 M_asn_DASH_L_c + 4.48 M_asp_DASH_L_c + 20 M_atp_c + 2.51 M_clpn_EC_c + 2.2 M_cmp_c + 0.79 M_cys_DASH_L_c + 0.76 M_damp_c + 0.53 M_dcmp_c + 0.6 M_dgmp_c + 0.73 M_dtmp_c + 0.23 M_gam1p_c + 0.38 M_glc_DASH_D_c + 5.3 M_glcp_SA_c + 8.72 M…	FALSE	0	0	0	0					_0		0		LOCUS: LOCUS: LOCUS: LOCUS: LOCUS: LOCUS: LOCUS: LOCUS: LOCUS: LOCUS:	0
FALSE	0	R_biomass_SA_3a	SA biomass 3 without ions	0.42 M_12dgr_EC_c + 1.27 M_26dap_DASH_LL_c + 0.01 M_SA_FREE_FA_c + 0.38 M_acgam_c + 1.22 M_acgam1p_c + 6.6 M_ala_DASH_L_c + 3.11 M_amp_c + 3.88 M_arg_DASH_L_c + 4.48 M_asn_DASH_L_c + 4.48 M_asp_DASH_L_c + 20 M_atp_c + 2.51 M_clpn_EC_c + 2.2 M_cmp_c + 0.79 M_cys_DASH_L_c + 0.76 M_damp_c + 0.53 M_dcmp_c + 0.012068 M_dgdcg_SA_c + 0.6 M_dgmp_c + 0.73 M_dtmp_c + 0.23 M_gam1p_c + 0.38 M_glc_DASH_D_c + …	FALSE	0	0	0	0					_0		0		LOCUS: LOCUS: LOCUS: LOCUS: LOCUS: LOCUS: LOCUS: LOCUS: LOCUS: LOCUS:	0
FALSE	0	R_biomass_SA_3b	SA biomass 3 without ions	0.42 M_12dgr_EC_c + 1.27 M_26dap_DASH_LL_c + 0.01 M_SA_FREE_FA_c + 0.38 M_acgam_c + 1.22 M_acgam1p_c + 6.6 M_ala_DASH_L_c + 3.11 M_amp_c + 3.88 M_arg_DASH_L_c + 4.48 M_asn_DASH_L_c + 4.48 M_asp_DASH_L_c + 20000 M_atp_c + 2.51 M_clpn_EC_c + 2.2 M_cmp_c + 0.79 M_cys_DASH_L_c + 0.76 M_damp_c + 0.53 M_dcmp_c + 0.012068 M_dgdcg_SA_c + 0.6 M_dgmp_c + 0.73 M_dtmp_c + 0.23 M_gam1p_c + 0.38 M_glc_DASH_D_c…	FALSE	0	0	0	0					_0		0		LOCUS: LOCUS: LOCUS: LOCUS: LOCUS: LOCUS: LOCUS: LOCUS: LOCUS: LOCUS:	0
FALSE	0	R_biomass_SA_4a	SA biomass 4 without ions	0.42 M_12dgr_SA_c + 1.27 M_26dap_DASH_LL_c + 0.01 M_SA_FREE_FA_c + 0.38 M_acgam_c + 1.22 M_acgam1p_c + 6.6 M_ala_DASH_L_c + 3.11 M_amp_c + 3.88 M_arg_DASH_L_c + 4.48 M_asn_DASH_L_c + 4.48 M_asp_DASH_L_c + 20000 M_atp_c + 2.51 M_clpn_SA_c + 2.2 M_cmp_c + 0.79 M_cys_DASH_L_c + 0.76 M_damp_c + 0.53 M_dcmp_c + 0.012068 M_dgdcg_SA2_c + 0.6 M_dgmp_c + 0.73 M_dtmp_c + 0.23 M_gam1p_c + 0.38 M_glc_DASH_D_…	FALSE	0	0	0	0					_0		0		LOCUS: LOCUS: LOCUS: LOCUS: LOCUS: LOCUS: LOCUS: LOCUS: LOCUS: LOCUS:	0
FALSE	0	R_biomass_SA_5a	SA biomass 5 without ions	0.42 M_12dgr_SA_c + 1.27 M_26dap_DASH_LL_c + 0.01 M_SA_FREE_FA_c + 0.38 M_acgam_c + 1.22 M_acgam1p_c + 6.6 M_ala_DASH_L_c + 3.11 M_amp_c + 3.88 M_arg_DASH_L_c + 4.48 M_asn_DASH_L_c + 4.48 M_asp_DASH_L_c + 20000 M_atp_c + 2.51 M_clpn_SA_c + 2.2 M_cmp_c + 0.79 M_cys_DASH_L_c + 0.76 M_damp_c + 0.53 M_dcmp_c + 0.012068 M_dgdcg_SA2_c + 0.6 M_dgmp_c + 0.73 M_dtmp_c + 0.23 M_gam1p_c + 5.3 M_glcp_SA_c + …	FALSE	0	0	0	0					_0		0		LOCUS: LOCUS: LOCUS: LOCUS: LOCUS: LOCUS: LOCUS: LOCUS: LOCUS: LOCUS:	0
FALSE	0	R_biomass_SA_6a	SA biomass 6 without ions	0.42 M_12dgr_SA_c + 1.27 M_26dap_DASH_LL_c + 0.01 M_SA_FREE_FA_c + 0.38 M_acgam_c + 1.22 M_acgam1p_c + 6.6 M_ala_DASH_L_c + 3.11 M_amp_c + 3.88 M_arg_DASH_L_c + 4.48 M_asn_DASH_L_c + 4.48 M_asp_DASH_L_c + 20000 M_atp_c + 2.51 M_clpn_SA_c + 2.2 M_cmp_c + 0.79 M_cys_DASH_L_c + 0.76 M_damp_c + 0.53 M_dcmp_c + 0.012068 M_dgdcg_SA2_c + 0.6 M_dgmp_c + 0.73 M_dtmp_c + 0.23 M_gam1p_c + 5.3 M_glcp_SA_c + …	FALSE	0	0	0	0					_0		0		LOCUS: LOCUS: LOCUS: LOCUS: LOCUS: LOCUS: LOCUS: LOCUS: LOCUS: LOCUS:	0
FALSE	0	R_biomass_SA_6b	SA biomass 6 without ions	0.42 M_12dgr_SA_c + 1.27 M_26dap_DASH_LL_c + 0.01 M_SA_FREE_FA_c + 0.38 M_acgam_c + 1.22 M_acgam1p_c + 6.6 M_ala_DASH_L_c + 3.11 M_amp_c + 3.88 M_arg_DASH_L_c + 4.48 M_asn_DASH_L_c + 4.48 M_asp_DASH_L_c + 20000 M_atp_c + 2.51 M_clpn_SA_c + 2.2 M_cmp_c + 0.79 M_cys_DASH_L_c + 0.76 M_damp_c + 0.53 M_dcmp_c + 0.012068 M_dgdcg_SA2_c + 0.6 M_dgmp_c + 0.73 M_dtmp_c + 0.23 M_gam1p_c + 5.3 M_glcp_SA_c + …	FALSE	0	0	0	0					_0		0		LOCUS: LOCUS: LOCUS: LOCUS: LOCUS: LOCUS: LOCUS: LOCUS: LOCUS: LOCUS:	0
FALSE	0	R_biomass_SA_7a	SA biomass 7 without ions	0.01 M_10fthf_c + 0.42 M_12dgr_SA_c + 1.27 M_26dap_DASH_LL_c + 0.01 M_SA_FREE_FA_c + 0.38 M_acgam_c + 1.22 M_acgam1p_c + 6.6 M_ala_DASH_L_c + 3.11 M_amp_c + 3.88 M_arg_DASH_L_c + 4.48 M_asn_DASH_L_c + 4.48 M_asp_DASH_L_c + 20000 M_atp_c + 2.51 M_clpn_SA_c + 2.2 M_cmp_c + 0.79 M_cys_DASH_L_c + 0.76 M_damp_c + 0.53 M_dcmp_c + 0.012068 M_dgdcg_SA2_c + 0.6 M_dgmp_c + 0.73 M_dtmp_c + 0.01 M_fad_c + 0.…	FALSE	0	0	0	0					_0		0		LOCUS: LOCUS: LOCUS: LOCUS: LOCUS: LOCUS: LOCUS: LOCUS: LOCUS: LOCUS:	0
FALSE	0	R_biomass_SA_7b	SA biomass 7 without ions	0.01 M_10fthf_c + 0.42 M_12dgr_SA_c + 1.27 M_26dap_DASH_LL_c + 0.01 M_SA_FREE_FA_c + 0.38 M_acgam_c + 1.22 M_acgam1p_c + 6.6 M_ala_DASH_L_c + 3.11 M_amp_c + 3.88 M_arg_DASH_L_c + 4.48 M_asn_DASH_L_c + 4.48 M_asp_DASH_L_c + 20000 M_atp_c + 2.51 M_clpn_SA_c + 2.2 M_cmp_c + 0.79 M_cys_DASH_L_c + 0.76 M_damp_c + 0.53 M_dcmp_c + 0.012068 M_dgdcg_SA2_c + 0.6 M_dgmp_c + 0.73 M_dtmp_c + 0.01 M_fad_c + 0.…	FALSE	0	0	0	0					_0		0		LOCUS: LOCUS: LOCUS: LOCUS: LOCUS: LOCUS: LOCUS: LOCUS: LOCUS: LOCUS:	0
FALSE	4.66559e-13	R_biomass_SA_8a	SA biomass 8 without ions	0.01 M_10fthf_c + 0.42 M_12dgr_SA_c + 1.27 M_26dap_DASH_LL_c + 0.01 M_SA_FREE_FA_c + 0.38 M_acgam_c + 1.22 M_acgam1p_c + 6.6 M_ala_DASH_L_c + 3.11 M_amp_c + 3.88 M_arg_DASH_L_c + 4.48 M_asn_DASH_L_c + 4.48 M_asp_DASH_L_c + 20000 M_atp_c + 2.51 M_clpn_SA_c + 2.2 M_cmp_c + 0.79 M_cys_DASH_L_c + 0.76 M_damp_c + 0.53 M_dcmp_c + 0.012068 M_dgdcg_SA2_c + 0.6 M_dgmp_c + 0.73 M_dtmp_c + 0.01 M_fad_c + 0.…	FALSE	0	Infinity	1	0					_0		0		LOCUS: LOCUS: LOCUS: LOCUS: LOCUS: LOCUS: LOCUS: LOCUS: LOCUS: LOCUS:	4.66559e-13
FALSE	0	R_biomass_SA_lipids_only	SA biomass 2 lipids only	0.42 M_12dgr_EC_c + 0.6 M_DGDG_SA_c + 0.01 M_SA_FREE_FA_c + 2.51 M_clpn_EC_c + 0.01 M_pala_SA_c + 0.89 M_pe_EC_c + 2.31 M_pg_EC_c + 0.01 M_pgly_SA_c + 0.01 M_pleu_SA_c + 0.15 M_plys_SA_c --> M_h2o_c	FALSE	0	0	0	0					_0		0		LOCUS: LOCUS: LOCUS: LOCUS: LOCUS: LOCUS: LOCUS: LOCUS: LOCUS: LOCUS:	0
FALSE	0	R_biomass_SA_nuc_only	SA biomass only nucleutides	3.11 M_amp_c + 2.2 M_cmp_c + 0.76 M_damp_c + 0.53 M_dcmp_c + 0.6 M_dgmp_c + 0.73 M_dtmp_c + 4.01 M_gmp_c + 2.39 M_ump_c --> M_h2o_c	FALSE	0	0	0	0					_0		0		LOCUS: LOCUS: LOCUS: LOCUS: LOCUS: LOCUS: LOCUS: LOCUS: LOCUS: LOCUS:	0
FALSE	0	R_biomass_SA_only_AA	SA biomass only amino acids	6.6 M_ala_DASH_L_c + 3.88 M_arg_DASH_L_c + 4.48 M_asn_DASH_L_c + 4.48 M_asp_DASH_L_c + 0.79 M_cys_DASH_L_c + 8.72 M_gln_DASH_L_c + 8.72 M_glu_DASH_L_c + 3.51 M_gly_c + 1.45 M_his_DASH_L_c + 4.06 M_ile_DASH_L_c + 5.21 M_leu_DASH_L_c + 5.45 M_lys_DASH_L_c + 1.94 M_met_DASH_L_c + 3.33 M_phe_DASH_L_c + 2.12 M_pro_DASH_L_c + 2.6 M_ser_DASH_L_c + 2.54 M_thr_DASH_L_c + 1.27 M_trp_DASH_L_c + 2.3 M_tyr_DA…	FALSE	0	0	0	0					_0		0		LOCUS: LOCUS: LOCUS: LOCUS: LOCUS: LOCUS: LOCUS: LOCUS: LOCUS: LOCUS:	0
FALSE	8.14008e-10	R_BPNT	_3',5'-bisphosphate nucleotidase	M_h2o_c + M_pap_c --> M_amp_c + M_pi_c	FALSE	0	Infinity	0	0			Amino Acid Metabolism		_0	3.1.3.7	0		LOCUS: LOCUS: LOCUS: LOCUS: LOCUS: LOCUS: LOCUS: LOCUS: LOCUS: LOCUS:	8.14008e-10
FALSE	-1.96489e-16	R_BTNt2i	Biotin uptake	M_btn_e + M_h_e --> M_btn_c + M_h_c	FALSE	0	Infinity	0	0			Transport		_0		0		LOCUS: LOCUS: LOCUS: LOCUS: LOCUS: LOCUS: LOCUS: LOCUS: LOCUS: LOCUS:	1.96489e-16
FALSE	5.4286e-16	R_BTS3r	biotin synthase	M_dtbt_c + 2 M_s_c <==> M_btn_c + M_h2s_c	TRUE	-0.111878	0.111878	0	0	(SA2213)		Cofactor and Prosthetic Group Biosynthesis		_0	2.8.1.6	0		LOCUS: LOCUS: LOCUS: LOCUS: LOCUS: LOCUS: LOCUS: LOCUS: LOCUS: LOCUS: LOCUS:SA2213#ABBREVIATION:bioB#ECNUMBERS:2.8.1.6#	5.4286e-16
FALSE	5.82646e-06	R_CAT	catalase	2 M_h2o2_c --> 2 M_h2o_c + M_o2_c	FALSE	0	39.1303	0	0	(SA1170)		Oxidative Phosphorylation		_4	1.11.1.6	0		LOCUS: LOCUS: LOCUS: LOCUS: LOCUS: LOCUS: LOCUS: LOCUS: LOCUS: LOCUS: LOCUS:SA1170#ECNUMBERS:1.11.1.6#	5.82646e-06
FALSE	0.0076553	R_CBMK	Carbamate kinase	M_atp_c + M_co2_c + M_nh4_c --> M_adp_c + M_cbp_c + 2 M_h_c	FALSE	0	2.71179	0	0	(SA1013 or SA2425)		Nitrogen Metabolism		_0	2.7.2.2	0		LOCUS: LOCUS: LOCUS: LOCUS: LOCUS: LOCUS: LOCUS: LOCUS: LOCUS: LOCUS: LOCUS:SA1013#ABBREVIATION:arcC#ECNUMBERS:2.7.2.2#, LOCUS:SA2425#ABBREVIATION:arcC#ECNUMBERS:2.7.2.2#	0.0076553
FALSE	1.06481e-10	R_CBPS	carbamoyl-phosphate synthase (glutamine-hydrolysing)	2 M_atp_c + M_gln_DASH_L_c + M_h2o_c + M_hco3_c --> 2 M_adp_c + M_cbp_c + M_glu_DASH_L_c + 2 M_h_c + M_pi_c	FALSE	0	14.4242	0	0	(SA1046 and SA1045)				_0	6.3.5.5			LOCUS: LOCUS: LOCUS: LOCUS: LOCUS: LOCUS: LOCUS: LOCUS: LOCUS: LOCUS: LOCUS:SA1045#ABBREVIATION:carA#ECNUMBERS:6.3.5.5#, LOCUS:SA1046#ABBREVIATION:carB#ECNUMBERS:6.3.5.5#	1.06481e-10
FALSE	1.38743e-10	R_CDAPPA_SA	CDP-Diacylglycerol pyrophostatase (Saureus)	0.02 M_cdpdag_SA_c + M_h2o_c --> M_cmp_c + 2 M_h_c + 0.02 M_pa_SA_c	FALSE	0	Infinity	0	0			Lipid _amp; Cell Wall Metabolism		_0	3.6.1.26	0		LOCUS: LOCUS: LOCUS: LOCUS: LOCUS: LOCUS: LOCUS: LOCUS: LOCUS: LOCUS:	1.38743e-10
FALSE	0	R_CDPMEK	_4-(cytidine 5'-diphospho)-2-C-methyl-D-erythritol kinase	M_4c2me_c + M_atp_c --> M_2p4c2me_c + M_adp_c + M_h_c	FALSE	0	2.01085	0	0	(SA0453)		Sterol Biosynthesis		_0		0		LOCUS: LOCUS: LOCUS: LOCUS: LOCUS: LOCUS: LOCUS: LOCUS: LOCUS: LOCUS: LOCUS:SA0453#ABBREVIATION:ispE#ECNUMBERS:2.7.1.-#	0
FALSE	0	R_CHCOAL	_6-carboxyhexanoate-CoA ligase	M_atp_c + M_coa_c + M_pime_c --> M_amp_c + M_pmcoa_c + M_ppi_c	FALSE	0	0.188652	0	0	(SA2211)		Cofactor and Prosthetic Group Biosynthesis		_0	6.2.1.14	0		LOCUS: LOCUS: LOCUS: LOCUS: LOCUS: LOCUS: LOCUS: LOCUS: LOCUS: LOCUS: LOCUS:SA2211#	0
FALSE	3.05521e-10	R_CHLabc	choline transport via ABC system	M_atp_c + M_chol_e + M_h2o_c --> M_adp_c + M_chol_c + M_h_c + M_pi_c	FALSE	0	3.2217	0	0	(SA2237) and (SA2235) and (SA2236) and (SA2234) or (SA0678) and (SA0677)		Transport		_0		0		LOCUS: LOCUS: LOCUS: LOCUS: LOCUS: LOCUS: LOCUS: LOCUS: LOCUS: LOCUS: LOCUS:SA0678#ABBREVIATION:proX#, LOCUS:SA2237#, LOCUS:SA2234#, LOCUS:SA0677#, LOCUS:SA2236#, LOCUS:SA2235#	3.05521e-10
FALSE	-3.05402e-10	R_CHLt2r	choline transport via proton symport, reversible	M_chol_e + M_h_e <==> M_chol_c + M_h_c	TRUE	-1.65807	1.65807	0	0	(SA2408)		Transport		_0		0		LOCUS: LOCUS: LOCUS: LOCUS: LOCUS: LOCUS: LOCUS: LOCUS: LOCUS: LOCUS: LOCUS:SA2408#ABBREVIATION:cudT#	3.05402e-10
FALSE	1.17073e-13	R_CHOLD	choline dehydrogenase	M_chol_c + M_nad_c --> M_betald_c + M_h_c + M_nadh_c	FALSE	0	4.43699	0	0	(SA2405)		Other Amino Acid Metabolism		_0	1.1.99.1	0		LOCUS: LOCUS: LOCUS: LOCUS: LOCUS: LOCUS: LOCUS: LOCUS: LOCUS: LOCUS: LOCUS:SA2405#	1.17073e-13
FALSE	3.01362e-10	R_CHORM	chorismate mutase	M_chor_c --> M_pphn_c	FALSE	0	4.01755	0	0	(SA1558)		Tyrosine, Tryptophan, and Phenylalanine Metabolism		_0	5.4.99.5	0		LOCUS: LOCUS: LOCUS: LOCUS: LOCUS: LOCUS: LOCUS: LOCUS: LOCUS: LOCUS: LOCUS:SA1558#	3.01362e-10
FALSE	4.42575e-10	R_CHORS	chorismate synthase	M_3psme_c --> M_chor_c + M_pi_c	FALSE	0	1.57813	0	0	(SA1299)		Tyrosine, Tryptophan, and Phenylalanine Metabolism		_0	4.2.3.5	0		LOCUS: LOCUS: LOCUS: LOCUS: LOCUS: LOCUS: LOCUS: LOCUS: LOCUS: LOCUS: LOCUS:SA1299#ABBREVIATION:aroC#ECNUMBERS:4.6.1.4#	4.42575e-10
FALSE	0	R_CIT_Mgt	citrate-Mg transport in via proton symport	M_Cit_DASH_Mg_e + M_h_e --> M_Cit_DASH_Mg_c + M_h_c	FALSE	0	0.335475	0	0	(SA2411)		Transport		_0		0		LOCUS: LOCUS: LOCUS: LOCUS: LOCUS: LOCUS: LOCUS: LOCUS: LOCUS: LOCUS: LOCUS:SA2411#	0
FALSE	5.81463e-11	R_CLPNS_SA	Cardiolipin Synthase (Saureus)	0.04 M_pg_SA_c <==> 0.02 M_clpn_SA_c + M_glyc_c	TRUE	-3.42635	3.42635	0	0	(SA1891 or SA1155)				_0				LOCUS: LOCUS: LOCUS: LOCUS: LOCUS: LOCUS: LOCUS: LOCUS: LOCUS: LOCUS: LOCUS:SA1891#ABBREVIATION:cls#ECNUMBERS:2.7.8.-#, LOCUS:SA1155#ABBREVIATION:cls#ECNUMBERS:2.7.8.-#	5.81463e-11
FALSE	-0.0229831	R_CO2t	CO2 transporter via diffusion	M_co2_e <==> M_co2_c	TRUE	#NAME?	Infinity	0	0			Transport		_0		0		LOCUS: LOCUS: LOCUS: LOCUS: LOCUS: LOCUS: LOCUS: LOCUS: LOCUS: LOCUS:	0.0229831
FALSE	0	R_COabc	Cobalt transport via ABC system	M_atp_c + M_cobalt2_e + M_h2o_c --> M_adp_c + M_cobalt2_c + M_h_c + M_pi_c	FALSE	0	1.30146	0	0	(SA0928) and (SA0927) or (SA2476) and (SA2475) or (SA2021) and (SA2020) and (SA2019)		Transport		_0		0		LOCUS: LOCUS: LOCUS: LOCUS: LOCUS: LOCUS: LOCUS: LOCUS: LOCUS: LOCUS: LOCUS:SA0927#, LOCUS:SA2476#, LOCUS:SA2019#, LOCUS:SA2475#, LOCUS:SA2020#, LOCUS:SA2021#, LOCUS:SA0928#	0
FALSE	1.47176e-13	R_CPPPGO	coproporphyrinogen oxidase (O2 required)	M_cpppg3_c + 2 M_h_c + M_o2_c --> 2 M_co2_c + 2 M_h2o_c + M_pppg9_c	FALSE	0	0.280133	0	0	(SA1412)				_0	1.3.3.3			LOCUS: LOCUS: LOCUS: LOCUS: LOCUS: LOCUS: LOCUS: LOCUS: LOCUS: LOCUS: LOCUS:SA1412#	1.47176e-13
FALSE	0	R_CRNabc	L-carnitine transport via ABC system	M_atp_c + M_crn_e + M_h2o_c --> M_adp_c + M_crn_c + M_h_c + M_pi_c	FALSE	0	3.2217	0	0	(SA2237) and (SA2235) and (SA2236) and (SA2234) or (SA0678) and (SA0677)		Transport		_0		0		LOCUS: LOCUS: LOCUS: LOCUS: LOCUS: LOCUS: LOCUS: LOCUS: LOCUS: LOCUS: LOCUS:SA0678#ABBREVIATION:proX#, LOCUS:SA2237#, LOCUS:SA2234#, LOCUS:SA0677#, LOCUS:SA2236#, LOCUS:SA2235#	0
FALSE	5.69305e-06	R_CS	citrate synthase	M_accoa_c + M_h2o_c + M_oaa_c --> M_cit_c + M_coa_c + M_h_c	FALSE	0	85.0434	0	0	(SA1518)		Citric Acid Cycle		_0		0		LOCUS: LOCUS: LOCUS: LOCUS: LOCUS: LOCUS: LOCUS: LOCUS: LOCUS: LOCUS: LOCUS:SA1518#	5.69305e-06
FALSE	1.04624e-12	R_CSNt2	cytosine transport in via proton symport	M_csn_e + M_h_e --> M_csn_c + M_h_c	FALSE	0	Infinity	0	0			Transport		_0		0		LOCUS: LOCUS: LOCUS: LOCUS: LOCUS: LOCUS: LOCUS: LOCUS: LOCUS: LOCUS:	1.04624e-12
FALSE	7.03431e-13	R_CTPS1	CTP synthase (NH3)	M_atp_c + M_nh4_c + M_utp_c --> M_adp_c + M_ctp_c + 2 M_h_c + M_pi_c	FALSE	0	4.48829	0	0	(SA1929)				_0	6.3.4.2			LOCUS: LOCUS: LOCUS: LOCUS: LOCUS: LOCUS: LOCUS: LOCUS: LOCUS: LOCUS: LOCUS:SA1929#ABBREVIATION:pyrG#ECNUMBERS:6.3.4.2#	7.03431e-13
FALSE	0	R_Cut1	Copper export via ATPase	M_atp_c + M_cu2_c + M_h2o_c --> M_adp_c + M_cu2_e + M_h_c + M_pi_c	FALSE	0	12.1483	0	0	(SA2344)		Transport		_0		0		LOCUS: LOCUS: LOCUS: LOCUS: LOCUS: LOCUS: LOCUS: LOCUS: LOCUS: LOCUS: LOCUS:SA2344#ABBREVIATION:copA#	0
FALSE	8.59807e-16	R_CYSabc	L-cysteine transport via ABC system	M_atp_c + M_cys_DASH_L_e + M_h2o_c --> M_adp_c + M_cys_DASH_L_c + M_h_c + M_pi_c	FALSE	0	Infinity	0	0			Transport		_0		0		LOCUS: LOCUS: LOCUS: LOCUS: LOCUS: LOCUS: LOCUS: LOCUS: LOCUS: LOCUS:	8.59807e-16
FALSE	3.87524e-10	R_CYSS	cysteine synthase	M_acser_c + M_h2s_c --> M_ac_c + M_cys_DASH_L_c + M_h_c	FALSE	0	97.9758	0	0	(SA0471) or (SA0418)		Amino Acid Metabolism		_8		0		LOCUS: LOCUS: LOCUS: LOCUS: LOCUS: LOCUS: LOCUS: LOCUS: LOCUS: LOCUS: LOCUS:SA0471#ABBREVIATION:cysK#ECNUMBERS:4.2.99.8#, LOCUS:SA0418#	3.87524e-10
FALSE	3.85735e-10	R_CYSTL	cystathionine b-lyase	M_cyst_DASH_L_c + M_h2o_c --> M_hcys_DASH_L_c + M_nh4_c + M_pyr_c	FALSE	0	0.191193	0	0	(SA0346)				_0	4.4.1.8			LOCUS: LOCUS: LOCUS: LOCUS: LOCUS: LOCUS: LOCUS: LOCUS: LOCUS: LOCUS: LOCUS:SA0346#	3.85735e-10
FALSE	0	R_CYSTRS	Cysteinyl-tRNA synthetase	M_atp_c + M_cys_DASH_L_c + M_trnacys_c --> M_amp_c + M_cystrna_c + M_ppi_c	FALSE	0	3.44943	0	0	(SA0488)				_0	6.1.1.16			LOCUS: LOCUS: LOCUS: LOCUS: LOCUS: LOCUS: LOCUS: LOCUS: LOCUS: LOCUS: LOCUS:SA0488#ABBREVIATION:cysS#ECNUMBERS:6.1.1.16#	0
FALSE	0.0765814	R_CYTBD	cytochrome oxidase bd (ubiquinol-8: 2 protons)	2 M_h_c + 0.5 M_o2_c + M_q8h2_c --> 2 M_h_e + M_h2o_c + M_q8_c	FALSE	0	0.0932453	0	0	(SA0913) and (SA0910) and (SA0911) and (SA0937) and (SA0912) and (SA0938)				_0				LOCUS: LOCUS: LOCUS: LOCUS: LOCUS: LOCUS: LOCUS: LOCUS: LOCUS: LOCUS: LOCUS:SA0912#ECNUMBERS:1.9.3.-#, LOCUS:SA0937#, LOCUS:SA0911#, LOCUS:SA0913#ECNUMBERS:1.9.3.-#, LOCUS:SA0938#ECNUMBERS:1.10.3.-#, LOCUS:SA0910#ECNUMBERS:1.9.3.-#	0.0765814
FALSE	9.94904e-13	R_CYTD	cytidine deaminase	M_cytd_c + M_h_c + M_h2o_c --> M_nh4_c + M_uri_c	FALSE	0	3.1227	0	0	(SA1397)		Purine and Pyrimidine Biosynthesis		_0	3.5.4.5	0		LOCUS: LOCUS: LOCUS: LOCUS: LOCUS: LOCUS: LOCUS: LOCUS: LOCUS: LOCUS: LOCUS:SA1397#ABBREVIATION:cdd#ECNUMBERS:3.5.4.5#	9.94904e-13
FALSE	5.4363e-14	R_CYTDK2	cytidine kinase (GTP)	M_cytd_c + M_gtp_c --> M_cmp_c + M_gdp_c + M_h_c	FALSE	0	2.20191	0	0	(SA1439)		Purine and Pyrimidine Biosynthesis		_0		0		LOCUS: LOCUS: LOCUS: LOCUS: LOCUS: LOCUS: LOCUS: LOCUS: LOCUS: LOCUS: LOCUS:SA1439#ABBREVIATION:udk#ECNUMBERS:2.7.1.48#	5.4363e-14
FALSE	3.39165e-15	R_CYTDt4	cytidine transport in via sodium symport	M_cytd_e + M_na1_e --> M_cytd_c + M_na1_c	FALSE	0	9.045	0	0	(SA0302 or SA0600 or SA0479)		Transport		_0		0		LOCUS: LOCUS: LOCUS: LOCUS: LOCUS: LOCUS: LOCUS: LOCUS: LOCUS: LOCUS: LOCUS:SA0600#, LOCUS:SA0479#, LOCUS:SA0302#	3.39165e-15
FALSE	7.0324e-10	R_CYTK1	cytidylate kinase (CMP)	M_atp_c + M_cmp_c <==> M_adp_c + M_cdp_c	TRUE	-1.83676	1.83676	0	0	(SA1309)		Purine and Pyrimidine Biosynthesis		_0	2.7.4.14	0		LOCUS: LOCUS: LOCUS: LOCUS: LOCUS: LOCUS: LOCUS: LOCUS: LOCUS: LOCUS: LOCUS:SA1309#ABBREVIATION:cmk#ECNUMBERS:2.7.4.14#	7.0324e-10
FALSE	-4.64058e-13	R_CYTK2	cytidylate kinase (dCMP)	M_atp_c + M_dcmp_c <==> M_adp_c + M_dcdp_c	TRUE	-1.83676	1.83676	0	0	(SA1309)		Purine and Pyrimidine Biosynthesis		_0	2.7.4.14	0		LOCUS: LOCUS: LOCUS: LOCUS: LOCUS: LOCUS: LOCUS: LOCUS: LOCUS: LOCUS: LOCUS:SA1309#ABBREVIATION:cmk#ECNUMBERS:2.7.4.14#	4.64058e-13
FALSE	-0.0108982	R_D_LACt2	D-lactate transport via proton symport	M_h_e + M_lac_DASH_D_e <==> M_h_c + M_lac_DASH_D_c	TRUE	#NAME?	Infinity	0	0			Transport		_0		0		LOCUS: LOCUS: LOCUS: LOCUS: LOCUS: LOCUS: LOCUS: LOCUS: LOCUS: LOCUS:	0.0108982
FALSE	4.88501e-10	R_DAGK_SA	Diacylglycerol kinase	0.02 M_12dgr_SA_c + M_atp_c --> M_adp_c + M_h_c + 0.02 M_pa_SA_c	FALSE	0	2.23145	0	0	(SA1398)				_0	2.7.1.107			LOCUS: LOCUS: LOCUS: LOCUS: LOCUS: LOCUS: LOCUS: LOCUS: LOCUS: LOCUS: LOCUS:SA1398#ABBREVIATION:dgkA#ECNUMBERS:2.7.1.107#	4.88501e-10
FALSE	-3.06836e-10	R_DALAt2r	D-alanine transport via proton symport	M_ala_DASH_D_e + M_h_e <==> M_ala_DASH_D_c + M_h_c	TRUE	-1.04563	1.04563	0	0	(SA1190 or SA0871)		Transport		_0		0		LOCUS: LOCUS: LOCUS: LOCUS: LOCUS: LOCUS: LOCUS: LOCUS: LOCUS: LOCUS: LOCUS:SA1190#ABBREVIATION:alsT#, LOCUS:SA0871#	3.06836e-10
FALSE	9.95691e-10	R_DAPDC	diaminopimelate decarboxylase	M_26dap_DASH_M_c + M_h_c --> M_co2_c + M_lys_DASH_L_c	FALSE	0	2.01225	0	0	(SA1232) or (SA0119)				_0	4.1.1.20			LOCUS: LOCUS: LOCUS: LOCUS: LOCUS: LOCUS: LOCUS: LOCUS: LOCUS: LOCUS: LOCUS:SA1232#ABBREVIATION:lysA#ECNUMBERS:4.1.1.20#, LOCUS:SA0119#ABBREVIATION:EC4.1.1.20#	9.95691e-10
FALSE	9.95691e-10	R_DAPE	diaminopimelate epimerase	M_26dap_DASH_LL_c <==> M_26dap_DASH_M_c	TRUE	#NAME?	Infinity	0	0			Cell Envelope Biosynthesis		_0	5.1.1.7	2		LOCUS: LOCUS: LOCUS: LOCUS: LOCUS: LOCUS: LOCUS: LOCUS: LOCUS: LOCUS:	9.95691e-10
FALSE	3.32781e-10	R_DASYN_SA	CDP-Diacylglycerol synthetase (Saureus)	M_ctp_c + M_h_c + 0.02 M_pa_SA_c <==> 0.02 M_cdpdag_SA_c + M_ppi_c	TRUE	-0.815272	0.815272	0	0	(SA1104)		Lipid _amp; Cell Wall Metabolism		_0	2.7.7.41	0		LOCUS: LOCUS: LOCUS: LOCUS: LOCUS: LOCUS: LOCUS: LOCUS: LOCUS: LOCUS: LOCUS:SA1104#ABBREVIATION:cdsA#ECNUMBERS:2.7.7.41#	3.32781e-10
FALSE	-1.90872e-14	R_DB4PS	_3,4-Dihydroxy-2-butanone-4-phosphate synthase	M_ru5p_DASH_D_c --> M_db4p_c + M_for_c + M_h_c	FALSE	0	16.7016	0	0	(SA1587)		Cofactor and Prosthetic Group Biosynthesis		_2		2		LOCUS: LOCUS: LOCUS: LOCUS: LOCUS: LOCUS: LOCUS: LOCUS: LOCUS: LOCUS: LOCUS:SA1587#ABBREVIATION:ribBA#	1.90872e-14
FALSE	6.77626e-20	R_DBTSr	dethiobiotin synthase	M_atp_c + M_co2_c + M_dann_c <==> M_adp_c + M_dtbt_c + 3 M_h_c + M_pi_c	TRUE	-0.00977633	0.00977633	0	0	(SA2215)		Cofactor and Prosthetic Group Biosynthesis		_0	6.3.3.3	0		LOCUS: LOCUS: LOCUS: LOCUS: LOCUS: LOCUS: LOCUS: LOCUS: LOCUS: LOCUS: LOCUS:SA2215#ABBREVIATION:bioD#ECNUMBERS:6.3.3.3#	6.77626e-20
FALSE	2.18755e-13	R_DCMPDA	dCMP deaminase	M_dcmp_c + M_h_c + M_h2o_c <==> M_dump_c + M_nh4_c	TRUE	-0.669329	0.669329	0	0	(SA1417)				_0	3.5.4.12			LOCUS: LOCUS: LOCUS: LOCUS: LOCUS: LOCUS: LOCUS: LOCUS: LOCUS: LOCUS: LOCUS:SA1417#ABBREVIATION:comEB#	2.18755e-13
FALSE	4.42575e-10	R_DDPA	_3-deoxy-D-arabino-heptulosonate 7-phosphate synthetase	M_e4p_c + M_h2o_c + M_pep_c --> M_2dda7p_c + M_pi_c	FALSE	0	4.01755	0	0	(SA1558)		Tyrosine, Tryptophan, and Phenylalanine Metabolism		_0	4.1.2.15	0		LOCUS: LOCUS: LOCUS: LOCUS: LOCUS: LOCUS: LOCUS: LOCUS: LOCUS: LOCUS: LOCUS:SA1558#	4.42575e-10
FALSE	-2.78909e-13	R_DGK1	deoxyguanylate kinase (dGMP:ATP)	M_atp_c + M_dgmp_c <==> M_adp_c + M_dgdp_c	TRUE	-3.84258	3.84258	0	0	(SA1052)				_0	2.7.4.8	0		LOCUS: LOCUS: LOCUS: LOCUS: LOCUS: LOCUS: LOCUS: LOCUS: LOCUS: LOCUS: LOCUS:SA1052#ABBREVIATION:gmk#ECNUMBERS:2.7.4.8#	2.78909e-13
FALSE	1.47405e-09	R_DHAD1	dihydroxy-acid dehydratase (2,3-dihydroxy-3-methylbutanoate)	M_23dhmb_c --> M_3mob_c + M_h2o_c	FALSE	0	0.245475	0	0	(SA1858)				_0	4.2.1.9			LOCUS: LOCUS: LOCUS: LOCUS: LOCUS: LOCUS: LOCUS: LOCUS: LOCUS: LOCUS: LOCUS:SA1858#ABBREVIATION:ilvD#ECNUMBERS:4.2.1.9#	1.47405e-09
FALSE	9.7002e-10	R_DHAD2	Dihydroxy-acid dehydratase (2,3-dihydroxy-3-methylpentanoate)	M_23dhmp_c --> M_3mop_c + M_h2o_c	FALSE	0	0.245475	0	0	(SA1858)		Valine, Leucine, and Isoleucine Metabolism		_0		0		LOCUS: LOCUS: LOCUS: LOCUS: LOCUS: LOCUS: LOCUS: LOCUS: LOCUS: LOCUS: LOCUS:SA1858#ABBREVIATION:ilvD#ECNUMBERS:4.2.1.9#	9.7002e-10
FALSE	5.78948e-10	R_DHAK	dihydroxyacetone kinase	M_atp_c + M_dha_c --> M_adp_c + M_dhap_c + M_h_c	FALSE	0	7.57784	0	0	(SA0605)		Lipid _amp; Cell Wall Metabolism		_0	2.7.1.29	0		LOCUS: LOCUS: LOCUS: LOCUS: LOCUS: LOCUS: LOCUS: LOCUS: LOCUS: LOCUS: LOCUS:SA0605#	5.78948e-10
FALSE	9.96282e-10	R_DHDPRy	dihydrodipicolinate reductase (NADPH)	M_23dhdp_c + M_h_c + M_nadph_c --> M_nadp_c + M_thdp_c	FALSE	0	2.76474	0	0	(SA1228)				_0	1.3.1.26	0		LOCUS: LOCUS: LOCUS: LOCUS: LOCUS: LOCUS: LOCUS: LOCUS: LOCUS: LOCUS: LOCUS:SA1228#ABBREVIATION:dapB#ECNUMBERS:1.3.1.26#	9.96282e-10
FALSE	9.96282e-10	R_DHDPS	dihydrodipicolinate synthase	M_aspsa_c + M_pyr_c --> M_23dhdp_c + M_h_c + 2 M_h2o_c	FALSE	0	2.35372	0	0	(SA1227)				_0	4.2.1.52			LOCUS: LOCUS: LOCUS: LOCUS: LOCUS: LOCUS: LOCUS: LOCUS: LOCUS: LOCUS: LOCUS:SA1227#ABBREVIATION:dapA#ECNUMBERS:4.2.1.52#	9.96282e-10
FALSE	1.81093e-13	R_DHFR	dihydrofolate reductase	M_dhf_c + M_h_c + M_nadph_c <==> M_nadp_c + M_thf_c	TRUE	-6.28489	6.28489	0	0	(SA1259)				_0	1.5.1.3			LOCUS: LOCUS: LOCUS: LOCUS: LOCUS: LOCUS: LOCUS: LOCUS: LOCUS: LOCUS: LOCUS:SA1259#ABBREVIATION:folA#ECNUMBERS:1.5.1.3#	1.81093e-13
FALSE	-1.64027e-13	R_DHFS	dihydrofolate synthase	M_atp_c + M_dhpt_c + M_glu_DASH_L_c --> M_adp_c + M_dhf_c + M_h_c + M_pi_c	FALSE	0	4.10954	0	0	(SA1487)				_0	6.3.2.12			LOCUS: LOCUS: LOCUS: LOCUS: LOCUS: LOCUS: LOCUS: LOCUS: LOCUS: LOCUS: LOCUS:SA1487#ABBREVIATION:folC#ECNUMBERS:6.3.2.17#	1.64027e-13
FALSE	0	R_DHNAOT	_1,4-dihydroxy-2-naphthoate octaprenyltransferase	M_dhna_c + M_octdp_c --> M_2dmmq8_c + M_co2_c + M_h_c + M_ppi_c	FALSE	0	2.34249	0	0	(SA0894)				_0				LOCUS: LOCUS: LOCUS: LOCUS: LOCUS: LOCUS: LOCUS: LOCUS: LOCUS: LOCUS: LOCUS:SA0894#	0
FALSE	-1.48022e-13	R_DHNPA2	dihydroneopterin aldolase	M_dhnpt_c --> M_6hmhpt_c + M_gcald_c	FALSE	0	1.34366	0	0	(SA0473)				_1				LOCUS: LOCUS: LOCUS: LOCUS: LOCUS: LOCUS: LOCUS: LOCUS: LOCUS: LOCUS: LOCUS:SA0473#ABBREVIATION:folB#ECNUMBERS:4.1.2.25#	1.48022e-13
FALSE	2.07306e-13	R_DHORD5	dihydroorotic acid (menaquinone-8)	M_dhor_DASH_S_c + M_mqn8_c --> M_mql8_c + M_orot_c	FALSE	0	1.53688	0	0	(SA2375)				_0	1.3.3.1	0		LOCUS: LOCUS: LOCUS: LOCUS: LOCUS: LOCUS: LOCUS: LOCUS: LOCUS: LOCUS: LOCUS:SA2375#ABBREVIATION:pyrD#ECNUMBERS:1.3.3.1#	2.07306e-13
FALSE	-2.0843e-13	R_DHORTS	dihydroorotase	M_dhor_DASH_S_c + M_h2o_c <==> M_cbasp_c + M_h_c	TRUE	-21.2641	21.2641	0	0	(SA1044)		Purine and Pyrimidine Biosynthesis		_0	3.5.2.3	0		LOCUS: LOCUS: LOCUS: LOCUS: LOCUS: LOCUS: LOCUS: LOCUS: LOCUS: LOCUS: LOCUS:SA1044#ABBREVIATION:pyrC#ECNUMBERS:3.5.2.3#	2.0843e-13
FALSE	-1.05791e-14	R_DHPPDA	diaminohydroxyphosphoribosylaminopyrimidine deaminase	M_25dhpp_c + M_h_c + M_h2o_c --> M_5apru_c + M_nh4_c	FALSE	0	20.065	0	0	(SA1589)				_0	3.5.4.26			LOCUS: LOCUS: LOCUS: LOCUS: LOCUS: LOCUS: LOCUS: LOCUS: LOCUS: LOCUS: LOCUS:SA1589#ABBREVIATION:ribD#	1.05791e-14
FALSE	-1.67582e-13	R_DHPS2	dihydropteroate synthase	M_4abz_c + M_6hmhptpp_c --> M_dhpt_c + M_ppi_c	FALSE	0	1.29495	0	0	(SA0472)				_0	2.5.1.15			LOCUS: LOCUS: LOCUS: LOCUS: LOCUS: LOCUS: LOCUS: LOCUS: LOCUS: LOCUS: LOCUS:SA0472#ABBREVIATION:folP#ECNUMBERS:2.5.1.15#	1.67582e-13
FALSE	4.42575e-10	R_DHQD	_3-dehydroquinate dehydratase	M_3dhq_c <==> M_3dhsk_c + M_h2o_c	TRUE	-0.407313	0.407313	0	0	(SA0756)		Tyrosine, Tryptophan, and Phenylalanine Metabolism		_0	4.2.1.10	0		LOCUS: LOCUS: LOCUS: LOCUS: LOCUS: LOCUS: LOCUS: LOCUS: LOCUS: LOCUS: LOCUS:SA0756#ABBREVIATION:aroD#ECNUMBERS:4.2.1.10#	4.42575e-10
FALSE	4.42575e-10	R_DHQS	_3-dehydroquinate synthase	M_2dda7p_c --> M_3dhq_c + M_pi_c	FALSE	0	1.31749	0	0	(SA1298)		Tyrosine, Tryptophan, and Phenylalanine Metabolism		_0	4.2.3.4	0		LOCUS: LOCUS: LOCUS: LOCUS: LOCUS: LOCUS: LOCUS: LOCUS: LOCUS: LOCUS: LOCUS:SA1298#ABBREVIATION:aroB#ECNUMBERS:4.6.1.3#	4.42575e-10
FALSE	7.95218e-14	R_DKMPPD	_2,3-diketo-5-methylthio-1-phosphopentane degradation reaction	M_dkmpp_c + M_h2o_c + M_o2_c --> M_2kmb_c + M_for_c + 2 M_h_c + M_pi_c	FALSE	0	Infinity	0	0			Amino Acid Metabolism		_0		0		LOCUS: LOCUS: LOCUS: LOCUS: LOCUS: LOCUS: LOCUS: LOCUS: LOCUS: LOCUS:	7.95218e-14
FALSE	8.06639e-14	R_DKMPPD2	_2,3-diketo-5-methylthio-1-phosphopentane degradation reaction	M_dkmpp_c + 3 M_h2o_c --> M_2kmb_c + M_for_c + 6 M_h_c + M_pi_c	FALSE	0	Infinity	0	0			Amino Acid Metabolism		_0		0		LOCUS: LOCUS: LOCUS: LOCUS: LOCUS: LOCUS: LOCUS: LOCUS: LOCUS: LOCUS:	8.06639e-14
FALSE	-9.96095e-15	R_DMATT	dimethylallyltranstransferase	M_dmpp_c + M_ipdp_c --> M_grdp_c + M_ppi_c	FALSE	0	3.59139	0	0	(SA1352)		Sterol Biosynthesis		_0	2.5.1.1	0		LOCUS: LOCUS: LOCUS: LOCUS: LOCUS: LOCUS: LOCUS: LOCUS: LOCUS: LOCUS: LOCUS:SA1352#ABBREVIATION:ispA#ECNUMBERS:2.5.1.10#	9.96095e-15
FALSE	-2.57806e-14	R_DNMPPA	Dihydroneopterin monophosphate dephosphorylase	M_dhpmp_c + M_h2o_c --> M_dhnpt_c + M_pi_c	FALSE	0	2.83081	0	0	(SA1313)				_1				LOCUS: LOCUS: LOCUS: LOCUS: LOCUS: LOCUS: LOCUS: LOCUS: LOCUS: LOCUS: LOCUS:SA1313#ABBREVIATION:recQ#ECNUMBERS:3.6.1.-#	2.57806e-14
FALSE	-2.06962e-14	R_DNTPPA	Dihydroneopterin triphosphate pyrophosphatase	M_ahdt_c + M_h2o_c --> M_dhpmp_c + M_h_c + M_ppi_c	FALSE	0	2.83081	0	0	(SA1313)				_1				LOCUS: LOCUS: LOCUS: LOCUS: LOCUS: LOCUS: LOCUS: LOCUS: LOCUS: LOCUS: LOCUS:SA1313#ABBREVIATION:recQ#ECNUMBERS:3.6.1.-#	2.06962e-14
FALSE	4.27903e-10	R_DPCOAK	dephospho-CoA kinase	M_atp_c + M_dpcoa_c --> M_adp_c + M_coa_c + M_h_c	FALSE	0	3.1111	0	0	(SA1511)		Cofactor and Prosthetic Group Biosynthesis		_0	2.7.1.24	0		LOCUS: LOCUS: LOCUS: LOCUS: LOCUS: LOCUS: LOCUS: LOCUS: LOCUS: LOCUS: LOCUS:SA1511#ECNUMBERS:2.7.1.24#	4.27903e-10
FALSE	-9.16269e-14	R_DPMVD	diphosphomevalonate decarboxylase	M_5dpmev_c + M_atp_c --> M_adp_c + M_co2_c + M_ipdp_c + M_pi_c	FALSE	0	4.30047	0	0	(SA0548)		Sterol Biosynthesis		_0	4.1.1.33	0		LOCUS: LOCUS: LOCUS: LOCUS: LOCUS: LOCUS: LOCUS: LOCUS: LOCUS: LOCUS: LOCUS:SA0548#ABBREVIATION:mvaD#ECNUMBERS:4.1.1.33#	9.16269e-14
FALSE	1.42085e-12	R_DPR	_2-dehydropantoate 2-reductase	M_2dhp_c + M_h_c + M_nadph_c --> M_nadp_c + M_pant_DASH_R_c	FALSE	0	1.30776	0	0	(SA2232 or SA2393)		Cofactor and Prosthetic Group Biosynthesis		_5	1.1.1.169	0		LOCUS: LOCUS: LOCUS: LOCUS: LOCUS: LOCUS: LOCUS: LOCUS: LOCUS: LOCUS: LOCUS:SA2393#ABBREVIATION:panE#ECNUMBERS:1.1.1.169#, LOCUS:SA2232#ABBREVIATION:panE#ECNUMBERS:1.1.1.169#	1.42085e-12
FALSE	0	R_DRBK	Deoxyribokinase	M_atp_c + M_drib_c --> M_2dr5p_c + M_adp_c + M_h_c	FALSE	0	12.6549	0	0	(SA0258)				_0	2.7.1.15	0		LOCUS: LOCUS: LOCUS: LOCUS: LOCUS: LOCUS: LOCUS: LOCUS: LOCUS: LOCUS: LOCUS:SA0258#ABBREVIATION:rbsK#ECNUMBERS:2.7.1.15#	0
FALSE	7.06631e-14	R_DRPA	deoxyribose-phosphate aldolase	M_2dr5p_c --> M_acald_c + M_g3p_c	FALSE	0	44.4229	0	0	(SA0133) or (SA1939)				_0	4.1.2.4	0		LOCUS: LOCUS: LOCUS: LOCUS: LOCUS: LOCUS: LOCUS: LOCUS: LOCUS: LOCUS: LOCUS:SA1939#ABBREVIATION:deoC#ECNUMBERS:4.1.2.4#, LOCUS:SA0133#ABBREVIATION:deoC#ECNUMBERS:4.1.2.4#	7.06631e-14
FALSE	4.64429e-15	R_DTMPK	dTMP kinase	M_atp_c + M_dtmp_c <==> M_adp_c + M_dtdp_c	TRUE	-0.528512	0.528512	0	0	(SA0440)		Purine and Pyrimidine Biosynthesis		_0	2.7.4.9	0		LOCUS: LOCUS: LOCUS: LOCUS: LOCUS: LOCUS: LOCUS: LOCUS: LOCUS: LOCUS: LOCUS:SA0440#ABBREVIATION:tmk#ECNUMBERS:2.7.4.9#	4.64429e-15
FALSE	-6.87607e-14	R_DURIK1	deoxyuridine kinase (ATP:Deoxyuridine)	M_atp_c + M_duri_c --> M_adp_c + M_dump_c + M_h_c	FALSE	0	1.44599	0	0	(SA1921)		Purine and Pyrimidine Biosynthesis		_0		0		LOCUS: LOCUS: LOCUS: LOCUS: LOCUS: LOCUS: LOCUS: LOCUS: LOCUS: LOCUS: LOCUS:SA1921#	6.87607e-14
FALSE	6.83082e-14	R_DURIPP	deoxyuridine phosphorylase	M_duri_c + M_pi_c <==> M_2dr1p_c + M_ura_c	TRUE	-6.76637	6.76637	0	0	(SA1940 or SA0131)		Purine and Pyrimidine Biosynthesis		_0		0		LOCUS: LOCUS: LOCUS: LOCUS: LOCUS: LOCUS: LOCUS: LOCUS: LOCUS: LOCUS: LOCUS:SA0131#ABBREVIATION:deoD#ECNUMBERS:2.4.2.1#, LOCUS:SA1940#ABBREVIATION:deoD#ECNUMBERS:2.4.2.1#	6.83082e-14
FALSE	-6.04253e-11	R_ECOAH1	_3-hydroxyacyl-CoA dehydratase (3-hydroxybutanoyl-CoA)	M_3hbcoa_c <==> M_b2coa_c + M_h2o_c	TRUE	-4.0931	4.0931	0	0	(SA0224)				_0	4.2.1.17			LOCUS: LOCUS: LOCUS: LOCUS: LOCUS: LOCUS: LOCUS: LOCUS: LOCUS: LOCUS: LOCUS:SA0224#ABBREVIATION:hbd-10#	6.04253e-11
FALSE	-6.04272e-11	R_ECOAH2	_3-hydroxyacyl-CoA dehydratase (3-hydroxyhexanoyl-CoA)	M_3hhcoa_c <==> M_h2o_c + M_hx2coa_c	TRUE	-4.0931	4.0931	0	0	(SA0224)		Fatty Acid Degradation		_0	4.2.1.17	0		LOCUS: LOCUS: LOCUS: LOCUS: LOCUS: LOCUS: LOCUS: LOCUS: LOCUS: LOCUS: LOCUS:SA0224#ABBREVIATION:hbd-10#	6.04272e-11
FALSE	-6.04277e-11	R_ECOAH3	_3-hydroxyacyl-CoA dehydratase (3-hydroxyoctanoyl-CoA)	M_3hocoa_c <==> M_h2o_c + M_oc2coa_c	TRUE	-4.0931	4.0931	0	0	(SA0224)		Fatty Acid Degradation		_0	4.2.1.17	0		LOCUS: LOCUS: LOCUS: LOCUS: LOCUS: LOCUS: LOCUS: LOCUS: LOCUS: LOCUS: LOCUS:SA0224#ABBREVIATION:hbd-10#	6.04277e-11
FALSE	-6.04272e-11	R_ECOAH4	_3-hydroxyacyl-CoA dehydratase (3-hydroxydecanoyl-CoA)	M_3hdcoa_c <==> M_dc2coa_c + M_h2o_c	TRUE	-4.0931	4.0931	0	0	(SA0224)		Fatty Acid Degradation		_0	4.2.1.17	0		LOCUS: LOCUS: LOCUS: LOCUS: LOCUS: LOCUS: LOCUS: LOCUS: LOCUS: LOCUS: LOCUS:SA0224#ABBREVIATION:hbd-10#	6.04272e-11
FALSE	-6.04283e-11	R_ECOAH5	_3-hydroxyacyl-CoA dehydratase (3-hydroxydodecanoyl-CoA)	M_3hddcoa_c <==> M_dd2coa_c + M_h2o_c	TRUE	-4.0931	4.0931	0	0	(SA0224)				_0	4.2.1.17			LOCUS: LOCUS: LOCUS: LOCUS: LOCUS: LOCUS: LOCUS: LOCUS: LOCUS: LOCUS: LOCUS:SA0224#ABBREVIATION:hbd-10#	6.04283e-11
FALSE	-6.04279e-11	R_ECOAH6	_3-hydroxyacyl-CoA dehydratase (3-hydroxytetradecanoyl-CoA)	M_3htdcoa_c <==> M_h2o_c + M_td2coa_c	TRUE	-4.0931	4.0931	0	0	(SA0224)		Fatty Acid Degradation		_0	4.2.1.17	0		LOCUS: LOCUS: LOCUS: LOCUS: LOCUS: LOCUS: LOCUS: LOCUS: LOCUS: LOCUS: LOCUS:SA0224#ABBREVIATION:hbd-10#	6.04279e-11
FALSE	-6.0429e-11	R_ECOAH7	_3-hydroxyacyl-CoA dehydratase (3-hydroxyhexadecanoyl-CoA)	M_3hhdcoa_c <==> M_h2o_c + M_hdd2coa_c	TRUE	-4.0931	4.0931	0	0	(SA0224)		Fatty Acid Degradation		_0	4.2.1.17	0		LOCUS: LOCUS: LOCUS: LOCUS: LOCUS: LOCUS: LOCUS: LOCUS: LOCUS: LOCUS: LOCUS:SA0224#ABBREVIATION:hbd-10#	6.0429e-11
FALSE	0.00921655	R_ENO	enolase	M_2pg_c <==> M_h2o_c + M_pep_c	TRUE	-85.7247	85.7247	0	0	(SA0731)				_0	4.2.1.11			LOCUS: LOCUS: LOCUS: LOCUS: LOCUS: LOCUS: LOCUS: LOCUS: LOCUS: LOCUS: LOCUS:SA0731#ABBREVIATION:eno#ECNUMBERS:4.2.1.11#	0.00921655
FALSE	-1.32414e-07	R_ETOHt	ethanol reversible transport	M_etoh_e <==> M_etoh_c	TRUE	#NAME?	Infinity	0	0			Transport		_0		0		LOCUS: LOCUS: LOCUS: LOCUS: LOCUS: LOCUS: LOCUS: LOCUS: LOCUS: LOCUS:	1.32414e-07
FALSE	0	R_EX_26dap_M_LPAREN_e_RPAREN_	meso-2,6-Diaminoheptanedioate exchange	M_26dap_DASH_M_e <==> M_26dap_DASH_M_b	TRUE	0	Infinity	0	0					_0				LOCUS: LOCUS: LOCUS: LOCUS: LOCUS: LOCUS: LOCUS: LOCUS: LOCUS: LOCUS:	0
FALSE	1.30727e-15	R_EX_acgam_LPAREN_e_RPAREN_	N-Acetyl-D-glucosamine exchange	M_acgam_e <==> M_acgam_b	TRUE	0	Infinity	0	0					_0				LOCUS: LOCUS: LOCUS: LOCUS: LOCUS: LOCUS: LOCUS: LOCUS: LOCUS: LOCUS:	1.30727e-15
FALSE	-4.38782e-14	R_EX_acnam_LPAREN_e_RPAREN_	N-Acetylneuraminate exchange	M_acnam_e <==> M_acnam_b	TRUE	0	Infinity	0	0					_0				LOCUS: LOCUS: LOCUS: LOCUS: LOCUS: LOCUS: LOCUS: LOCUS: LOCUS: LOCUS:	4.38782e-14
FALSE	-2.99264e-14	R_EX_adn_LPAREN_e_RPAREN_	Adenosine exchange	M_adn_e <==> M_adn_b	TRUE	0	Infinity	0	0					_0				LOCUS: LOCUS: LOCUS: LOCUS: LOCUS: LOCUS: LOCUS: LOCUS: LOCUS: LOCUS:	2.99264e-14
FALSE	-2.78169e-15	R_EX_akg_LPAREN_e_RPAREN_	_2-Oxoglutarate exchange	M_akg_e <==> M_akg_b	TRUE	0	Infinity	0	0					_0				LOCUS: LOCUS: LOCUS: LOCUS: LOCUS: LOCUS: LOCUS: LOCUS: LOCUS: LOCUS:	2.78169e-15
FALSE	3.06836e-10	R_EX_ala_D_LPAREN_e_RPAREN_	D-Alanine exchange	M_ala_DASH_D_e <==> M_ala_DASH_D_b	TRUE	0	Infinity	0	0					_0				LOCUS: LOCUS: LOCUS: LOCUS: LOCUS: LOCUS: LOCUS: LOCUS: LOCUS: LOCUS:	3.06836e-10
FALSE	3.18067e-10	R_EX_ala_L_LPAREN_e_RPAREN_	L-Alanine exchange	M_ala_DASH_L_e <==> M_ala_DASH_L_b	TRUE	0	Infinity	0	0					_0				LOCUS: LOCUS: LOCUS: LOCUS: LOCUS: LOCUS: LOCUS: LOCUS: LOCUS: LOCUS:	3.18067e-10
FALSE	-6.56227e-14	R_EX_arg_L_LPAREN_e_RPAREN_	L-Arginine exchange	M_arg_DASH_L_e <==> M_arg_DASH_L_b	TRUE	0	Infinity	0	0					_0				LOCUS: LOCUS: LOCUS: LOCUS: LOCUS: LOCUS: LOCUS: LOCUS: LOCUS: LOCUS:	6.56227e-14
FALSE	-7.99671e-16	R_EX_asp_L_LPAREN_e_RPAREN_	L-Aspartate exchange	M_asp_DASH_L_e <==> M_asp_DASH_L_b	TRUE	0	Infinity	0	0					_0				LOCUS: LOCUS: LOCUS: LOCUS: LOCUS: LOCUS: LOCUS: LOCUS: LOCUS: LOCUS:	7.99671e-16
FALSE	5.91645e-16	R_EX_btn_LPAREN_e_RPAREN_	Biotin exchange	M_btn_e <==> M_btn_b	TRUE	0	Infinity	0	0					_0				LOCUS: LOCUS: LOCUS: LOCUS: LOCUS: LOCUS: LOCUS: LOCUS: LOCUS: LOCUS:	5.91645e-16
FALSE	-1.15415e-13	R_EX_chol_LPAREN_e_RPAREN_	Choline exchange	M_chol_e <==> M_chol_b	TRUE	0	Infinity	0	0					_0				LOCUS: LOCUS: LOCUS: LOCUS: LOCUS: LOCUS: LOCUS: LOCUS: LOCUS: LOCUS:	1.15415e-13
FALSE	0	R_EX_Cit_Mg_LPAREN_e_RPAREN_	Citrate-Mg exchange	M_Cit_DASH_Mg_e <==> M_Cit_DASH_Mg_b	TRUE	0	Infinity	0	0					_0				LOCUS: LOCUS: LOCUS: LOCUS: LOCUS: LOCUS: LOCUS: LOCUS: LOCUS: LOCUS:	0
FALSE	0.0229831	R_EX_co2_LPAREN_e_RPAREN_	CO2 exchange	M_co2_e <==> M_co2_b	TRUE	0	Infinity	0	0					_0				LOCUS: LOCUS: LOCUS: LOCUS: LOCUS: LOCUS: LOCUS: LOCUS: LOCUS: LOCUS:	0.0229831
FALSE	0	R_EX_cobalt2_LPAREN_e_RPAREN_	Co2+ exchange	M_cobalt2_e <==> M_cobalt2_b	TRUE	0	Infinity	0	0					_0				LOCUS: LOCUS: LOCUS: LOCUS: LOCUS: LOCUS: LOCUS: LOCUS: LOCUS: LOCUS:	0
FALSE	0	R_EX_crn_LPAREN_e_RPAREN_	L-Carnitine exchange	M_crn_e <==> M_crn_b	TRUE	0	Infinity	0	0					_0				LOCUS: LOCUS: LOCUS: LOCUS: LOCUS: LOCUS: LOCUS: LOCUS: LOCUS: LOCUS:	0
FALSE	-1.0461e-12	R_EX_csn_LPAREN_e_RPAREN_	Cytosine exchange	M_csn_e <==> M_csn_b	TRUE	#NAME?	Infinity	0	0					_0				LOCUS: LOCUS: LOCUS: LOCUS: LOCUS: LOCUS: LOCUS: LOCUS: LOCUS: LOCUS:	1.0461e-12
FALSE	0	R_EX_cu2_LPAREN_e_RPAREN_	Cu2+ exchange	M_cu2_e <==> M_cu2_b	TRUE	0	Infinity	0	0					_0				LOCUS: LOCUS: LOCUS: LOCUS: LOCUS: LOCUS: LOCUS: LOCUS: LOCUS: LOCUS:	0
FALSE	-1.58975e-15	R_EX_cys_L_LPAREN_e_RPAREN_	L-Cysteine exchange	M_cys_DASH_L_e <==> M_cys_DASH_L_b	TRUE	0	Infinity	0	0					_0				LOCUS: LOCUS: LOCUS: LOCUS: LOCUS: LOCUS: LOCUS: LOCUS: LOCUS: LOCUS:	1.58975e-15
FALSE	-3.34057e-15	R_EX_cytd_LPAREN_e_RPAREN_	Cytidine exchange	M_cytd_e <==> M_cytd_b	TRUE	0	Infinity	0	0					_0				LOCUS: LOCUS: LOCUS: LOCUS: LOCUS: LOCUS: LOCUS: LOCUS: LOCUS: LOCUS:	3.34057e-15
FALSE	1.32414e-07	R_EX_etoh_LPAREN_e_RPAREN_	Ethanol exchange	M_etoh_e <==> M_etoh_b	TRUE	0	Infinity	0	0					_0				LOCUS: LOCUS: LOCUS: LOCUS: LOCUS: LOCUS: LOCUS: LOCUS: LOCUS: LOCUS:	1.32414e-07
FALSE	-1.78486e-13	R_EX_fe2_LPAREN_e_RPAREN_	Fe2+ exchange	M_fe2_e <==> M_fe2_b	TRUE	#NAME?	Infinity	0	0					_0				LOCUS: LOCUS: LOCUS: LOCUS: LOCUS: LOCUS: LOCUS: LOCUS: LOCUS: LOCUS:	1.78486e-13
FALSE	4.67345e-10	R_EX_for_LPAREN_e_RPAREN_	Formate exchange	M_for_e <==> M_for_b	TRUE	0	Infinity	0	0					_0				LOCUS: LOCUS: LOCUS: LOCUS: LOCUS: LOCUS: LOCUS: LOCUS: LOCUS: LOCUS:	4.67345e-10
FALSE	-4.43835e-14	R_EX_fru_LPAREN_e_RPAREN_	D-Fructose exchange	M_fru_e <==> M_fru_b	TRUE	0	Infinity	0	0					_0				LOCUS: LOCUS: LOCUS: LOCUS: LOCUS: LOCUS: LOCUS: LOCUS: LOCUS: LOCUS:	4.43835e-14
FALSE	0	R_EX_galt_LPAREN_e_RPAREN_	Galactitol exchange	M_galt_e <==> M_galt_b	TRUE	0	Infinity	0	0					_0				LOCUS: LOCUS: LOCUS: LOCUS: LOCUS: LOCUS: LOCUS: LOCUS: LOCUS: LOCUS:	0
FALSE	-0.00460828	R_EX_glc_LPAREN_e_RPAREN_	D-Glucose exchange	M_glc_DASH_D_e <==> M_glc_DASH_D_b	TRUE	#NAME?	Infinity	0	0					_0				LOCUS: LOCUS: LOCUS: LOCUS: LOCUS: LOCUS: LOCUS: LOCUS: LOCUS: LOCUS:	0.00460828
FALSE	-7.14287e-14	R_EX_glcn_LPAREN_e_RPAREN_	D-Gluconate exchange	M_glcn_e <==> M_glcn_b	TRUE	0	Infinity	0	0					_0				LOCUS: LOCUS: LOCUS: LOCUS: LOCUS: LOCUS: LOCUS: LOCUS: LOCUS: LOCUS:	7.14287e-14
FALSE	1.19558e-10	R_EX_glu_L_LPAREN_e_RPAREN_	L-Glutamate exchange	M_glu_DASH_L_e <==> M_glu_DASH_L_b	TRUE	0	Infinity	0	0					_0				LOCUS: LOCUS: LOCUS: LOCUS: LOCUS: LOCUS: LOCUS: LOCUS: LOCUS: LOCUS:	1.19558e-10
FALSE	-4.98241e-16	R_EX_gly_LPAREN_e_RPAREN_	Glycine exchange	M_gly_e <==> M_gly_b	TRUE	0	Infinity	0	0					_0				LOCUS: LOCUS: LOCUS: LOCUS: LOCUS: LOCUS: LOCUS: LOCUS: LOCUS: LOCUS:	4.98241e-16
FALSE	-2.47744e-15	R_EX_glyald_LPAREN_e_RPAREN_	D-Glyceraldehyde exchange	M_glyald_e <==> M_glyald_b	TRUE	0	Infinity	0	0					_0				LOCUS: LOCUS: LOCUS: LOCUS: LOCUS: LOCUS: LOCUS: LOCUS: LOCUS: LOCUS:	2.47744e-15
FALSE	1.16602e-13	R_EX_glyb_LPAREN_e_RPAREN_	Glycine betaine exchange	M_glyb_e <==> M_glyb_b	TRUE	0	Infinity	0	0					_0				LOCUS: LOCUS: LOCUS: LOCUS: LOCUS: LOCUS: LOCUS: LOCUS: LOCUS: LOCUS:	1.16602e-13
FALSE	3.17326e-11	R_EX_glyc_LPAREN_e_RPAREN_	Glycerol exchange	M_glyc_e <==> M_glyc_b	TRUE	0	Infinity	0	0					_0				LOCUS: LOCUS: LOCUS: LOCUS: LOCUS: LOCUS: LOCUS: LOCUS: LOCUS: LOCUS:	3.17326e-11
FALSE	1.56511e-15	R_EX_glyc3p_LPAREN_e_RPAREN_	Glycerol 3-phosphate exchange	M_glyc3p_e <==> M_glyc3p_b	TRUE	0	Infinity	0	0					_0				LOCUS: LOCUS: LOCUS: LOCUS: LOCUS: LOCUS: LOCUS: LOCUS: LOCUS: LOCUS:	1.56511e-15
FALSE	-4.56466e-14	R_EX_gua_LPAREN_e_RPAREN_	Guanine exchange	M_gua_e <==> M_gua_b	TRUE	0	Infinity	0	0					_0				LOCUS: LOCUS: LOCUS: LOCUS: LOCUS: LOCUS: LOCUS: LOCUS: LOCUS: LOCUS:	4.56466e-14
FALSE	0.0245213	R_EX_h_LPAREN_e_RPAREN_	H+ exchange	M_h_e <==> M_h_b	TRUE	#NAME?	Infinity	0	0					_0				LOCUS: LOCUS: LOCUS: LOCUS: LOCUS: LOCUS: LOCUS: LOCUS: LOCUS: LOCUS:	0.0245213
FALSE	0.0076724	R_EX_h2o_LPAREN_e_RPAREN_	H2O exchange	M_h2o_e <==> M_h2o_b	TRUE	#NAME?	Infinity	0	0					_0				LOCUS: LOCUS: LOCUS: LOCUS: LOCUS: LOCUS: LOCUS: LOCUS: LOCUS: LOCUS:	0.0076724
FALSE	-1.06852e-16	R_EX_hdca_LPAREN_e_RPAREN_	Hexadecanoate (n-C16:0) exchange	M_hdca_e <==> M_hdca_b	TRUE	0	Infinity	0	0					_0				LOCUS: LOCUS: LOCUS: LOCUS: LOCUS: LOCUS: LOCUS: LOCUS: LOCUS: LOCUS:	1.06852e-16
FALSE	8.71034e-14	R_EX_his_L_LPAREN_e_RPAREN_	L-Histidine exchange	M_his_DASH_L_e <==> M_his_DASH_L_b	TRUE	0	Infinity	0	0					_0				LOCUS: LOCUS: LOCUS: LOCUS: LOCUS: LOCUS: LOCUS: LOCUS: LOCUS: LOCUS:	8.71034e-14
FALSE	6.96821e-10	R_EX_ile_L_LPAREN_e_RPAREN_	L-Isoleucine exchange	M_ile_DASH_L_e <==> M_ile_DASH_L_b	TRUE	0	Infinity	0	0					_0				LOCUS: LOCUS: LOCUS: LOCUS: LOCUS: LOCUS: LOCUS: LOCUS: LOCUS: LOCUS:	6.96821e-10
FALSE	-1.66293e-15	R_EX_k_LPAREN_e_RPAREN_	K+ exchange	M_k_e <==> M_k_b	TRUE	0	Infinity	0	0					_0				LOCUS: LOCUS: LOCUS: LOCUS: LOCUS: LOCUS: LOCUS: LOCUS: LOCUS: LOCUS:	1.66293e-15
FALSE	0.0108982	R_EX_lac_D_LPAREN_e_RPAREN_	D-lactate exchange	M_lac_DASH_D_e <==> M_lac_DASH_D_b	TRUE	0	Infinity	0	0					_0				LOCUS: LOCUS: LOCUS: LOCUS: LOCUS: LOCUS: LOCUS: LOCUS: LOCUS: LOCUS:	0.0108982
FALSE	0.0136231	R_EX_lac_L_LPAREN_e_RPAREN_	L-Lactate exchange	M_lac_DASH_L_e <==> M_lac_DASH_L_b	TRUE	0	Infinity	0	0					_0				LOCUS: LOCUS: LOCUS: LOCUS: LOCUS: LOCUS: LOCUS: LOCUS: LOCUS: LOCUS:	0.0136231
FALSE	-8.6504e-14	R_EX_lcts_LPAREN_e_RPAREN_	Lactose exchange	M_lcts_e <==> M_lcts_b	TRUE	0	Infinity	0	0					_0				LOCUS: LOCUS: LOCUS: LOCUS: LOCUS: LOCUS: LOCUS: LOCUS: LOCUS: LOCUS:	8.6504e-14
FALSE	3.78331e-10	R_EX_leu_L_LPAREN_e_RPAREN_	L-Leucine exchange	M_leu_DASH_L_e <==> M_leu_DASH_L_b	TRUE	0	Infinity	0	0					_0				LOCUS: LOCUS: LOCUS: LOCUS: LOCUS: LOCUS: LOCUS: LOCUS: LOCUS: LOCUS:	3.78331e-10
FALSE	9.89678e-10	R_EX_lys_L_LPAREN_e_RPAREN_	L-Lysine exchange	M_lys_DASH_L_e <==> M_lys_DASH_L_b	TRUE	0	Infinity	0	0					_0				LOCUS: LOCUS: LOCUS: LOCUS: LOCUS: LOCUS: LOCUS: LOCUS: LOCUS: LOCUS:	9.89678e-10
FALSE	-1.72034e-15	R_EX_mal_L_LPAREN_e_RPAREN_	L-Malate exchange	M_mal_DASH_L_e <==> M_mal_DASH_L_b	TRUE	0	Infinity	0	0					_0				LOCUS: LOCUS: LOCUS: LOCUS: LOCUS: LOCUS: LOCUS: LOCUS: LOCUS: LOCUS:	1.72034e-15
FALSE	-7.56943e-14	R_EX_malt_LPAREN_e_RPAREN_	Maltose exchange	M_malt_e <==> M_malt_b	TRUE	0	Infinity	0	0					_0				LOCUS: LOCUS: LOCUS: LOCUS: LOCUS: LOCUS: LOCUS: LOCUS: LOCUS: LOCUS:	7.56943e-14
FALSE	1.4471e-15	R_EX_man_LPAREN_e_RPAREN_	D-Mannose exchange	M_man_e <==> M_man_b	TRUE	0	Infinity	0	0					_0				LOCUS: LOCUS: LOCUS: LOCUS: LOCUS: LOCUS: LOCUS: LOCUS: LOCUS: LOCUS:	1.4471e-15
FALSE	2.0203e-14	R_EX_met_L_LPAREN_e_RPAREN_	L-Methionine exchange	M_met_DASH_L_e <==> M_met_DASH_L_b	TRUE	0	Infinity	0	0					_0				LOCUS: LOCUS: LOCUS: LOCUS: LOCUS: LOCUS: LOCUS: LOCUS: LOCUS: LOCUS:	2.0203e-14
FALSE	0	R_EX_mg2_LPAREN_e_RPAREN_	Mg exchange	M_mg2_e <==> M_mg2_b	TRUE	0	Infinity	0	0					_0				LOCUS: LOCUS: LOCUS: LOCUS: LOCUS: LOCUS: LOCUS: LOCUS: LOCUS: LOCUS:	0
FALSE	6.27345e-16	R_EX_mn2_LPAREN_e_RPAREN_	Mn2+ exchange	M_mn2_e <==> M_mn2_b	TRUE	0	Infinity	0	0					_0				LOCUS: LOCUS: LOCUS: LOCUS: LOCUS: LOCUS: LOCUS: LOCUS: LOCUS: LOCUS:	6.27345e-16
FALSE	2.02075e-16	R_EX_mnl_LPAREN_e_RPAREN_	D-Mannitol exchange	M_mnl_e <==> M_mnl_b	TRUE	0	Infinity	0	0					_0				LOCUS: LOCUS: LOCUS: LOCUS: LOCUS: LOCUS: LOCUS: LOCUS: LOCUS: LOCUS:	2.02075e-16
FALSE	0	R_EX_mobd_LPAREN_e_RPAREN_	Molybdate exchange	M_mobd_e <==> M_mobd_b	TRUE	0	Infinity	0	0					_0				LOCUS: LOCUS: LOCUS: LOCUS: LOCUS: LOCUS: LOCUS: LOCUS: LOCUS: LOCUS:	0
FALSE	6.67722e-15	R_EX_na1_LPAREN_e_RPAREN_	Sodium exchange	M_na1_e <==> M_na1_b	TRUE	0	Infinity	0	0					_0				LOCUS: LOCUS: LOCUS: LOCUS: LOCUS: LOCUS: LOCUS: LOCUS: LOCUS: LOCUS:	6.67722e-15
FALSE	-6.13137e-13	R_EX_nac_LPAREN_e_RPAREN_	Nicotinate exchange	M_nac_e <==> M_nac_b	TRUE	#NAME?	Infinity	0	0					_0				LOCUS: LOCUS: LOCUS: LOCUS: LOCUS: LOCUS: LOCUS: LOCUS: LOCUS: LOCUS:	6.13137e-13
FALSE	-3.90995e-14	R_EX_ncam_LPAREN_e_RPAREN_	Nicotinamide exchange	M_ncam_e <==> M_ncam_b	TRUE	0	Infinity	0	0					_0				LOCUS: LOCUS: LOCUS: LOCUS: LOCUS: LOCUS: LOCUS: LOCUS: LOCUS: LOCUS:	3.90995e-14
FALSE	-2.2623e-16	R_EX_nh4_LPAREN_e_RPAREN_	Ammonia exchange	M_nh4_e <==> M_nh4_b	TRUE	0	Infinity	0	0					_0				LOCUS: LOCUS: LOCUS: LOCUS: LOCUS: LOCUS: LOCUS: LOCUS: LOCUS: LOCUS:	2.2623e-16
FALSE	0	R_EX_ni2_LPAREN_e_RPAREN_	Ni2+ exchange	M_ni2_e <==> M_ni2_b	TRUE	0	Infinity	0	0					_0				LOCUS: LOCUS: LOCUS: LOCUS: LOCUS: LOCUS: LOCUS: LOCUS: LOCUS: LOCUS:	0
FALSE	3.55329e-14	R_EX_no2_LPAREN_e_RPAREN_	Nitrite exchange	M_no2_e <==> M_no2_b	TRUE	0	Infinity	0	0					_0				LOCUS: LOCUS: LOCUS: LOCUS: LOCUS: LOCUS: LOCUS: LOCUS: LOCUS: LOCUS:	3.55329e-14
FALSE	-1.02618e-13	R_EX_no3_LPAREN_e_RPAREN_	Nitrate exchange	M_no3_e <==> M_no3_b	TRUE	0	Infinity	0	0					_0				LOCUS: LOCUS: LOCUS: LOCUS: LOCUS: LOCUS: LOCUS: LOCUS: LOCUS: LOCUS:	1.02618e-13
FALSE	-0.0382936	R_EX_o2_LPAREN_e_RPAREN_	O2 exchange	M_o2_e <==> M_o2_b	TRUE	#NAME?	Infinity	0	0					_0				LOCUS: LOCUS: LOCUS: LOCUS: LOCUS: LOCUS: LOCUS: LOCUS: LOCUS: LOCUS:	0.0382936
FALSE	-6.39213e-14	R_EX_orn_LPAREN_e_RPAREN_	Ornithine exchange	M_orn_e <==> M_orn_b	TRUE	0	Infinity	0	0					_0				LOCUS: LOCUS: LOCUS: LOCUS: LOCUS: LOCUS: LOCUS: LOCUS: LOCUS: LOCUS:	6.39213e-14
FALSE	1.73039e-10	R_EX_phe_L_LPAREN_e_RPAREN_	L-Phenylalanine exchange	M_phe_DASH_L_e <==> M_phe_DASH_L_b	TRUE	0	Infinity	0	0					_0				LOCUS: LOCUS: LOCUS: LOCUS: LOCUS: LOCUS: LOCUS: LOCUS: LOCUS: LOCUS:	1.73039e-10
FALSE	1.79568e-13	R_EX_pheme_LPAREN_e_RPAREN_	Protoheme exchange	M_pheme_e <==> M_pheme_b	TRUE	0	Infinity	0	0					_0				LOCUS: LOCUS: LOCUS: LOCUS: LOCUS: LOCUS: LOCUS: LOCUS: LOCUS: LOCUS:	1.79568e-13
FALSE	-4.9773e-10	R_EX_pi_LPAREN_e_RPAREN_	Phosphate exchange	M_pi_e <==> M_pi_b	TRUE	#NAME?	Infinity	0	0					_0				LOCUS: LOCUS: LOCUS: LOCUS: LOCUS: LOCUS: LOCUS: LOCUS: LOCUS: LOCUS:	4.9773e-10
FALSE	-0.0153106	R_EX_pro_L_LPAREN_e_RPAREN_	L-Proline exchange	M_pro_DASH_L_e <==> M_pro_DASH_L_b	TRUE	#NAME?	Infinity	0	0					_0				LOCUS: LOCUS: LOCUS: LOCUS: LOCUS: LOCUS: LOCUS: LOCUS: LOCUS: LOCUS:	0.0153106
FALSE	1.78854e-13	R_EX_ptrc_LPAREN_e_RPAREN_	Putrescine exchange	M_ptrc_e <==> M_ptrc_b	TRUE	0	Infinity	0	0					_0				LOCUS: LOCUS: LOCUS: LOCUS: LOCUS: LOCUS: LOCUS: LOCUS: LOCUS: LOCUS:	1.78854e-13
FALSE	-4.42026e-14	R_EX_rib_D_LPAREN_e_RPAREN_	D-Ribose exchange	M_rib_DASH_D_e <==> M_rib_DASH_D_b	TRUE	0	Infinity	0	0					_0				LOCUS: LOCUS: LOCUS: LOCUS: LOCUS: LOCUS: LOCUS: LOCUS: LOCUS: LOCUS:	4.42026e-14
FALSE	0	R_EX_salcn_LPAREN_e_RPAREN_	Salicin exchange	M_salcn_e <==> M_salcn_b	TRUE	0	Infinity	0	0					_0				LOCUS: LOCUS: LOCUS: LOCUS: LOCUS: LOCUS: LOCUS: LOCUS: LOCUS: LOCUS:	0
FALSE	9.60711e-18	R_EX_ser_L_LPAREN_e_RPAREN_	L-Serine exchange	M_ser_DASH_L_e <==> M_ser_DASH_L_b	TRUE	0	Infinity	0	0					_0				LOCUS: LOCUS: LOCUS: LOCUS: LOCUS: LOCUS: LOCUS: LOCUS: LOCUS: LOCUS:	9.60711e-18
FALSE	-3.87524e-10	R_EX_so4_LPAREN_e_RPAREN_	Sulfate exchange	M_so4_e <==> M_so4_b	TRUE	#NAME?	Infinity	0	0					_0				LOCUS: LOCUS: LOCUS: LOCUS: LOCUS: LOCUS: LOCUS: LOCUS: LOCUS: LOCUS:	3.87524e-10
FALSE	1.47622e-13	R_EX_spmd_LPAREN_e_RPAREN_	Spermidine exchange	M_spmd_e <==> M_spmd_b	TRUE	0	Infinity	0	0					_0				LOCUS: LOCUS: LOCUS: LOCUS: LOCUS: LOCUS: LOCUS: LOCUS: LOCUS: LOCUS:	1.47622e-13
FALSE	-7.43316e-14	R_EX_sucr_LPAREN_e_RPAREN_	Sucrose exchange	M_sucr_e <==> M_sucr_b	TRUE	0	Infinity	0	0					_0				LOCUS: LOCUS: LOCUS: LOCUS: LOCUS: LOCUS: LOCUS: LOCUS: LOCUS: LOCUS:	7.43316e-14
FALSE	-5.47732e-15	R_EX_thm_LPAREN_e_RPAREN_	Thiamin exchange	M_thm_e <==> M_thm_b	TRUE	#NAME?	Infinity	0	0					_0				LOCUS: LOCUS: LOCUS: LOCUS: LOCUS: LOCUS: LOCUS: LOCUS: LOCUS: LOCUS:	5.47732e-15
FALSE	2.98558e-17	R_EX_thr_L_LPAREN_e_RPAREN_	L-Threonine exchange	M_thr_DASH_L_e <==> M_thr_DASH_L_b	TRUE	0	Infinity	0	0					_0				LOCUS: LOCUS: LOCUS: LOCUS: LOCUS: LOCUS: LOCUS: LOCUS: LOCUS: LOCUS:	2.98558e-17
FALSE	2.52095e-14	R_EX_thymd_LPAREN_e_RPAREN_	Thymidine exchange	M_thymd_e <==> M_thymd_b	TRUE	0	Infinity	0	0					_0				LOCUS: LOCUS: LOCUS: LOCUS: LOCUS: LOCUS: LOCUS: LOCUS: LOCUS: LOCUS:	2.52095e-14
FALSE	-6.12153e-14	R_EX_tre_LPAREN_e_RPAREN_	Trehalose exchange	M_tre_e <==> M_tre_b	TRUE	0	Infinity	0	0					_0				LOCUS: LOCUS: LOCUS: LOCUS: LOCUS: LOCUS: LOCUS: LOCUS: LOCUS: LOCUS:	6.12153e-14
FALSE	1.4079e-10	R_EX_trp_L_LPAREN_e_RPAREN_	L-Tryptophan exchange	M_trp_DASH_L_e <==> M_trp_DASH_L_b	TRUE	0	Infinity	0	0					_0				LOCUS: LOCUS: LOCUS: LOCUS: LOCUS: LOCUS: LOCUS: LOCUS: LOCUS: LOCUS:	1.4079e-10
FALSE	1.25699e-10	R_EX_tyr_L_LPAREN_e_RPAREN_	L-Tyrosine exchange	M_tyr_DASH_L_e <==> M_tyr_DASH_L_b	TRUE	0	Infinity	0	0					_0				LOCUS: LOCUS: LOCUS: LOCUS: LOCUS: LOCUS: LOCUS: LOCUS: LOCUS: LOCUS:	1.25699e-10
FALSE	1.85316e-14	R_EX_ura_LPAREN_e_RPAREN_	Uracil exchange	M_ura_e <==> M_ura_b	TRUE	0	Infinity	0	0					_0				LOCUS: LOCUS: LOCUS: LOCUS: LOCUS: LOCUS: LOCUS: LOCUS: LOCUS: LOCUS:	1.85316e-14
FALSE	0.0076553	R_EX_urea_LPAREN_e_RPAREN_	Urea exchange	M_urea_e <==> M_urea_b	TRUE	0	Infinity	0	0					_0				LOCUS: LOCUS: LOCUS: LOCUS: LOCUS: LOCUS: LOCUS: LOCUS: LOCUS: LOCUS:	0.0076553
FALSE	-6.69432e-16	R_EX_uri_LPAREN_e_RPAREN_	Uridine exchange	M_uri_e <==> M_uri_b	TRUE	0	Infinity	0	0					_0				LOCUS: LOCUS: LOCUS: LOCUS: LOCUS: LOCUS: LOCUS: LOCUS: LOCUS: LOCUS:	6.69432e-16
FALSE	1.01504e-09	R_EX_val_L_LPAREN_e_RPAREN_	L-Valine exchange	M_val_DASH_L_e <==> M_val_DASH_L_b	TRUE	0	Infinity	0	0					_0				LOCUS: LOCUS: LOCUS: LOCUS: LOCUS: LOCUS: LOCUS: LOCUS: LOCUS: LOCUS:	1.01504e-09
FALSE	1.23671e-15	R_EX_xan_LPAREN_e_RPAREN_	Xanthine exchange	M_xan_e <==> M_xan_b	TRUE	0	Infinity	0	0					_0				LOCUS: LOCUS: LOCUS: LOCUS: LOCUS: LOCUS: LOCUS: LOCUS: LOCUS: LOCUS:	1.23671e-15
FALSE	0	R_EX_zn2_LPAREN_e_RPAREN_	Zinc exchange	M_zn2_e <==> M_zn2_b	TRUE	0	Infinity	0	0					_0				LOCUS: LOCUS: LOCUS: LOCUS: LOCUS: LOCUS: LOCUS: LOCUS: LOCUS: LOCUS:	0
FALSE	6.04296e-11	R_FACOAL160	fatty-acid--CoA ligase (hexadecanoate)	M_atp_c + M_coa_c + M_hdca_c <==> M_amp_c + M_pmtcoa_c + M_ppi_c	TRUE	-3.45458	3.45458	0	0	(SA0226)		Fatty Acid Degradation		_0	6.2.1.3	0		LOCUS: LOCUS: LOCUS: LOCUS: LOCUS: LOCUS: LOCUS: LOCUS: LOCUS: LOCUS: LOCUS:SA0226#	6.04296e-11
FALSE	0.00460828	R_FBA	fructose-bisphosphate aldolase	M_fdp_c <==> M_dhap_c + M_g3p_c	TRUE	-84.2171	84.2171	0	0	(SA1927) or (SA2399)				_0	4.1.2.13			LOCUS: LOCUS: LOCUS: LOCUS: LOCUS: LOCUS: LOCUS: LOCUS: LOCUS: LOCUS: LOCUS:SA1927#ABBREVIATION:fba#ECNUMBERS:4.1.2.13#, LOCUS:SA2399#ECNUMBERS:4.1.2.13#	0.00460828
FALSE	2.98841e-10	R_FBP	fructose-bisphosphatase	M_fdp_c + M_h2o_c --> M_f6p_c + M_pi_c	FALSE	0	4.92723	0	0	(SA2304)				_15	3.1.3.11			LOCUS: LOCUS: LOCUS: LOCUS: LOCUS: LOCUS: LOCUS: LOCUS: LOCUS: LOCUS: LOCUS:SA2304#	2.98841e-10
FALSE	1.79946e-13	R_FCLT	Ferrochelatase	M_fe2_c + M_ppp9_c --> 2 M_h_c + M_pheme_c	FALSE	0	2.08558	0	0	(SA1651)				_0	4.99.1.1			LOCUS: LOCUS: LOCUS: LOCUS: LOCUS: LOCUS: LOCUS: LOCUS: LOCUS: LOCUS: LOCUS:SA1651#ABBREVIATION:hemH#ECNUMBERS:4.99.1.1#	1.79946e-13
FALSE	2.09666e-10	R_FDHr	formate dehydrogenase	M_for_c + M_nad_c <==> M_co2_c + M_nadh_c	TRUE	0	25.4697	0	0	(SA0171 and SA2102)		Glyoxylate Metabolism		_0	1.2.1.2	0		LOCUS: LOCUS: LOCUS: LOCUS: LOCUS: LOCUS: LOCUS: LOCUS: LOCUS: LOCUS: LOCUS:SA2102#ECNUMBERS:1.2.1.2#, LOCUS:SA0171#	2.09666e-10
FALSE	1.79077e-13	R_FE2abc	iron (II) transport via ABC system	M_atp_c + M_fe2_e + M_h2o_c --> M_adp_c + M_fe2_c + M_h_c + M_pi_c	FALSE	0	0.211855	0	0	(SA2337 or SA2369)				_0				LOCUS: LOCUS: LOCUS: LOCUS: LOCUS: LOCUS: LOCUS: LOCUS: LOCUS: LOCUS: LOCUS:SA2337#ABBREVIATION:feoB#, LOCUS:SA2369#	1.79077e-13
FALSE	7.36273e-14	R_FFSDr	beta-fructofuranosidase	M_h2o_c + M_suc6p_c <==> M_fru_c + M_g6p_c	TRUE	0	3.1479	0	0	(SA1846)		Starch and Sucrose Metabolism		_0	3.2.1.26	0		LOCUS: LOCUS: LOCUS: LOCUS: LOCUS: LOCUS: LOCUS: LOCUS: LOCUS: LOCUS: LOCUS:SA1846#ABBREVIATION:cscA#ECNUMBERS:3.2.1.26#	7.36273e-14
FALSE	0	R_FGLU	formimidoylglutamase	M_forglu_c + M_h_c + M_h2o_c --> M_frmd_c + M_glu_DASH_L_c	FALSE	0	16.2737	0	0	(SA2125)				_0	3.5.3.8			LOCUS: LOCUS: LOCUS: LOCUS: LOCUS: LOCUS: LOCUS: LOCUS: LOCUS: LOCUS: LOCUS:SA2125#ABBREVIATION:hutG#	0
FALSE	0.00560144	R_FLDO	NAD(P)H-flavin oxidoreductase	M_fmnh2_c + M_nadp_c --> M_fmn_c + M_h_c + M_nadph_c	FALSE	0	4.61685	0	0	(SA0328 or SA0518)				_0		0		LOCUS: LOCUS: LOCUS: LOCUS: LOCUS: LOCUS: LOCUS: LOCUS: LOCUS: LOCUS: LOCUS:SA0518#, LOCUS:SA0328#	0.00560144
FALSE	7.15112e-15	R_FLVR	flavin reductase	M_h_c + M_nadph_c + M_ribflv_c --> M_nadp_c + M_rbflvrd_c	FALSE	0	6.71498	0	0	(SA2311)				_0	1.5.1.30			LOCUS: LOCUS: LOCUS: LOCUS: LOCUS: LOCUS: LOCUS: LOCUS: LOCUS: LOCUS: LOCUS:SA2311#	7.15112e-15
FALSE	-6.34747e-15	R_FLVRx	flavin reductase (NAD)	M_h_c + M_nadh_c + M_ribflv_c --> M_nad_c + M_rbflvrd_c	FALSE	0	6.71498	0	0	(SA2311)				_1	1.5.1.30			LOCUS: LOCUS: LOCUS: LOCUS: LOCUS: LOCUS: LOCUS: LOCUS: LOCUS: LOCUS: LOCUS:SA2311#	6.34747e-15
FALSE	-1.33736e-15	R_FMNAT	FMN adenylyltransferase	M_atp_c + M_fmn_c + M_h_c --> M_fad_c + M_ppi_c	FALSE	0	2.49771	0	0	(SA1115)		Riboflavin Metabolism		_0	2.7.7.2	0		LOCUS: LOCUS: LOCUS: LOCUS: LOCUS: LOCUS: LOCUS: LOCUS: LOCUS: LOCUS: LOCUS:SA1115#ABBREVIATION:ribF#	1.33736e-15
FALSE	0.00560144	R_FMNRx	FMN reductase	M_fmn_c + M_h_c + M_nadh_c --> M_fmnh2_c + M_nad_c	FALSE	0	0.731372	0	0	(SA0817)				_0				LOCUS: LOCUS: LOCUS: LOCUS: LOCUS: LOCUS: LOCUS: LOCUS: LOCUS: LOCUS: LOCUS:SA0817#	0.00560144
FALSE	1.50822e-09	R_FORt2	formate transport in via proton symport	M_for_e + M_h_e --> M_for_c + M_h_c	FALSE	0	1.39855	0	0	(SA0293)				_0				LOCUS: LOCUS: LOCUS: LOCUS: LOCUS: LOCUS: LOCUS: LOCUS: LOCUS: LOCUS: LOCUS:SA0293#	1.50822e-09
FALSE	1.97556e-09	R_FORt3	formate transport out via proton antiport	M_for_c + M_h_e --> M_for_e + M_h_c	FALSE	0	1.39855	0	0	(SA0293)				_0				LOCUS: LOCUS: LOCUS: LOCUS: LOCUS: LOCUS: LOCUS: LOCUS: LOCUS: LOCUS: LOCUS:SA0293#	1.97556e-09
FALSE	4.41762e-14	R_FRUK	fructose-1-phosphate kinase	M_atp_c + M_f1p_c --> M_adp_c + M_fdp_c + M_h_c	FALSE	0	0.360908	0	0	(SA0654)		Fructose and Mannose Metabolism		_0	2.7.1.56	0		LOCUS: LOCUS: LOCUS: LOCUS: LOCUS: LOCUS: LOCUS: LOCUS: LOCUS: LOCUS: LOCUS:SA0654#ABBREVIATION:lacC#ECNUMBERS:2.7.1.56#	4.41762e-14
FALSE	4.5359e-14	R_FRUpts	D-fructose transport via PEP:Pyr PTS	M_fru_e + M_pep_c --> M_f1p_c + M_pyr_c	FALSE	0	0.780797	0	0	(SA0655)		Fructose and Mannose Metabolism		_0		0		LOCUS: LOCUS: LOCUS: LOCUS: LOCUS: LOCUS: LOCUS: LOCUS: LOCUS: LOCUS: LOCUS:SA0655#ABBREVIATION:fruA#	4.5359e-14
FALSE	-1.31828e-07	R_FTHFL	formate-tetrahydrofolate ligase	M_atp_c + M_for_c + M_thf_c <==> M_10fthf_c + M_adp_c + M_pi_c	TRUE	-74.1691	74.1691	0	0	(SA0915)				_0	6.3.4.3			LOCUS: LOCUS: LOCUS: LOCUS: LOCUS: LOCUS: LOCUS: LOCUS: LOCUS: LOCUS: LOCUS:SA0915#	1.31828e-07
FALSE	0.0153163	R_FUM	fumarase	M_fum_c + M_h2o_c <==> M_mal_DASH_L_c	TRUE	-9.3797	9.3797	0	0	(SA1669)		Citric Acid Cycle		_0	4.2.1.2	0		LOCUS: LOCUS: LOCUS: LOCUS: LOCUS: LOCUS: LOCUS: LOCUS: LOCUS: LOCUS: LOCUS:SA1669#ABBREVIATION:fumC#ECNUMBERS:4.2.1.2#	0.0153163
FALSE	3.74181e-10	R_G1PACT	glucosamine-1-phosphate N-acetyltransferase	M_accoa_c + M_gam1p_c --> M_acgam1p_c + M_coa_c + M_h_c	FALSE	0	5.54496	0	0	(SA0457)		Aminosugar Metabolism		_0	2.3.1.157	0		LOCUS: LOCUS: LOCUS: LOCUS: LOCUS: LOCUS: LOCUS: LOCUS: LOCUS: LOCUS: LOCUS:SA0457#ABBREVIATION:glmU#ECNUMBERS:2.7.7.23#	3.74181e-10
FALSE	1.15369e-12	R_G1SATi	glutamate-1-semialdehyde aminotransferase	M_glu1sa_c --> M_5aop_c	FALSE	0	9.55865	0	0	(SA1491 or SA1681)		Cofactor and Prosthetic Group Biosynthesis		_0	5.4.3.8	0		LOCUS: LOCUS: LOCUS: LOCUS: LOCUS: LOCUS: LOCUS: LOCUS: LOCUS: LOCUS: LOCUS:SA1681#ABBREVIATION:hemL#ECNUMBERS:5.4.3.8#, LOCUS:SA1491#ABBREVIATION:hemL#ECNUMBERS:5.4.3.8#	1.15369e-12
FALSE	3.69274e-10	R_G3PCT	glycerol-3-phosphate cytidylyltransferase	M_ctp_c + M_glyc3p_c + M_h_c --> M_cdpglyc_c + M_ppi_c	FALSE	0	0.65075	0	0	(SA0597)		Glycerolipid Metabolism		_0	2.7.7.39	0		LOCUS: LOCUS: LOCUS: LOCUS: LOCUS: LOCUS: LOCUS: LOCUS: LOCUS: LOCUS: LOCUS:SA0597#ABBREVIATION:tagD#ECNUMBERS:2.7.7.39#	3.69274e-10
FALSE	-3.47863e-06	R_G3PD2	glycerol-3-phosphate dehydrogenase (NADP)	M_glyc3p_c + M_nadp_c <==> M_dhap_c + M_h_c + M_nadph_c	TRUE	-8.57931	8.57931	0	0	(SA1306)				_0	1.1.1.94	0		LOCUS: LOCUS: LOCUS: LOCUS: LOCUS: LOCUS: LOCUS: LOCUS: LOCUS: LOCUS: LOCUS:SA1306#ABBREVIATION:gpsA#ECNUMBERS:1.1.1.94#	3.47863e-06
FALSE	3.47791e-06	R_G3PD5	glycerol-3-phosphate dehydrogenase (ubiquinone-8)	M_glyc3p_c + M_q8_c --> M_dhap_c + M_q8h2_c	FALSE	0	3.65145	0	0	(SA1142)				_0	1.1.99.5			LOCUS: LOCUS: LOCUS: LOCUS: LOCUS: LOCUS: LOCUS: LOCUS: LOCUS: LOCUS: LOCUS:SA1142#ABBREVIATION:glpD#ECNUMBERS:1.1.99.5#	3.47791e-06
FALSE	-7.16011e-15	R_G3PD6	glycerol-3-phosphate dehydrogenase (menaquinone-8)	M_glyc3p_c + M_mqn8_c --> M_dhap_c + M_mql8_c	FALSE	0	3.65145	0	0	(SA1142)		Glycerolipid Metabolism		_0	1.1.99.5	0		LOCUS: LOCUS: LOCUS: LOCUS: LOCUS: LOCUS: LOCUS: LOCUS: LOCUS: LOCUS: LOCUS:SA1142#ABBREVIATION:glpD#ECNUMBERS:1.1.99.5#	7.16011e-15
FALSE	-2.49023e-16	R_G3PD7	glycerol-3-phosphate dehydrogenase (demethylmenaquinone-8)	M_2dmmq8_c + M_glyc3p_c --> M_2dmmql8_c + M_dhap_c	FALSE	0	3.65145	0	0	(SA1142)		Glycerolipid Metabolism		_0	1.1.99.5	0		LOCUS: LOCUS: LOCUS: LOCUS: LOCUS: LOCUS: LOCUS: LOCUS: LOCUS: LOCUS: LOCUS:SA1142#ABBREVIATION:glpD#ECNUMBERS:1.1.99.5#	2.49023e-16
FALSE	0.0310443	R_G6PDA	glucosamine-6-phosphate deaminase	M_gam6p_c + M_h2o_c --> M_f6p_c + M_nh4_c	FALSE	0	1.13385	0	0	(SA0527)		Carbohydrate Metabolism		_0	3.5.99.6	0		LOCUS: LOCUS: LOCUS: LOCUS: LOCUS: LOCUS: LOCUS: LOCUS: LOCUS: LOCUS: LOCUS:SA0527#ABBREVIATION:nagB#ECNUMBERS:5.3.1.10#	0.0310443
FALSE	7.63278e-17	R_G6PDH2r	glucose 6-phosphate dehydrogenase	M_g6p_c + M_nadp_c <==> M_6pgl_c + M_h_c + M_nadph_c	TRUE	-5.43119	5.43119	0	0	(SA1336)		Pentose Phosphate Pathway		_0	1.1.1.49	0		LOCUS: LOCUS: LOCUS: LOCUS: LOCUS: LOCUS: LOCUS: LOCUS: LOCUS: LOCUS: LOCUS:SA1336#ABBREVIATION:zwf#ECNUMBERS:1.1.1.49#	7.63278e-17
FALSE	8.94371e-14	R_GAL6PI	galactose-6-phosphate isomerase	M_dgal6p_c <==> M_tag6p_DASH_D_c	TRUE	-0.919368	0.919368	0	0	(SA1996) and (SA1997)		Galactose metabolism		_0	5.3.1.26	0		LOCUS: LOCUS: LOCUS: LOCUS: LOCUS: LOCUS: LOCUS: LOCUS: LOCUS: LOCUS: LOCUS:SA1996#ABBREVIATION:lacB#ECNUMBERS:5.3.1.26#, LOCUS:SA1997#ABBREVIATION:lacA#ECNUMBERS:5.3.1.26#	8.94371e-14
FALSE	0	R_GALTpts	Galactitol transport via PEP:Pyr PTS	M_galt_e + M_pep_c --> M_galt1p_c + M_pyr_c	FALSE	0	0.0895322	0	0	(SA0237 and SA0236 and SA0238)		Transport		_0		0		LOCUS: LOCUS: LOCUS: LOCUS: LOCUS: LOCUS: LOCUS: LOCUS: LOCUS: LOCUS: LOCUS:SA0236#, LOCUS:SA0238#, LOCUS:SA0237#	0
FALSE	1.62232e-10	R_GALUi	UTP-glucose-1-phosphate uridylyltransferase (irreversible)	M_g1p_c + M_h_c + M_utp_c --> M_ppi_c + M_udpg_c	FALSE	0	3.81395	0	0	(SA2288)				_0	2.7.7.9			LOCUS: LOCUS: LOCUS: LOCUS: LOCUS: LOCUS: LOCUS: LOCUS: LOCUS: LOCUS: LOCUS:SA2288#ABBREVIATION:galU#ECNUMBERS:2.7.7.9#	1.62232e-10
FALSE	0.00921655	R_GAPD	glyceraldehyde-3-phosphate dehydrogenase	M_g3p_c + M_nad_c + M_pi_c <==> M_13dpg_c + M_h_c + M_nadh_c	TRUE	-77.6954	77.6954	0	0	(SA0727) or (SA1510)				_0	1.2.1.12			LOCUS: LOCUS: LOCUS: LOCUS: LOCUS: LOCUS: LOCUS: LOCUS: LOCUS: LOCUS: LOCUS:SA1510#ABBREVIATION:gap#ECNUMBERS:1.2.1.-#, LOCUS:SA0727#ABBREVIATION:gap#ECNUMBERS:1.2.1.-#	0.00921655
FALSE	3.43625e-10	R_GARFT	phosphoribosylglycinamide formyltransferase	M_10fthf_c + M_gar_c <==> M_fgam_c + M_h_c + M_thf_c	TRUE	-10.7816	10.7816	0	0	(SA0924)				_1	2.1.2.2			LOCUS: LOCUS: LOCUS: LOCUS: LOCUS: LOCUS: LOCUS: LOCUS: LOCUS: LOCUS: LOCUS:SA0924#ABBREVIATION:purN#ECNUMBERS:2.1.2.2#	3.43625e-10
FALSE	-1.51231e-13	R_GCALDD	Glycolaldehyde dehydrogenase	M_gcald_c + M_h2o_c + M_nad_c --> M_glyclt_c + 2 M_h_c + M_nadh_c	FALSE	0	3.20247	0	0	(SA2406)		Cofactor and Prosthetic Group Biosynthesis		_0	1.2.1.21	2		LOCUS: LOCUS: LOCUS: LOCUS: LOCUS: LOCUS: LOCUS: LOCUS: LOCUS: LOCUS: LOCUS:SA2406#	1.51231e-13
FALSE	1.32394e-07	R_GCCa	glycine-cleavage complex	M_gly_c + M_h_c + M_lpro_c --> M_alpro_c + M_co2_c	FALSE	0	7.16505	0	0	(SA1366 and SA1365)				_0	1.4.4.2			LOCUS: LOCUS: LOCUS: LOCUS: LOCUS: LOCUS: LOCUS: LOCUS: LOCUS: LOCUS: LOCUS:SA1365#ECNUMBERS:1.4.4.2#, LOCUS:SA1366#ECNUMBERS:1.4.4.2#	1.32394e-07
FALSE	1.32394e-07	R_GCCb	glycine cleavage complex	M_alpro_c + M_thf_c --> M_dhlpro_c + M_mlthf_c + M_nh4_c	FALSE	0	3.69031	0	0	(SA1367) and (SA0760)				_0	2.1.2.10			LOCUS: LOCUS: LOCUS: LOCUS: LOCUS: LOCUS: LOCUS: LOCUS: LOCUS: LOCUS: LOCUS:SA0760#ABBREVIATION:gcvH#, LOCUS:SA1367#ABBREVIATION:gcvT#ECNUMBERS:2.1.2.10#	1.32394e-07
FALSE	1.32394e-07	R_GCCc	glycine-cleavage complex	M_dhlpro_c + M_nad_c --> M_h_c + M_lpro_c + M_nadh_c	FALSE	0	38.4364	0	0	(SA1349 or SA0946)		Glycine and Serine Metabolism		_0	1.8.1.4	4		LOCUS: LOCUS: LOCUS: LOCUS: LOCUS: LOCUS: LOCUS: LOCUS: LOCUS: LOCUS: LOCUS:SA0946#ABBREVIATION:lpdA#ECNUMBERS:1.8.1.4#, LOCUS:SA1349#ABBREVIATION:lpdA#ECNUMBERS:1.8.1.4#	1.32394e-07
FALSE	0.0310443	R_GF6PTA	glutamine-fructose-6-phosphate transaminase	M_f6p_c + M_gln_DASH_L_c --> M_gam6p_c + M_glu_DASH_L_c	FALSE	0	83.117	0	0	(SA1959)				_0	2.6.1.16			LOCUS: LOCUS: LOCUS: LOCUS: LOCUS: LOCUS: LOCUS: LOCUS: LOCUS: LOCUS: LOCUS:SA1959#ABBREVIATION:glmS#ECNUMBERS:2.6.1.16#	0.0310443
FALSE	1.24681e-10	R_GHMT2	glycine hydroxymethyltransferase	M_ser_DASH_L_c + M_thf_c --> M_gly_c + M_h2o_c + M_mlthf_c	FALSE	0	36.89	0	0	(SA1915)				_5	2.1.2.1			LOCUS: LOCUS: LOCUS: LOCUS: LOCUS: LOCUS: LOCUS: LOCUS: LOCUS: LOCUS: LOCUS:SA1915#ABBREVIATION:glyA#ECNUMBERS:2.1.2.1#	1.24681e-10
FALSE	1.16901e-13	R_GK1	guanylate kinase (GMP:ATP)	M_atp_c + M_gmp_c <==> M_adp_c + M_gdp_c	TRUE	-3.84258	3.84258	0	0	(SA1052)		Purine and Pyrimidine Biosynthesis		_0	2.7.4.8	0		LOCUS: LOCUS: LOCUS: LOCUS: LOCUS: LOCUS: LOCUS: LOCUS: LOCUS: LOCUS: LOCUS:SA1052#ABBREVIATION:gmk#ECNUMBERS:2.7.4.8#	1.16901e-13
FALSE	7.15743e-14	R_GLCNt2r	D-gluconate transport via proton symport, reversible	M_glcn_e + M_h_e <==> M_glcn_c + M_h_c	TRUE	-1.08889	1.08889	0	0	(SA2293)				_0				LOCUS: LOCUS: LOCUS: LOCUS: LOCUS: LOCUS: LOCUS: LOCUS: LOCUS: LOCUS: LOCUS:SA2293#ABBREVIATION:gntP#	7.15743e-14
FALSE	2.46199e-12	R_GLCPcom_SA	Glucosyl Phosphoglycerol Combination (SA)	2 M_gtca1_c + 2 M_gtca2_c + 2 M_gtca3_c --> M_glcp_SA_c	FALSE	0	Infinity	0	0					_0		0		LOCUS: LOCUS: LOCUS: LOCUS: LOCUS: LOCUS: LOCUS: LOCUS: LOCUS: LOCUS:	2.46199e-12
FALSE	0.00460828	R_GLCpts	D-glucose transport via PEP:Pyr PTS	M_glc_DASH_D_e + M_pep_c --> M_g6p_c + M_pyr_c	FALSE	0	1.44856	0	0	(SA1255) and (SA0183) and (SA2326 or SA0233)		Transport		_0		0		LOCUS: LOCUS: LOCUS: LOCUS: LOCUS: LOCUS: LOCUS: LOCUS: LOCUS: LOCUS: LOCUS:SA0183#ABBREVIATION:glcA#ECNUMBERS:2.7.1.69#, LOCUS:SA1255#, LOCUS:SA0233#ABBREVIATION:ptsG#ECNUMBERS:2.7.1.69#, LOCUS:SA2326#ABBREVIATION:malX#ECNUMBERS:2.7.1.69#	0.00460828
FALSE	0	R_GLCS1	glycogen synthase (ADPGlc)	M_adpglc_c --> M_adp_c + M_glycogen_c + M_h_c	FALSE	0	0.926008	0	0	(SA1291)		Cell Envelope Biosynthesis		_0	2.4.1.21	0		LOCUS: LOCUS: LOCUS: LOCUS: LOCUS: LOCUS: LOCUS: LOCUS: LOCUS: LOCUS: LOCUS:SA1291#	0
FALSE	0	R_GLGC	glucose-1-phosphate adenylyltransferase	M_atp_c + M_g1p_c + M_h_c --> M_adpglc_c + M_ppi_c	FALSE	0	3.81395	0	0	(SA2288)				_0	2.7.7.27	0		LOCUS: LOCUS: LOCUS: LOCUS: LOCUS: LOCUS: LOCUS: LOCUS: LOCUS: LOCUS: LOCUS:SA2288#ABBREVIATION:galU#ECNUMBERS:2.7.7.9#	0
FALSE	0.0653206	R_GLNS	glutamine synthetase	M_atp_c + M_glu_DASH_L_c + M_nh4_c --> M_adp_c + M_gln_DASH_L_c + M_h_c + M_pi_c	FALSE	0	10.2751	0	0	(SA1150)		Nitrogen Metabolism		_0	6.3.1.2	0		LOCUS: LOCUS: LOCUS: LOCUS: LOCUS: LOCUS: LOCUS: LOCUS: LOCUS: LOCUS: LOCUS:SA1150#ABBREVIATION:glnA#ECNUMBERS:6.3.1.2#	0.0653206
FALSE	2.73957e-10	R_GLUabc	L-glutamate transport via ABC system	M_atp_c + M_glu_DASH_L_e + M_h2o_c --> M_adp_c + M_glu_DASH_L_c + M_h_c + M_pi_c	FALSE	0	0.194147	0	0	(SA1674) and (SA1675)		Transport		_0		0		LOCUS: LOCUS: LOCUS: LOCUS: LOCUS: LOCUS: LOCUS: LOCUS: LOCUS: LOCUS: LOCUS:SA1674#ABBREVIATION:glnQ#, LOCUS:SA1675#	2.73957e-10
FALSE	0.0495868	R_GLUDx	glutamate dehydrogenase (NAD)	M_glu_DASH_L_c + M_h2o_c + M_nad_c <==> M_akg_c + M_h_c + M_nadh_c + M_nh4_c	TRUE	0	94.1783	0	0	(SA0819)		Nitrogen Metabolism		_0	1.4.1.2	0		LOCUS: LOCUS: LOCUS: LOCUS: LOCUS: LOCUS: LOCUS: LOCUS: LOCUS: LOCUS: LOCUS:SA0819#ABBREVIATION:gluD#	0.0495868
FALSE	3.43571e-10	R_GLUPRT	glutamine phosphoribosyldiphosphate amidotransferase	M_gln_DASH_L_c + M_h2o_c + M_prpp_c --> M_glu_DASH_L_c + M_ppi_c + M_pram_c	FALSE	0	15.4787	0	0	(SA0922)		Purine and Pyrimidine Biosynthesis		_0	2.4.2.14	0		LOCUS: LOCUS: LOCUS: LOCUS: LOCUS: LOCUS: LOCUS: LOCUS: LOCUS: LOCUS: LOCUS:SA0922#ABBREVIATION:purF#ECNUMBERS:2.4.2.14#	3.43571e-10
FALSE	-1.17778e-09	R_GLUR	glutamate racemase	M_glu_DASH_D_c <==> M_glu_DASH_L_c	TRUE	-14.708	14.708	0	0	(SA0997)				_0	5.1.1.3			LOCUS: LOCUS: LOCUS: LOCUS: LOCUS: LOCUS: LOCUS: LOCUS: LOCUS: LOCUS: LOCUS:SA0997#ABBREVIATION:murI#ECNUMBERS:5.1.1.3#	1.17778e-09
FALSE	0.0342763	R_GLUSx	glutamate synthase (NADH2)	M_akg_c + M_gln_DASH_L_c + M_h_c + M_nadh_c --> 2 M_glu_DASH_L_c + M_nad_c	FALSE	0	0.299726	0	0	(SA2248 or SA0430) and (SA0431)		Nitrogen Metabolism		_0	1.4.1.14	0		LOCUS: LOCUS: LOCUS: LOCUS: LOCUS: LOCUS: LOCUS: LOCUS: LOCUS: LOCUS: LOCUS:SA0431#ABBREVIATION:gltD#, LOCUS:SA0430#, LOCUS:SA2248#	0.0342763
FALSE	0.00497696	R_GLUt2	L-glutamate transport in via proton symport	M_glu_DASH_L_e + M_h_e --> M_glu_DASH_L_c + M_h_c	FALSE	0	3.50682	0	0	(SA2172)		Transport		_0		0		LOCUS: LOCUS: LOCUS: LOCUS: LOCUS: LOCUS: LOCUS: LOCUS: LOCUS: LOCUS: LOCUS:SA2172#ABBREVIATION:gltT#	0.00497696
FALSE	-0.00497696	R_GLUt2r	L-glutamate transport via proton symport, reversible	M_glu_DASH_L_e + M_h_e <==> M_glu_DASH_L_c + M_h_c	TRUE	-3.63269	3.63269	0	0	(SA2172) or (SA2135)		Transport		_0		0		LOCUS: LOCUS: LOCUS: LOCUS: LOCUS: LOCUS: LOCUS: LOCUS: LOCUS: LOCUS: LOCUS:SA2172#ABBREVIATION:gltT#, LOCUS:SA2135#ABBREVIATION:gltS#	0.00497696
FALSE	1.15336e-12	R_GLUTRR	glutamyl-tRNA reductase	M_glutrna_c + M_h_c + M_nadph_c --> M_glu1sa_c + M_nadp_c + M_trnaglu_c	FALSE	0	15.4018	0	0	(SA1496)				_0				LOCUS: LOCUS: LOCUS: LOCUS: LOCUS: LOCUS: LOCUS: LOCUS: LOCUS: LOCUS: LOCUS:SA1496#ABBREVIATION:hemA#ECNUMBERS:1.2.1.-#	1.15336e-12
FALSE	1.15367e-12	R_GLUTRS	Glutamyl-tRNA synthetase	M_atp_c + M_glu_DASH_L_c + M_trnaglu_c --> M_amp_c + M_glutrna_c + M_ppi_c	FALSE	0	5.27143	0	0	(SA0486)				_0	6.1.1.17			LOCUS: LOCUS: LOCUS: LOCUS: LOCUS: LOCUS: LOCUS: LOCUS: LOCUS: LOCUS: LOCUS:SA0486#ABBREVIATION:gltX#ECNUMBERS:6.1.1.17#	1.15367e-12
FALSE	1.30295e-15	R_GLYabc	glycine transport via ABC system	M_atp_c + M_gly_e + M_h2o_c --> M_adp_c + M_gly_c + M_h_c + M_pi_c	FALSE	0	3.94868	0	0	(SA2227 and SA2226 and SA1519)		Transport		_0		0		LOCUS: LOCUS: LOCUS: LOCUS: LOCUS: LOCUS: LOCUS: LOCUS: LOCUS: LOCUS: LOCUS:SA2227#, LOCUS:SA1519#, LOCUS:SA2226#	1.30295e-15
FALSE	5.9848e-16	R_GLYALDt	Glyceraldehyde facilitated diffusion	M_glyald_e <==> M_glyald_c	TRUE	-3.83546	3.83546	0	0	(SA1140)				_0				LOCUS: LOCUS: LOCUS: LOCUS: LOCUS: LOCUS: LOCUS: LOCUS: LOCUS: LOCUS: LOCUS:SA1140#ABBREVIATION:glpF#	5.9848e-16
FALSE	2.15106e-16	R_GLYAT	glycine C-acetyltransferase	M_accoa_c + M_gly_c <==> M_2aobut_c + M_coa_c	TRUE	-8.0891	8.0891	0	0	(SA0508)		Glycine and Serine Metabolism		_0	2.3.1.29	0		LOCUS: LOCUS: LOCUS: LOCUS: LOCUS: LOCUS: LOCUS: LOCUS: LOCUS: LOCUS: LOCUS:SA0508#ABBREVIATION:bioF#ECNUMBERS:2.3.1.47#	2.15106e-16
FALSE	3.09476e-10	R_GLYBabc	Glycine betaine transport via ABC system	M_atp_c + M_glyb_e + M_h2o_c --> M_adp_c + M_glyb_c + M_h_c + M_pi_c	FALSE	0	3.2217	0	0	(SA2237) and (SA2235) and (SA2236) and (SA2234) or (SA0678) and (SA0677)		Transport		_0		0		LOCUS: LOCUS: LOCUS: LOCUS: LOCUS: LOCUS: LOCUS: LOCUS: LOCUS: LOCUS: LOCUS:SA0678#ABBREVIATION:proX#, LOCUS:SA2237#, LOCUS:SA2234#, LOCUS:SA0677#, LOCUS:SA2236#, LOCUS:SA2235#	3.09476e-10
FALSE	-3.09588e-10	R_GLYBt2r	Glycine betaine transport via proton symport, reversible	M_glyb_e + M_h_e <==> M_glyb_c + M_h_c	TRUE	-6.55232	6.55232	0	0	(SA1987 or SA1183)		Transport		_0		0		LOCUS: LOCUS: LOCUS: LOCUS: LOCUS: LOCUS: LOCUS: LOCUS: LOCUS: LOCUS: LOCUS:SA1987#ABBREVIATION:opuD#, LOCUS:SA1183#ABBREVIATION:opuD#	3.09588e-10
FALSE	-5.62337e-16	R_GLYC3Pabc	sn-Glycerol 3-phosphate transport via ABC system	M_atp_c + M_glyc3p_e + M_h2o_c --> M_adp_c + M_glyc3p_c + M_h_c + M_pi_c	FALSE	0	0.104469	0	0	(SA0209) and (SA0208) and (SA0206) and (SA0207)		Transport		_0		0		LOCUS: LOCUS: LOCUS: LOCUS: LOCUS: LOCUS: LOCUS: LOCUS: LOCUS: LOCUS: LOCUS:SA0207#, LOCUS:SA0209#ABBREVIATION:malG#, LOCUS:SA0206#ABBREVIATION:ugpC#, LOCUS:SA0208#ABBREVIATION:malF#	5.62337e-16
FALSE	1.20228e-15	R_GLYC3Pt6	Glycerol-3-phosphate : phosphate antiporter	M_glyc3p_e + M_pi_c --> M_glyc3p_c + M_pi_e	FALSE	0	1.45085	0	0	(SA0325)		Transport		_0		0		LOCUS: LOCUS: LOCUS: LOCUS: LOCUS: LOCUS: LOCUS: LOCUS: LOCUS: LOCUS: LOCUS:SA0325#ABBREVIATION:glpT#	1.20228e-15
FALSE	2.59217e-15	R_GLYCK	glycerate kinase	M_atp_c + M_glyc_DASH_R_c --> M_3pg_c + M_adp_c + M_h_c	FALSE	0	5.6909	0	0	(SA2220 or SA0697)		Glyoxylate Metabolism		_7	2.7.1.31	0		LOCUS: LOCUS: LOCUS: LOCUS: LOCUS: LOCUS: LOCUS: LOCUS: LOCUS: LOCUS: LOCUS:SA0697#ECNUMBERS:2.7.1.31#, LOCUS:SA2220#	2.59217e-15
FALSE	3.17326e-11	R_GLYCt	glycerol transport via channel	M_glyc_c <==> M_glyc_e	TRUE	-3.83546	3.83546	0	0	(SA1140)				_0				LOCUS: LOCUS: LOCUS: LOCUS: LOCUS: LOCUS: LOCUS: LOCUS: LOCUS: LOCUS: LOCUS:SA1140#ABBREVIATION:glpF#	3.17326e-11
FALSE	6.38378e-16	R_GLYD	glycerate dehydrogenase	M_h_c + M_hpyr_c + M_nadh_c <==> M_glyc_DASH_R_c + M_nad_c	TRUE	-20.7596	20.7596	0	0	(SA2098)				_0	1.1.1.29	0		LOCUS: LOCUS: LOCUS: LOCUS: LOCUS: LOCUS: LOCUS: LOCUS: LOCUS: LOCUS: LOCUS:SA2098#	6.38378e-16
FALSE	2.64137e-11	R_GLYKr	glycerol kinase (reversible)	M_atp_c + M_glyc_c <==> M_adp_c + M_glyc3p_c + M_h_c	TRUE	0	2.14811	0	0	(SA1141)		Glycerolipid Metabolism		_0	2.7.1.30	0		LOCUS: LOCUS: LOCUS: LOCUS: LOCUS: LOCUS: LOCUS: LOCUS: LOCUS: LOCUS: LOCUS:SA1141#ABBREVIATION:glpK#ECNUMBERS:2.7.1.30#	2.64137e-11
FALSE	0	R_GLYTRS	Glycyl-tRNA synthetase	M_atp_c + M_gly_c + M_trnagly_c --> M_amp_c + M_glytrna_c + M_ppi_c	FALSE	0	16.1632	0	0	(SA1394)				_0	6.1.1.14			LOCUS: LOCUS: LOCUS: LOCUS: LOCUS: LOCUS: LOCUS: LOCUS: LOCUS: LOCUS: LOCUS:SA1394#ABBREVIATION:glyS#ECNUMBERS:6.1.1.14#	0
FALSE	0	R_GMHEPAT	D-glycero-D-manno-hepose 1-phosphate adenyltransferase	M_atp_c + M_gmhep1p_c + M_h_c --> M_adphep_DASH_DD_c + M_ppi_c	FALSE	0	0.65075	0	0	(SA0597)				_0				LOCUS: LOCUS: LOCUS: LOCUS: LOCUS: LOCUS: LOCUS: LOCUS: LOCUS: LOCUS: LOCUS:SA0597#ABBREVIATION:tagD#ECNUMBERS:2.7.7.39#	0
FALSE	0	R_GMHEPK	D-glycero-D-manno-heptose 7-phosphate kinase	M_atp_c + M_gmhep7p_c --> M_adp_c + M_gmhep17bp_c + M_h_c	FALSE	0	0.65075	0	0	(SA0597)				_0				LOCUS: LOCUS: LOCUS: LOCUS: LOCUS: LOCUS: LOCUS: LOCUS: LOCUS: LOCUS: LOCUS:SA0597#ABBREVIATION:tagD#ECNUMBERS:2.7.7.39#	0
FALSE	0	R_GMHEPPA	D-glycero-D-manno-heptose 1,7-bisphosphate phosphatase	M_gmhep17bp_c + M_h2o_c --> M_gmhep1p_c + M_pi_c	FALSE	0	2.24618	0	0	(SA0513)				_0				LOCUS: LOCUS: LOCUS: LOCUS: LOCUS: LOCUS: LOCUS: LOCUS: LOCUS: LOCUS: LOCUS:SA0513#	0
FALSE	2.7529e-10	R_GMPR	GMP reductase	M_gmp_c + 2 M_h_c + M_nadph_c --> M_imp_c + M_nadp_c + M_nh4_c	FALSE	0	0.911104	0	0	(SA1172)		Nucleotide Metabolism		_0	1.7.1.7	0		LOCUS: LOCUS: LOCUS: LOCUS: LOCUS: LOCUS: LOCUS: LOCUS: LOCUS: LOCUS: LOCUS:SA1172#ABBREVIATION:guaC#ECNUMBERS:1.6.6.8#	2.7529e-10
FALSE	2.77217e-10	R_GMPS2	GMP synthase	M_atp_c + M_gln_DASH_L_c + M_h2o_c + M_xmp_c --> M_amp_c + M_glu_DASH_L_c + M_gmp_c + 2 M_h_c + M_ppi_c	FALSE	0	10.2368	0	0	(SA0376)		Purine and Pyrimidine Biosynthesis		_0	6.3.5.2	0		LOCUS: LOCUS: LOCUS: LOCUS: LOCUS: LOCUS: LOCUS: LOCUS: LOCUS: LOCUS: LOCUS:SA0376#ABBREVIATION:guaA#ECNUMBERS:6.3.5.2#	2.77217e-10
FALSE	7.35807e-14	R_GND	phosphogluconate dehydrogenase	M_6pgc_c + M_nadp_c --> M_co2_c + M_nadph_c + M_ru5p_DASH_D_c	FALSE	0	16.3171	0	0	(SA1342)		Pentose Phosphate Pathway		_0	1.1.1.44	0		LOCUS: LOCUS: LOCUS: LOCUS: LOCUS: LOCUS: LOCUS: LOCUS: LOCUS: LOCUS: LOCUS:SA1342#ABBREVIATION:gnd#ECNUMBERS:1.1.1.44#	7.35807e-14
FALSE	6.9311e-14	R_GNK	gluconokinase	M_atp_c + M_glcn_c --> M_6pgc_c + M_adp_c + M_h_c	FALSE	0	0.419626	0	0	(SA2294)				_0	2.7.1.12			LOCUS: LOCUS: LOCUS: LOCUS: LOCUS: LOCUS: LOCUS: LOCUS: LOCUS: LOCUS: LOCUS:SA2294#ABBREVIATION:gntK#ECNUMBERS:2.7.1.12#	6.9311e-14
FALSE	0	R_GPDDA1	Glycerophosphodiester phosphodiesterase (Glycerophosphocholine)	M_g3pc_c + M_h2o_c --> M_chol_c + M_glyc3p_c + M_h_c	FALSE	0	8.49986	0	0	(SA0036 or SA0820 or SA1542 or SA0969 or SA0220)		Glycerolipid Metabolism		_0	3.1.4.46	0		LOCUS: LOCUS: LOCUS: LOCUS: LOCUS: LOCUS: LOCUS: LOCUS: LOCUS: LOCUS: LOCUS:SA0969#ECNUMBERS:3.1.4.46#, LOCUS:SA0220#, LOCUS:SA0820#, LOCUS:SA1542#ECNUMBERS:3.1.4.46#, LOCUS:SA0036#ECNUMBERS:3.1.4.46#	0
FALSE	0	R_GPDDA2	Glycerophosphodiester phosphodiesterase (Glycerophosphoethanolamine)	M_g3pe_c + M_h2o_c --> M_etha_c + M_glyc3p_c + M_h_c	FALSE	0	8.49986	0	0	(SA0036 or SA0820 or SA1542 or SA0969 or SA0220)		Glycerolipid Metabolism		_0	3.1.4.46	0		LOCUS: LOCUS: LOCUS: LOCUS: LOCUS: LOCUS: LOCUS: LOCUS: LOCUS: LOCUS: LOCUS:SA0969#ECNUMBERS:3.1.4.46#, LOCUS:SA0220#, LOCUS:SA0820#, LOCUS:SA1542#ECNUMBERS:3.1.4.46#, LOCUS:SA0036#ECNUMBERS:3.1.4.46#	0
FALSE	0	R_GPDDA3	Glycerophosphodiester phosphodiesterase (Glycerophosphoserine)	M_g3ps_c + M_h2o_c --> M_glyc3p_c + M_h_c + M_ser_DASH_L_c	FALSE	0	8.49986	0	0	(SA0036 or SA0820 or SA1542 or SA0969 or SA0220)		Glycerolipid Metabolism		_0	3.1.4.46	0		LOCUS: LOCUS: LOCUS: LOCUS: LOCUS: LOCUS: LOCUS: LOCUS: LOCUS: LOCUS: LOCUS:SA0969#ECNUMBERS:3.1.4.46#, LOCUS:SA0220#, LOCUS:SA0820#, LOCUS:SA1542#ECNUMBERS:3.1.4.46#, LOCUS:SA0036#ECNUMBERS:3.1.4.46#	0
FALSE	0	R_GPDDA4	Glycerophosphodiester phosphodiesterase (Glycerophosphoglycerol)	M_g3pg_c + M_h2o_c --> M_glyc_c + M_glyc3p_c + M_h_c	FALSE	0	8.49986	0	0	(SA0036 or SA0820 or SA1542 or SA0969 or SA0220)		Glycerolipid Metabolism		_0	3.1.4.46	0		LOCUS: LOCUS: LOCUS: LOCUS: LOCUS: LOCUS: LOCUS: LOCUS: LOCUS: LOCUS: LOCUS:SA0969#ECNUMBERS:3.1.4.46#, LOCUS:SA0220#, LOCUS:SA0820#, LOCUS:SA1542#ECNUMBERS:3.1.4.46#, LOCUS:SA0036#ECNUMBERS:3.1.4.46#	0
FALSE	0	R_GPDDA5	Glycerophosphodiester phosphodiesterase (Glycerophosphoinositol)	M_g3pi_c + M_h2o_c --> M_glyc3p_c + M_h_c + M_inost_c	FALSE	0	8.49986	0	0	(SA0036 or SA0820 or SA1542 or SA0969 or SA0220)		Glycerolipid Metabolism		_0	3.1.4.46	0		LOCUS: LOCUS: LOCUS: LOCUS: LOCUS: LOCUS: LOCUS: LOCUS: LOCUS: LOCUS: LOCUS:SA0969#ECNUMBERS:3.1.4.46#, LOCUS:SA0220#, LOCUS:SA0820#, LOCUS:SA1542#ECNUMBERS:3.1.4.46#, LOCUS:SA0036#ECNUMBERS:3.1.4.46#	0
FALSE	-1.96773e-14	R_GRTT	geranyltranstransferase	M_grdp_c + M_ipdp_c --> M_frdp_c + M_ppi_c	FALSE	0	3.59139	0	0	(SA1352)		Sterol Biosynthesis		_0	2.5.1.10	0		LOCUS: LOCUS: LOCUS: LOCUS: LOCUS: LOCUS: LOCUS: LOCUS: LOCUS: LOCUS: LOCUS:SA1352#ABBREVIATION:ispA#ECNUMBERS:2.5.1.10#	1.96773e-14
FALSE	-8.67362e-19	R_GTHP	glutathione peroxidase	2 M_gthrd_c + M_h2o2_c <==> M_gthox_c + 2 M_h2o_c	TRUE	-2.96231	2.96231	0	0	(SA2414 or SA1146)		Sterol Biosynthesis		_0	1.11.1.9	0		LOCUS: LOCUS: LOCUS: LOCUS: LOCUS: LOCUS: LOCUS: LOCUS: LOCUS: LOCUS: LOCUS:SA1146#, LOCUS:SA2414#	8.67362e-19
FALSE	-1.49434e-13	R_GTPCI	GTP cyclohydrolase I	M_gtp_c + M_h2o_c --> M_ahdt_c + M_for_c + M_h_c	FALSE	0	1.82714	0	0	(SA0683)		Vitamins _amp; Cofactor Biosynthesis		_0	3.5.4.16	0		LOCUS: LOCUS: LOCUS: LOCUS: LOCUS: LOCUS: LOCUS: LOCUS: LOCUS: LOCUS: LOCUS:SA0683#ECNUMBERS:3.5.4.16#	1.49434e-13
FALSE	-1.4535e-14	R_GTPCII	GTP cyclohydrolase II	M_gtp_c + 3 M_h2o_c --> M_25dhpp_c + M_for_c + 2 M_h_c + M_ppi_c	FALSE	0	16.7016	0	0	(SA1587)		Riboflavin Metabolism		_0	3.5.4.25	0		LOCUS: LOCUS: LOCUS: LOCUS: LOCUS: LOCUS: LOCUS: LOCUS: LOCUS: LOCUS: LOCUS:SA1587#ABBREVIATION:ribBA#	1.4535e-14
FALSE	0	R_GTPDPK	GTP diphosphokinase	M_atp_c + M_gtp_c --> M_amp_c + M_gdptp_c + M_h_c	FALSE	0	4.14132	0	0	(SA1460 or SA0864)		Purine and Pyrimidine Biosynthesis		_11	2.7.6.5	0		LOCUS: LOCUS: LOCUS: LOCUS: LOCUS: LOCUS: LOCUS: LOCUS: LOCUS: LOCUS: LOCUS:SA1460#ABBREVIATION:relA#ECNUMBERS:2.7.6.5#, LOCUS:SA0864#	0
FALSE	4.42067e-14	R_GUAPRT	guanine phosphoribosyltransferase	M_gua_c + M_prpp_c --> M_gmp_c + M_ppi_c	FALSE	0	1.01533	0	0	(SA1461)		Purine and Pyrimidine Biosynthesis		_0	2.4.2.8	0		LOCUS: LOCUS: LOCUS: LOCUS: LOCUS: LOCUS: LOCUS: LOCUS: LOCUS: LOCUS: LOCUS:SA1461#ABBREVIATION:apt#ECNUMBERS:2.4.2.7#	4.42067e-14
FALSE	4.43832e-14	R_GUAt2	guanine transport in via proton symport	M_gua_e + M_h_e --> M_gua_c + M_h_c	FALSE	0	Infinity	0	0			Transport		_0		0		LOCUS: LOCUS: LOCUS: LOCUS: LOCUS: LOCUS: LOCUS: LOCUS: LOCUS: LOCUS:	4.43832e-14
FALSE	-0.0076724	R_H2Ot	H2O transport via diffusion	M_h2o_e <==> M_h2o_c	TRUE	#NAME?	Infinity	0	0					_0		0		LOCUS: LOCUS: LOCUS: LOCUS: LOCUS: LOCUS: LOCUS: LOCUS: LOCUS: LOCUS:	0.0076724
FALSE	-6.04248e-11	R_HACD1	_3-hydroxyacyl-CoA dehydrogenase (acetoacetyl-CoA)	M_aacoa_c + M_h_c + M_nadh_c <==> M_3hbcoa_c + M_nad_c	TRUE	-4.0931	4.0931	0	0	(SA0224)				_0	1.1.1.35			LOCUS: LOCUS: LOCUS: LOCUS: LOCUS: LOCUS: LOCUS: LOCUS: LOCUS: LOCUS: LOCUS:SA0224#ABBREVIATION:hbd-10#	6.04248e-11
FALSE	-6.04253e-11	R_HACD2	_3-hydroxyacyl-CoA dehydrogenase (3-oxohexanoyl-CoA)	M_3ohcoa_c + M_h_c + M_nadh_c <==> M_3hhcoa_c + M_nad_c	TRUE	-4.0931	4.0931	0	0	(SA0224)		Fatty Acid Degradation		_0	1.1.1.35	0		LOCUS: LOCUS: LOCUS: LOCUS: LOCUS: LOCUS: LOCUS: LOCUS: LOCUS: LOCUS: LOCUS:SA0224#ABBREVIATION:hbd-10#	6.04253e-11
FALSE	-6.0426e-11	R_HACD3	_3-hydroxyacyl-CoA dehydrogenase (3-oxooctanoyl-CoA)	M_3oocoa_c + M_h_c + M_nadh_c <==> M_3hocoa_c + M_nad_c	TRUE	-4.0931	4.0931	0	0	(SA0224)		Fatty Acid Degradation		_0	1.1.1.35	0		LOCUS: LOCUS: LOCUS: LOCUS: LOCUS: LOCUS: LOCUS: LOCUS: LOCUS: LOCUS: LOCUS:SA0224#ABBREVIATION:hbd-10#	6.0426e-11
FALSE	-6.04261e-11	R_HACD4	_3-hydroxyacyl-CoA dehydrogenase (3-oxodecanoyl-CoA)	M_3odcoa_c + M_h_c + M_nadh_c <==> M_3hdcoa_c + M_nad_c	TRUE	-4.0931	4.0931	0	0	(SA0224)		Fatty Acid Degradation		_0	1.1.1.35	0		LOCUS: LOCUS: LOCUS: LOCUS: LOCUS: LOCUS: LOCUS: LOCUS: LOCUS: LOCUS: LOCUS:SA0224#ABBREVIATION:hbd-10#	6.04261e-11
FALSE	-6.0426e-11	R_HACD5	_3-hydroxyacyl-CoA dehydrogenase (3-oxododecanoyl-CoA)	M_3oddcoa_c + M_h_c + M_nadh_c <==> M_3hddcoa_c + M_nad_c	TRUE	-4.0931	4.0931	0	0	(SA0224)		Fatty Acid Degradation		_0	1.1.1.35	0		LOCUS: LOCUS: LOCUS: LOCUS: LOCUS: LOCUS: LOCUS: LOCUS: LOCUS: LOCUS: LOCUS:SA0224#ABBREVIATION:hbd-10#	6.0426e-11
FALSE	-6.04261e-11	R_HACD6	_3-hydroxyacyl-CoA dehydrogenase (3-oxotetradecanoyl-CoA)	M_3otdcoa_c + M_h_c + M_nadh_c <==> M_3htdcoa_c + M_nad_c	TRUE	-4.0931	4.0931	0	0	(SA0224)		Fatty Acid Degradation		_0	1.1.1.35	0		LOCUS: LOCUS: LOCUS: LOCUS: LOCUS: LOCUS: LOCUS: LOCUS: LOCUS: LOCUS: LOCUS:SA0224#ABBREVIATION:hbd-10#	6.04261e-11
FALSE	-6.04273e-11	R_HACD7	_3-hydroxyacyl-CoA dehydrogenase (3-oxohexadecanoyl-CoA)	M_3ohdcoa_c + M_h_c + M_nadh_c <==> M_3hhdcoa_c + M_nad_c	TRUE	-4.0931	4.0931	0	0	(SA0224)		Fatty Acid Degradation		_0	1.1.1.35	0		LOCUS: LOCUS: LOCUS: LOCUS: LOCUS: LOCUS: LOCUS: LOCUS: LOCUS: LOCUS: LOCUS:SA0224#ABBREVIATION:hbd-10#	6.04273e-11
FALSE	0.0111228	R_HCO3E	HCO3 equilibration reaction	M_co2_c + M_h2o_c <==> M_h_c + M_hco3_c	TRUE	-0.00781494	0.00781494	0	0	(SA2287)				_7	4.2.1.1	1		LOCUS: LOCUS: LOCUS: LOCUS: LOCUS: LOCUS: LOCUS: LOCUS: LOCUS: LOCUS: LOCUS:SA2287#	0.0111228
FALSE	3.84837e-10	R_HCYSMT	homocysteine S-methyltransferase	M_amet_c + M_hcys_DASH_L_c --> M_ahcys_c + M_h_c + M_met_DASH_L_c	FALSE	0	0.298901	0	0	(SA0345)		Amino Acid Metabolism		_3	2.1.1.10	0		LOCUS: LOCUS: LOCUS: LOCUS: LOCUS: LOCUS: LOCUS: LOCUS: LOCUS: LOCUS: LOCUS:SA0345#	3.84837e-10
FALSE	-9.52851e-16	R_HDCAt2	Hexadecanoate transport via proton symport	M_h_e + M_hdca_e --> M_h_c + M_hdca_c	FALSE	0	Infinity	0	0			Transport		_0		0		LOCUS: LOCUS: LOCUS: LOCUS: LOCUS: LOCUS: LOCUS: LOCUS: LOCUS: LOCUS:	9.52851e-16
FALSE	0	R_HEMEAS	Heme A synthase	M_h2o_c + M_hemeO_c --> 4 M_h_c + M_hemeA__1_c	FALSE	0	2.80512	0	0	(SA0964)		Cofactor and Prosthetic Group Biosynthesis		_0		0		LOCUS: LOCUS: LOCUS: LOCUS: LOCUS: LOCUS: LOCUS: LOCUS: LOCUS: LOCUS: LOCUS:SA0964#	0
FALSE	-4.65528e-14	R_HEMEOS	Heme O synthase	M_frdp_c + M_h2o_c + M_pheme_c --> M_hemeO_c + M_ppi_c	FALSE	0	5.88389	0	0	(SA0965)		Vitamins _amp; Cofactor Biosynthesis		_0		0		LOCUS: LOCUS: LOCUS: LOCUS: LOCUS: LOCUS: LOCUS: LOCUS: LOCUS: LOCUS: LOCUS:SA0965#ECNUMBERS:2.5.1.-#	4.65528e-14
FALSE	-1.88172e-13	R_HEMEti	Heme transport via ABC system	M_atp_c + M_h2o_c + M_pheme_e --> M_adp_c + M_h_c + M_pheme_c + M_pi_c	FALSE	0	Infinity	0	0			Transport		_0		0		LOCUS: LOCUS: LOCUS: LOCUS: LOCUS: LOCUS: LOCUS: LOCUS: LOCUS: LOCUS:	1.88172e-13
FALSE	0	R_HETZK	hydroxyethylthiazole kinase	M_4mhetz_c + M_atp_c --> M_4mpetz_c + M_adp_c + M_h_c	FALSE	0	0.483479	0	0	(SA1895)		Thiamine Metabolism		_0	2.7.1.50	0		LOCUS: LOCUS: LOCUS: LOCUS: LOCUS: LOCUS: LOCUS: LOCUS: LOCUS: LOCUS: LOCUS:SA1895#ABBREVIATION:thiM#ECNUMBERS:2.7.1.50#	0
FALSE	3.09604e-13	R_HEX1	hexokinase (D-glucose:ATP)	M_atp_c + M_glc_DASH_D_c --> M_adp_c + M_g6p_c + M_h_c	FALSE	0	6.12177	0	0	(SA1377)				_1	2.7.1.1			LOCUS: LOCUS: LOCUS: LOCUS: LOCUS: LOCUS: LOCUS: LOCUS: LOCUS: LOCUS: LOCUS:SA1377#ECNUMBERS:2.7.1.2#	3.09604e-13
FALSE	7.31726e-14	R_HEX7	hexokinase (D-fructose:ATP)	M_atp_c + M_fru_c --> M_adp_c + M_f6p_c + M_h_c	FALSE	0	Infinity	0	0	(SA1845)				_4	2.7.1.1			LOCUS: LOCUS: LOCUS: LOCUS: LOCUS: LOCUS: LOCUS: LOCUS: LOCUS: LOCUS: LOCUS:SA1845#	7.31726e-14
FALSE	0	R_HEXTT	trans-hexaprenyltranstransferase	M_hexdp_c + M_ipdp_c --> M_hepdp_c + M_ppi_c	FALSE	0	1.85244	0	0	(SA1302)		Sterol Biosynthesis		_0	2.5.1.30	0		LOCUS: LOCUS: LOCUS: LOCUS: LOCUS: LOCUS: LOCUS: LOCUS: LOCUS: LOCUS: LOCUS:SA1302#ABBREVIATION:gerCC#	0
FALSE	-8.88146e-14	R_HISabc	L-histidine transport via ABC system	M_atp_c + M_h2o_c + M_his_DASH_L_e --> M_adp_c + M_h_c + M_his_DASH_L_c + M_pi_c	FALSE	0	Infinity	0	0			Transport		_0		0		LOCUS: LOCUS: LOCUS: LOCUS: LOCUS: LOCUS: LOCUS: LOCUS: LOCUS: LOCUS:	8.88146e-14
FALSE	4.00374e-15	R_HISDr	histidase_r	M_his_DASH_L_c <==> M_nh4_c + M_urcan_c	TRUE	-23.1639	23.1639	0	0	(SA0008)				_0	4.3.1.3			LOCUS: LOCUS: LOCUS: LOCUS: LOCUS: LOCUS: LOCUS: LOCUS: LOCUS: LOCUS: LOCUS:SA0008#ABBREVIATION:hutH#ECNUMBERS:4.3.1.3#	4.00374e-15
FALSE	7.53274e-13	R_HISTD	histidinol dehydrogenase	M_h2o_c + M_histd_c + 2 M_nad_c --> 3 M_h_c + M_his_DASH_L_c + 2 M_nadh_c	FALSE	0	0.0212726	0	0	(SA2470)		Histidine Metabolism		_0	1.1.1.23	0		LOCUS: LOCUS: LOCUS: LOCUS: LOCUS: LOCUS: LOCUS: LOCUS: LOCUS: LOCUS: LOCUS:SA2470#ABBREVIATION:hisD#ECNUMBERS:1.1.1.23#	7.53274e-13
FALSE	7.54305e-13	R_HISTP	histidinol-phosphatase	M_h2o_c + M_hisp_c --> M_histd_c + M_pi_c	FALSE	0	Infinity	0	0			Histidine Metabolism		_0	3.1.3.15	0		LOCUS: LOCUS: LOCUS: LOCUS: LOCUS: LOCUS: LOCUS: LOCUS: LOCUS: LOCUS:	7.54305e-13
FALSE	1.42551e-13	R_HMBS	hydroxymethylbilane synthase	M_h2o_c + 4 M_ppbng_c --> M_hmbil_c + 4 M_nh4_c	FALSE	0	2.32377	0	0	(SA1494)				_0	4.3.1.8			LOCUS: LOCUS: LOCUS: LOCUS: LOCUS: LOCUS: LOCUS: LOCUS: LOCUS: LOCUS: LOCUS:SA1494#ABBREVIATION:hemC#ECNUMBERS:4.3.1.8#	1.42551e-13
FALSE	-1.17784e-13	R_HMGCOARi	Hydroxymethylglutaryl CoA reductase (ir)	2 M_h_c + M_hmgcoa_c + 2 M_nadph_c --> M_coa_c + M_mev_DASH_R_c + 2 M_nadp_c	FALSE	0	2.86085	0	0	(SA2333)		Sterol Biosynthesis		_0	1.1.1.34	0		LOCUS: LOCUS: LOCUS: LOCUS: LOCUS: LOCUS: LOCUS: LOCUS: LOCUS: LOCUS: LOCUS:SA2333#ECNUMBERS:1.1.1.88#	1.17784e-13
FALSE	-1.1917e-13	R_HMGCOASi	Hydroxymethylglutaryl CoA synthase (ir)	M_aacoa_c + M_accoa_c + M_h2o_c --> M_coa_c + M_h_c + M_hmgcoa_c	FALSE	0	7.27457	0	0	(SA2334)		Valine, Leucine, and Isoleucine Metabolism		_0	4.1.3.5	0		LOCUS: LOCUS: LOCUS: LOCUS: LOCUS: LOCUS: LOCUS: LOCUS: LOCUS: LOCUS: LOCUS:SA2334#	1.1917e-13
FALSE	-1.6365e-13	R_HPPK2	_6-hydroxymethyl-dihydropterin pyrophosphokinase	M_6hmhpt_c + M_atp_c --> M_6hmhptpp_c + M_amp_c + M_h_c	FALSE	0	2.63248	0	0	(SA0474)		Cofactor and Prosthetic Group Biosynthesis		_1	2.7.6.3	0		LOCUS: LOCUS: LOCUS: LOCUS: LOCUS: LOCUS: LOCUS: LOCUS: LOCUS: LOCUS: LOCUS:SA0474#ABBREVIATION:folK#ECNUMBERS:2.7.6.3#	1.6365e-13
FALSE	-1.33971e-07	R_HSDy	homoserine dehydrogenase (NADPH)	M_hom_DASH_L_c + M_nadp_c <==> M_aspsa_c + M_h_c + M_nadph_c	TRUE	-10.4311	10.4311	0	0	(SA1164)				_0	1.1.1.3			LOCUS: LOCUS: LOCUS: LOCUS: LOCUS: LOCUS: LOCUS: LOCUS: LOCUS: LOCUS: LOCUS:SA1164#	1.33971e-07
FALSE	2.22478e-16	R_HSERTA	homoserine O-trans-acetylase	M_accoa_c + M_hom_DASH_L_c <==> M_achms_c + M_coa_c	TRUE	-1.32587	1.32587	0	0	(SA0011)		Glycine and Serine Metabolism		_5	2.3.1.31	0		LOCUS: LOCUS: LOCUS: LOCUS: LOCUS: LOCUS: LOCUS: LOCUS: LOCUS: LOCUS: LOCUS:SA0011#	2.22478e-16
FALSE	1.33971e-07	R_HSK	homoserine kinase	M_atp_c + M_hom_DASH_L_c --> M_adp_c + M_h_c + M_phom_c	FALSE	0	7.00275	0	0	(SA1166)				_0	2.7.1.39			LOCUS: LOCUS: LOCUS: LOCUS: LOCUS: LOCUS: LOCUS: LOCUS: LOCUS: LOCUS: LOCUS:SA1166#ABBREVIATION:thrB#ECNUMBERS:2.7.1.39#	1.33971e-07
FALSE	7.52011e-13	R_HSTPT	histidinol-phosphate transaminase	M_glu_DASH_L_c + M_imacp_c --> M_akg_c + M_hisp_c	FALSE	0	0.449984	0	0	(SA0679 or SA2469)				_0	2.6.1.9			LOCUS: LOCUS: LOCUS: LOCUS: LOCUS: LOCUS: LOCUS: LOCUS: LOCUS: LOCUS: LOCUS:SA0679#ABBREVIATION:hisC#ECNUMBERS:2.6.1.9#, LOCUS:SA2469#ECNUMBERS:2.6.1.9#	7.52011e-13
FALSE	0	R_HXPRT	hypoxanthine phosphoribosyltransferase (Hypoxanthine)	M_hxan_c + M_prpp_c --> M_imp_c + M_ppi_c	FALSE	0	1.99828	0	0	(SA0468)		Purine and Pyrimidine Biosynthesis		_0	2.4.2.8	0		LOCUS: LOCUS: LOCUS: LOCUS: LOCUS: LOCUS: LOCUS: LOCUS: LOCUS: LOCUS: LOCUS:SA0468#ABBREVIATION:hpt#ECNUMBERS:2.4.2.8#	0
FALSE	5.69305e-06	R_ICDHyr	isocitrate dehydrogenase (NADP)	M_icit_c + M_nadp_c <==> M_akg_c + M_co2_c + M_nadph_c	TRUE	-129.567	129.567	0	0	(SA1517)		Citric Acid Cycle		_0	1.1.1.42	0		LOCUS: LOCUS: LOCUS: LOCUS: LOCUS: LOCUS: LOCUS: LOCUS: LOCUS: LOCUS: LOCUS:SA1517#ABBREVIATION:icd#ECNUMBERS:1.1.1.42#	5.69305e-06
FALSE	2.1684e-19	R_ICHORS	isochorismate synthase	M_chor_c <==> M_ichor_c	TRUE	-0.442647	0.442647	0	0	(SA0895)		Quinone Biosynthesis		_0	5.4.99.6	0		LOCUS: LOCUS: LOCUS: LOCUS: LOCUS: LOCUS: LOCUS: LOCUS: LOCUS: LOCUS: LOCUS:SA0895#ECNUMBERS:5.4.99.6#	2.1684e-19
FALSE	7.52894e-13	R_IG3PS	Imidazole-glycerol-3-phosphate synthase	M_gln_DASH_L_c + M_prlp_c --> M_aicar_c + M_eig3p_c + M_glu_DASH_L_c + M_h_c	FALSE	0	0.154142	0	0	(SA2465) and (SA2467)				_0				LOCUS: LOCUS: LOCUS: LOCUS: LOCUS: LOCUS: LOCUS: LOCUS: LOCUS: LOCUS: LOCUS:SA2465#ABBREVIATION:hisF#, LOCUS:SA2467#ABBREVIATION:HisH#ECNUMBERS:2.4.2.-#	7.52894e-13
FALSE	7.51924e-13	R_IGPDH	imidazoleglycerol-phosphate dehydratase	M_eig3p_c --> M_h2o_c + M_imacp_c	FALSE	0	0.0465178	0	0	(SA2468)				_0	4.2.1.19			LOCUS: LOCUS: LOCUS: LOCUS: LOCUS: LOCUS: LOCUS: LOCUS: LOCUS: LOCUS: LOCUS:SA2468#ABBREVIATION:hisB#ECNUMBERS:4.2.1.19#	7.51924e-13
FALSE	1.41374e-10	R_IGPS	indole-3-glycerol-phosphate synthase	M_2cpr5p_c + M_h_c --> M_3ig3p_c + M_co2_c + M_h2o_c	FALSE	0	0.0610755	0	0	(SA1202)		Tyrosine, Tryptophan, and Phenylalanine Metabolism		_0	4.1.1.48	0		LOCUS: LOCUS: LOCUS: LOCUS: LOCUS: LOCUS: LOCUS: LOCUS: LOCUS: LOCUS: LOCUS:SA1202#	1.41374e-10
FALSE	2.78551e-10	R_ILEabc	L-isoleucine transport via ABC system	M_atp_c + M_h2o_c + M_ile_DASH_L_e --> M_adp_c + M_h_c + M_ile_DASH_L_c + M_pi_c	FALSE	0	Infinity	0	0			Transport		_0		0		LOCUS: LOCUS: LOCUS: LOCUS: LOCUS: LOCUS: LOCUS: LOCUS: LOCUS: LOCUS:	2.78551e-10
FALSE	-9.75372e-10	R_ILEt2r	L-isoleucine reversible transport via proton symport	M_h_e + M_ile_DASH_L_e <==> M_h_c + M_ile_DASH_L_c	TRUE	-2.05078	2.05078	0	0	(SA1239 or SA0180)		Transport		_0		0		LOCUS: LOCUS: LOCUS: LOCUS: LOCUS: LOCUS: LOCUS: LOCUS: LOCUS: LOCUS: LOCUS:SA0180#ABBREVIATION:brnQ#, LOCUS:SA1239#ABBREVIATION:brnQ#	9.75372e-10
FALSE	-6.98728e-10	R_ILETA	isoleucine transaminase	M_akg_c + M_ile_DASH_L_c <==> M_3mop_c + M_glu_DASH_L_c	TRUE	-3.14937	3.14937	0	0	(SA0512)				_0	2.6.1.42			LOCUS: LOCUS: LOCUS: LOCUS: LOCUS: LOCUS: LOCUS: LOCUS: LOCUS: LOCUS: LOCUS:SA0512#ABBREVIATION:ilvE#ECNUMBERS:2.6.1.42#	6.98728e-10
FALSE	0	R_ILETRS	Isoleucyl-tRNA synthetase	M_atp_c + M_ile_DASH_L_c + M_trnaile_c --> M_amp_c + M_iletrna_c + M_ppi_c	FALSE	0	4.51141	0	0	(SA1036)				_0	6.1.1.5			LOCUS: LOCUS: LOCUS: LOCUS: LOCUS: LOCUS: LOCUS: LOCUS: LOCUS: LOCUS: LOCUS:SA1036#ABBREVIATION:ileS#ECNUMBERS:6.1.1.5#	0
FALSE	-3.44305e-10	R_IMPC	IMP cyclohydrolase	M_h2o_c + M_imp_c <==> M_fprica_c	TRUE	-14.7732	14.7732	0	0	(SA0925)		Purine and Pyrimidine Biosynthesis		_0	3.5.4.10	0		LOCUS: LOCUS: LOCUS: LOCUS: LOCUS: LOCUS: LOCUS: LOCUS: LOCUS: LOCUS: LOCUS:SA0925#ABBREVIATION:purH#	3.44305e-10
FALSE	2.77216e-10	R_IMPD	IMP dehydrogenase	M_h2o_c + M_imp_c + M_nad_c --> M_h_c + M_nadh_c + M_xmp_c	FALSE	0	8.36451	0	0	(SA0375)		Purine and Pyrimidine Biosynthesis		_0	1.1.1.205	0		LOCUS: LOCUS: LOCUS: LOCUS: LOCUS: LOCUS: LOCUS: LOCUS: LOCUS: LOCUS: LOCUS:SA0375#ABBREVIATION:guaB#ECNUMBERS:1.1.1.205#	2.77216e-10
FALSE	1.73472e-18	R_INDPYRD	Indole-3-pyruvate decarboxylase	M_h_c + M_indpyr_c <==> M_co2_c + M_id3acald_c	TRUE	-5.3676	5.3676	0	0	(SA0182)		Glycolysis/Gluconeogenesis		_0	4.1.1.74	0		LOCUS: LOCUS: LOCUS: LOCUS: LOCUS: LOCUS: LOCUS: LOCUS: LOCUS: LOCUS: LOCUS:SA0182#	1.73472e-18
FALSE	-3.30907e-14	R_IPDDI	isopentenyl-diphosphate D-isomerase	M_ipdp_c <==> M_dmpp_c	TRUE	-2.61317	2.61317	0	0	(SA2136)		Sterol Biosynthesis		_0	5.3.3.2	0		LOCUS: LOCUS: LOCUS: LOCUS: LOCUS: LOCUS: LOCUS: LOCUS: LOCUS: LOCUS: LOCUS:SA2136#	3.30907e-14
FALSE	4.46243e-10	R_IPMD	_3-isopropylmalate dehydrogenase	M_3c2hmp_c + M_nad_c --> M_3c4mop_c + M_h_c + M_nadh_c	FALSE	0	0.719716	0	0	(SA1863)		Valine, Leucine, and Isoleucine Metabolism		_0	1.1.1.85	0		LOCUS: LOCUS: LOCUS: LOCUS: LOCUS: LOCUS: LOCUS: LOCUS: LOCUS: LOCUS: LOCUS:SA1863#ABBREVIATION:leuB#ECNUMBERS:1.1.1.85#	4.46243e-10
FALSE	-4.46243e-10	R_IPPMIa	_3-isopropylmalate dehydratase	M_3c2hmp_c <==> M_2ippm_c + M_h2o_c	TRUE	-0.468388	0.468388	0	0	(SA1865) and (SA1864)		Valine, Leucine, and Isoleucine Metabolism		_0	4.2.1.33	0		LOCUS: LOCUS: LOCUS: LOCUS: LOCUS: LOCUS: LOCUS: LOCUS: LOCUS: LOCUS: LOCUS:SA1864#ABBREVIATION:leuC#ECNUMBERS:4.2.1.33#, LOCUS:SA1865#ABBREVIATION:leuD#ECNUMBERS:4.2.1.33#	4.46243e-10
FALSE	-4.46243e-10	R_IPPMIb	_2-isopropylmalate hydratase	M_2ippm_c + M_h2o_c <==> M_3c3hmp_c	TRUE	-0.468388	0.468388	0	0	(SA1865) and (SA1864)		Valine, Leucine, and Isoleucine Metabolism		_0	4.2.1.33	4		LOCUS: LOCUS: LOCUS: LOCUS: LOCUS: LOCUS: LOCUS: LOCUS: LOCUS: LOCUS: LOCUS:SA1864#ABBREVIATION:leuC#ECNUMBERS:4.2.1.33#, LOCUS:SA1865#ABBREVIATION:leuD#ECNUMBERS:4.2.1.33#	4.46243e-10
FALSE	4.46243e-10	R_IPPS	_2-isopropylmalate synthase	M_3mob_c + M_accoa_c + M_h2o_c --> M_3c3hmp_c + M_coa_c + M_h_c	FALSE	0	0.644671	0	0	(SA1862 or SA0837)		Pyruvate Metabolism		_0	4.1.3.12	0		LOCUS: LOCUS: LOCUS: LOCUS: LOCUS: LOCUS: LOCUS: LOCUS: LOCUS: LOCUS: LOCUS:SA0837#, LOCUS:SA1862#ABBREVIATION:leuA#ECNUMBERS:4.1.3.12#	4.46243e-10
FALSE	0	R_IZPN	imidazolonepropionase	M_4izp_c + M_h2o_c --> M_forglu_c + M_h_c	FALSE	0	80.1866	0	0	(SA2121)				_0	3.5.2.7			LOCUS: LOCUS: LOCUS: LOCUS: LOCUS: LOCUS: LOCUS: LOCUS: LOCUS: LOCUS: LOCUS:SA2121#ABBREVIATION:hutI#ECNUMBERS:3.5.2.7#	0
FALSE	2.77122e-10	R_Kabc	Potassium ABC transporter	M_atp_c + M_h2o_c + M_k_e --> M_adp_c + M_h_c + M_k_c + M_pi_c	FALSE	0	Infinity	0	0	(SA0068 or SA1881) and (SA1879 or SA0071) and (SA0070 or SA1880)		Transport		_0		0		LOCUS: LOCUS: LOCUS: LOCUS: LOCUS: LOCUS: LOCUS: LOCUS: LOCUS: LOCUS: LOCUS:SA1879#ABBREVIATION:kdpC#ECNUMBERS:3.6.1.36#, LOCUS:SA1880#ABBREVIATION:kdpB#ECNUMBERS:3.6.3.12#, LOCUS:SA0070#ABBREVIATION:kdpB#ECNUMBERS:3.6.3.12#, LOCUS:SA1881#ABBREVIATION:kdpA#ECNUMBERS:3.6.1.36#, LOCUS:SA0068#ABBREVIATION:kdpA#ECNUMBERS:3.6.1.36#, LOCUS:SA0071#ABBREVIATION:kdpC(SCCmec)#	2.77122e-10
FALSE	1.47405e-09	R_KARA1i	acetohydroxy acid isomeroreductase	M_alac_DASH_S_c + M_h_c + M_nadph_c --> M_23dhmb_c + M_nadp_c	FALSE	0	0.889025	0	0	(SA1861)		Valine, Leucine, and Isoleucine Metabolism		_0	1.1.1.86	2		LOCUS: LOCUS: LOCUS: LOCUS: LOCUS: LOCUS: LOCUS: LOCUS: LOCUS: LOCUS: LOCUS:SA1861#ABBREVIATION:ilvC#ECNUMBERS:1.1.1.86#	1.47405e-09
FALSE	9.7002e-10	R_KARA2i	ketol-acid reductoisomerase (2-Aceto-2-hydroxybutanoate)	M_2ahbut_c + M_h_c + M_nadph_c --> M_23dhmp_c + M_nadp_c	FALSE	0	0.889025	0	0	(SA1861)		Valine, Leucine, and Isoleucine Metabolism		_0	1.1.1.86	0		LOCUS: LOCUS: LOCUS: LOCUS: LOCUS: LOCUS: LOCUS: LOCUS: LOCUS: LOCUS: LOCUS:SA1861#ABBREVIATION:ilvC#ECNUMBERS:1.1.1.86#	9.7002e-10
FALSE	2.6533e-12	R_KAS1	b-ketoacyl synthetase (Iso-C14:0)	14 M_h_c + M_ibcoa_c + 5 M_malcoa_c + 10 M_nadph_c --> 5 M_co2_c + 6 M_coa_c + M_fa1_c + 4 M_h2o_c + 10 M_nadp_c	FALSE	0	2.2069	0	0	(SA0842 and SA0843)		Fatty Acid Synthesis		_0	2.3.1.41	0		LOCUS: LOCUS: LOCUS: LOCUS: LOCUS: LOCUS: LOCUS: LOCUS: LOCUS: LOCUS: LOCUS:SA0843#ABBREVIATION:fabF-1#ECNUMBERS:2.3.1.41#, LOCUS:SA0842#ABBREVIATION:fabH-2#	2.6533e-12
FALSE	0	R_KAS10	b-ketoacyl synthetase (Anteiso-C17:1)	M_2mbcoa_c + 16 M_h_c + 6 M_malcoa_c + 11 M_nadph_c --> 6 M_co2_c + 7 M_coa_c + M_fa10_c + 5 M_h2o_c + 11 M_nadp_c	FALSE	0	2.2069	0	0	(SA0842 and SA0843)		Fatty Acid Synthesis		_0	2.3.1.41	0		LOCUS: LOCUS: LOCUS: LOCUS: LOCUS: LOCUS: LOCUS: LOCUS: LOCUS: LOCUS: LOCUS:SA0843#ABBREVIATION:fabF-1#ECNUMBERS:2.3.1.41#, LOCUS:SA0842#ABBREVIATION:fabH-2#	0
FALSE	3.06498e-11	R_KAS11	b-ketoacyl synthetase (Iso-C17:0)	17 M_h_c + M_ivcoa_c + 6 M_malcoa_c + 12 M_nadph_c --> 6 M_co2_c + 7 M_coa_c + M_fa11_c + 5 M_h2o_c + 12 M_nadp_c	FALSE	0	2.2069	0	0	(SA0842 and SA0843)		Fatty Acid Synthesis		_0	2.3.1.41	0		LOCUS: LOCUS: LOCUS: LOCUS: LOCUS: LOCUS: LOCUS: LOCUS: LOCUS: LOCUS: LOCUS:SA0843#ABBREVIATION:fabF-1#ECNUMBERS:2.3.1.41#, LOCUS:SA0842#ABBREVIATION:fabH-2#	3.06498e-11
FALSE	7.15384e-11	R_KAS12	b-ketoacyl synthetase (Anteiso-C17:0)	M_2mbcoa_c + 17 M_h_c + 6 M_malcoa_c + 12 M_nadph_c --> 6 M_co2_c + 7 M_coa_c + M_fa12_c + 5 M_h2o_c + 12 M_nadp_c	FALSE	0	2.2069	0	0	(SA0842 and SA0843)		Fatty Acid Synthesis		_0	2.3.1.41	0		LOCUS: LOCUS: LOCUS: LOCUS: LOCUS: LOCUS: LOCUS: LOCUS: LOCUS: LOCUS: LOCUS:SA0843#ABBREVIATION:fabF-1#ECNUMBERS:2.3.1.41#, LOCUS:SA0842#ABBREVIATION:fabH-2#	7.15384e-11
FALSE	2.36717e-11	R_KAS13	b-ketoacyl synthetase (octadecanoate)	M_accoa_c + 23 M_h_c + 8 M_malcoa_c + 16 M_nadph_c --> 8 M_co2_c + 9 M_coa_c + 7 M_h2o_c + 16 M_nadp_c + M_ocdca_c	FALSE	0	2.2069	0	0	(SA0842 and SA0843)		Fatty Acid Synthesis		_0	2.3.1.41	0		LOCUS: LOCUS: LOCUS: LOCUS: LOCUS: LOCUS: LOCUS: LOCUS: LOCUS: LOCUS: LOCUS:SA0843#ABBREVIATION:fabF-1#ECNUMBERS:2.3.1.41#, LOCUS:SA0842#ABBREVIATION:fabH-2#	2.36717e-11
FALSE	-4.34209e-16	R_KAS14	beta-ketoacyl-ACP synthase	M_acACP_c + M_h_c + M_malACP_c --> M_ACP_c + M_actACP_c + M_co2_c	FALSE	0	2.2069	0	0	(SA0842 and SA0843)		Cell Envelope Biosynthesis		_0	2.3.1.41	0		LOCUS: LOCUS: LOCUS: LOCUS: LOCUS: LOCUS: LOCUS: LOCUS: LOCUS: LOCUS: LOCUS:SA0843#ABBREVIATION:fabF-1#ECNUMBERS:2.3.1.41#, LOCUS:SA0842#ABBREVIATION:fabH-2#	4.34209e-16
FALSE	3.37896e-16	R_KAS15	beta-ketoacyl-ACP synthase (2)	M_accoa_c + M_h_c + M_malACP_c --> M_actACP_c + M_co2_c + M_coa_c	FALSE	0	2.2069	0	0	(SA0842 and SA0843)		Cell Envelope Biosynthesis		_0		0		LOCUS: LOCUS: LOCUS: LOCUS: LOCUS: LOCUS: LOCUS: LOCUS: LOCUS: LOCUS: LOCUS:SA0843#ABBREVIATION:fabF-1#ECNUMBERS:2.3.1.41#, LOCUS:SA0842#ABBREVIATION:fabH-2#	3.37896e-16
FALSE	0	R_KAS16	_3-hydroxy-myristoyl-ACP synthesis	M_ddcaACP_c + 2 M_h_c + M_malACP_c + M_nadph_c --> M_3hmrsACP_c + M_ACP_c + M_co2_c + M_nadp_c	FALSE	0	2.2069	0	0	(SA2260 or SA0122 or SA1074) and (SA0842 and SA0843)		Cell Envelope Biosynthesis		_0		2		LOCUS: LOCUS: LOCUS: LOCUS: LOCUS: LOCUS: LOCUS: LOCUS: LOCUS: LOCUS: LOCUS:SA0122#ABBREVIATION:fabG#ECNUMBERS:1.1.1.100#, LOCUS:SA2260#ABBREVIATION:fabG#ECNUMBERS:1.1.1.100#, LOCUS:SA0843#ABBREVIATION:fabF-1#ECNUMBERS:2.3.1.41#, LOCUS:SA1074#ABBREVIATION:fabG#ECNUMBERS:1.1.1.100#, LOCUS:SA0842#ABBREVIATION:fabH-2#	0
FALSE	0	R_KAS17	b-ketoacyl synthetase (n-C18:1)	M_accoa_c + 22 M_h_c + 8 M_malcoa_c + 15 M_nadph_c --> 8 M_co2_c + 9 M_coa_c + 7 M_h2o_c + 15 M_nadp_c + M_ocdcea_c	FALSE	0	2.2069	0	0	(SA0842 and SA0843)		Fatty Acid Synthesis		_0	2.3.1.41	0		LOCUS: LOCUS: LOCUS: LOCUS: LOCUS: LOCUS: LOCUS: LOCUS: LOCUS: LOCUS: LOCUS:SA0843#ABBREVIATION:fabF-1#ECNUMBERS:2.3.1.41#, LOCUS:SA0842#ABBREVIATION:fabH-2#	0
FALSE	3.79589e-11	R_KAS19SA	b-ketoacyl synthetase (Anteiso-C19:0)	M_2mbcoa_c + 20 M_h_c + 7 M_malcoa_c + 14 M_nadph_c --> 7 M_co2_c + 8 M_coa_c + M_fa19a_c + 6 M_h2o_c + 14 M_nadp_c	FALSE	0	2.2069	0	0	(SA0842 and SA0843)				_0	2.3.1.41			LOCUS: LOCUS: LOCUS: LOCUS: LOCUS: LOCUS: LOCUS: LOCUS: LOCUS: LOCUS: LOCUS:SA0843#ABBREVIATION:fabF-1#ECNUMBERS:2.3.1.41#, LOCUS:SA0842#ABBREVIATION:fabH-2#	3.79589e-11
FALSE	8.16055e-13	R_KAS2	b-ketoacyl synthetase (n-C14:0)	M_accoa_c + 17 M_h_c + 6 M_malcoa_c + 12 M_nadph_c --> 6 M_co2_c + 7 M_coa_c + 5 M_h2o_c + 12 M_nadp_c + M_ttdca_c	FALSE	0	2.2069	0	0	(SA0842 and SA0843)				_0	2.3.1.41			LOCUS: LOCUS: LOCUS: LOCUS: LOCUS: LOCUS: LOCUS: LOCUS: LOCUS: LOCUS: LOCUS:SA0843#ABBREVIATION:fabF-1#ECNUMBERS:2.3.1.41#, LOCUS:SA0842#ABBREVIATION:fabH-2#	8.16055e-13
FALSE	1.28582e-11	R_KAS20SA	b-ketoacyl synthetase (C20:0)	M_accoa_c + 26 M_h_c + 9 M_malcoa_c + 18 M_nadph_c --> 9 M_co2_c + 10 M_coa_c + M_fa20n_c + 8 M_h2o_c + 18 M_nadp_c	FALSE	0	2.2069	0	0	(SA0842 and SA0843)				_0	2.3.1.41			LOCUS: LOCUS: LOCUS: LOCUS: LOCUS: LOCUS: LOCUS: LOCUS: LOCUS: LOCUS: LOCUS:SA0843#ABBREVIATION:fabF-1#ECNUMBERS:2.3.1.41#, LOCUS:SA0842#ABBREVIATION:fabH-2#	1.28582e-11
FALSE	3.45838e-11	R_KAS3	b-ketoacyl synthetase (Iso-C15:0)	14 M_h_c + M_ivcoa_c + 5 M_malcoa_c + 10 M_nadph_c --> 5 M_co2_c + 6 M_coa_c + M_fa3_c + 4 M_h2o_c + 10 M_nadp_c	FALSE	0	2.2069	0	0	(SA0842 and SA0843)		Fatty Acid Synthesis		_0	2.3.1.41	0		LOCUS: LOCUS: LOCUS: LOCUS: LOCUS: LOCUS: LOCUS: LOCUS: LOCUS: LOCUS: LOCUS:SA0843#ABBREVIATION:fabF-1#ECNUMBERS:2.3.1.41#, LOCUS:SA0842#ABBREVIATION:fabH-2#	3.45838e-11
FALSE	1.61789e-10	R_KAS4	b-ketoacyl synthetase (Anteiso-C15:0)	M_2mbcoa_c + 14 M_h_c + 5 M_malcoa_c + 10 M_nadph_c --> 5 M_co2_c + 6 M_coa_c + M_fa4_c + 4 M_h2o_c + 10 M_nadp_c	FALSE	0	2.2069	0	0	(SA0842 and SA0843)		Fatty Acid Synthesis		_0	2.3.1.41	0		LOCUS: LOCUS: LOCUS: LOCUS: LOCUS: LOCUS: LOCUS: LOCUS: LOCUS: LOCUS: LOCUS:SA0843#ABBREVIATION:fabF-1#ECNUMBERS:2.3.1.41#, LOCUS:SA0842#ABBREVIATION:fabH-2#	1.61789e-10
FALSE	0	R_KAS5	b-ketoacyl synthetase (Iso-C16:1)	16 M_h_c + M_ibcoa_c + 6 M_malcoa_c + 11 M_nadph_c --> 6 M_co2_c + 7 M_coa_c + M_fa5_c + 5 M_h2o_c + 11 M_nadp_c	FALSE	0	2.2069	0	0	(SA0842 and SA0843)		Fatty Acid Synthesis		_0	2.3.1.41	0		LOCUS: LOCUS: LOCUS: LOCUS: LOCUS: LOCUS: LOCUS: LOCUS: LOCUS: LOCUS: LOCUS:SA0843#ABBREVIATION:fabF-1#ECNUMBERS:2.3.1.41#, LOCUS:SA0842#ABBREVIATION:fabH-2#	0
FALSE	6.76342e-12	R_KAS6	b-ketoacyl synthetase (Iso-C16:0)	17 M_h_c + M_ibcoa_c + 6 M_malcoa_c + 12 M_nadph_c --> 6 M_co2_c + 7 M_coa_c + M_fa6_c + 5 M_h2o_c + 12 M_nadp_c	FALSE	0	2.2069	0	0	(SA0842 and SA0843)		Fatty Acid Synthesis		_0	2.3.1.41	0		LOCUS: LOCUS: LOCUS: LOCUS: LOCUS: LOCUS: LOCUS: LOCUS: LOCUS: LOCUS: LOCUS:SA0843#ABBREVIATION:fabF-1#ECNUMBERS:2.3.1.41#, LOCUS:SA0842#ABBREVIATION:fabH-2#	6.76342e-12
FALSE	0	R_KAS7	b-ketoacyl synthetase (n-C16:1)	M_accoa_c + 19 M_h_c + 7 M_malcoa_c + 13 M_nadph_c --> 7 M_co2_c + 8 M_coa_c + 6 M_h2o_c + M_hdcea_c + 13 M_nadp_c	FALSE	0	2.2069	0	0	(SA0842 and SA0843)		Fatty Acid Synthesis		_0	2.3.1.41	0		LOCUS: LOCUS: LOCUS: LOCUS: LOCUS: LOCUS: LOCUS: LOCUS: LOCUS: LOCUS: LOCUS:SA0843#ABBREVIATION:fabF-1#ECNUMBERS:2.3.1.41#, LOCUS:SA0842#ABBREVIATION:fabH-2#	0
FALSE	6.53909e-11	R_KAS8	b-ketoacyl synthetase (palmitate, n-C16:0)	M_accoa_c + 20 M_h_c + 7 M_malcoa_c + 14 M_nadph_c --> 7 M_co2_c + 8 M_coa_c + 6 M_h2o_c + M_hdca_c + 14 M_nadp_c	FALSE	0	2.2069	0	0	(SA0842 and SA0843)		Fatty Acid Synthesis		_1	2.3.1.41	0		LOCUS: LOCUS: LOCUS: LOCUS: LOCUS: LOCUS: LOCUS: LOCUS: LOCUS: LOCUS: LOCUS:SA0843#ABBREVIATION:fabF-1#ECNUMBERS:2.3.1.41#, LOCUS:SA0842#ABBREVIATION:fabH-2#	6.53909e-11
FALSE	0	R_KAS9	b-ketoacyl synthetase (Iso-C17:1)	16 M_h_c + M_ivcoa_c + 6 M_malcoa_c + 11 M_nadph_c --> 6 M_co2_c + 7 M_coa_c + M_fa9_c + 5 M_h2o_c + 11 M_nadp_c	FALSE	0	2.2069	0	0	(SA0842 and SA0843)		Fatty Acid Synthesis		_0	2.3.1.41	0		LOCUS: LOCUS: LOCUS: LOCUS: LOCUS: LOCUS: LOCUS: LOCUS: LOCUS: LOCUS: LOCUS:SA0843#ABBREVIATION:fabF-1#ECNUMBERS:2.3.1.41#, LOCUS:SA0842#ABBREVIATION:fabH-2#	0
FALSE	-2.77125e-10	R_Kt2r	potassium reversible transport via proton symport	M_h_e + M_k_e <==> M_h_c + M_k_c	TRUE	-2.04124	2.04124	0	0	(SA0939)		Transport		_0		0		LOCUS: LOCUS: LOCUS: LOCUS: LOCUS: LOCUS: LOCUS: LOCUS: LOCUS: LOCUS: LOCUS:SA0939#ABBREVIATION:ktrA#	2.77125e-10
FALSE	-0.0136231	R_L_LACt2r	L-lactate reversible transport via proton symport	M_h_e + M_lac_DASH_L_e <==> M_h_c + M_lac_DASH_L_c	TRUE	-23.1547	23.1547	0	0	(SA2156 or SA0106)		Transport		_0		0		LOCUS: LOCUS: LOCUS: LOCUS: LOCUS: LOCUS: LOCUS: LOCUS: LOCUS: LOCUS: LOCUS:SA2156#, LOCUS:SA0106#	0.0136231
FALSE	8.69099e-14	R_LACpts	Lactose transport via PEP:Pyr PTS	M_lcts_e + M_pep_c --> M_lac6p_c + M_pyr_c	FALSE	0	0.696296	0	0	(SA1992) and (SA1993)		Transport		_0		0		LOCUS: LOCUS: LOCUS: LOCUS: LOCUS: LOCUS: LOCUS: LOCUS: LOCUS: LOCUS: LOCUS:SA1992#, LOCUS:SA1993#ABBREVIATION:lacF#	8.69099e-14
FALSE	-0.0108982	R_LDH_D	D-lactate dehydrogenase	M_lac_DASH_D_c + M_nad_c <==> M_h_c + M_nadh_c + M_pyr_c	TRUE	-24.6686	24.6686	0	0	(SA2312) or (SA2346)		Pyruvate Metabolism		_0	1.1.1.28	0		LOCUS: LOCUS: LOCUS: LOCUS: LOCUS: LOCUS: LOCUS: LOCUS: LOCUS: LOCUS: LOCUS:SA2312#, LOCUS:SA2346#	0.0108982
FALSE	-0.0136231	R_LDH_L	L-lactate dehydrogenase	M_lac_DASH_L_c + M_nad_c <==> M_h_c + M_nadh_c + M_pyr_c	TRUE	-137.826	137.826	0	0	(SA0232) or (SA2395)				_0	1.1.1.27			LOCUS: LOCUS: LOCUS: LOCUS: LOCUS: LOCUS: LOCUS: LOCUS: LOCUS: LOCUS: LOCUS:SA2395#ABBREVIATION:ldh#ECNUMBERS:1.1.1.27#, LOCUS:SA0232#ABBREVIATION:ldh#ECNUMBERS:1.1.1.27#	0.0136231
FALSE	2.78299e-10	R_LEUabc	L-leucine transport via ABC system	M_atp_c + M_h2o_c + M_leu_DASH_L_e --> M_adp_c + M_h_c + M_leu_DASH_L_c + M_pi_c	FALSE	0	Infinity	0	0			Transport		_0		0		LOCUS: LOCUS: LOCUS: LOCUS: LOCUS: LOCUS: LOCUS: LOCUS: LOCUS: LOCUS:	2.78299e-10
FALSE	-6.5663e-10	R_LEUt2r	L-leucine reversible transport via proton symport	M_h_e + M_leu_DASH_L_e <==> M_h_c + M_leu_DASH_L_c	TRUE	-2.05078	2.05078	0	0	(SA1239 or SA0180)		Transport		_0		0		LOCUS: LOCUS: LOCUS: LOCUS: LOCUS: LOCUS: LOCUS: LOCUS: LOCUS: LOCUS: LOCUS:SA0180#ABBREVIATION:brnQ#, LOCUS:SA1239#ABBREVIATION:brnQ#	6.5663e-10
FALSE	-3.81006e-10	R_LEUTA	leucine transaminase	M_akg_c + M_leu_DASH_L_c <==> M_4mop_c + M_glu_DASH_L_c	TRUE	-3.14937	3.14937	0	0	(SA0512)				_0	2.6.1.6			LOCUS: LOCUS: LOCUS: LOCUS: LOCUS: LOCUS: LOCUS: LOCUS: LOCUS: LOCUS: LOCUS:SA0512#ABBREVIATION:ilvE#ECNUMBERS:2.6.1.42#	3.81006e-10
FALSE	3.13955e-10	R_LYSabc	L-lysine transport via ABC system	M_atp_c + M_h2o_c + M_lys_DASH_L_e --> M_adp_c + M_h_c + M_lys_DASH_L_c + M_pi_c	FALSE	0	3.84159	0	0	(SA1169 or SA1505)		Transport		_0		0		LOCUS: LOCUS: LOCUS: LOCUS: LOCUS: LOCUS: LOCUS: LOCUS: LOCUS: LOCUS: LOCUS:SA1169#, LOCUS:SA1505#	3.13955e-10
FALSE	0	R_LYSDC	lysine decarboxylase	M_h_c + M_lys_DASH_L_c --> M_15dap_c + M_co2_c	FALSE	0	0.359772	0	0	(SA0439)		Threonine and Lysine Metabolism		_0	4.1.1.18	0		LOCUS: LOCUS: LOCUS: LOCUS: LOCUS: LOCUS: LOCUS: LOCUS: LOCUS: LOCUS: LOCUS:SA0439#	0
FALSE	-1.30363e-09	R_LYSt2r	L-lysine reversible transport via proton symport	M_h_e + M_lys_DASH_L_e <==> M_h_c + M_lys_DASH_L_c	TRUE	-3.84159	3.84159	0	0	(SA1169 or SA1505)		Transport		_0		0		LOCUS: LOCUS: LOCUS: LOCUS: LOCUS: LOCUS: LOCUS: LOCUS: LOCUS: LOCUS: LOCUS:SA1169#, LOCUS:SA1505#	1.30363e-09
FALSE	0	R_LYSTRS	Lysyl-tRNA synthetase	M_atp_c + M_lys_DASH_L_c + M_trnalys_c --> M_amp_c + M_lystrna_c + M_ppi_c	FALSE	0	7.99918	0	0	(SA0475)				_0	6.1.1.6			LOCUS: LOCUS: LOCUS: LOCUS: LOCUS: LOCUS: LOCUS: LOCUS: LOCUS: LOCUS: LOCUS:SA0475#ABBREVIATION:lysS#ECNUMBERS:6.1.1.6#	0
FALSE	-2.15106e-16	R_M1PD	mannitol-1-phosphate 5-dehydrogenase	M_mnl1p_c + M_nad_c <==> M_f6p_c + M_h_c + M_nadh_c	TRUE	-4.52517	4.52517	0	0	(SA1963)		Alternate Carbon Metabolism		_0	1.1.1.17	0		LOCUS: LOCUS: LOCUS: LOCUS: LOCUS: LOCUS: LOCUS: LOCUS: LOCUS: LOCUS: LOCUS:SA1963#ABBREVIATION:mtlD#ECNUMBERS:1.1.1.17#	2.15106e-16
FALSE	2.61821e-10	R_MACPD	Malonyl-ACP decarboxylase	M_h_c + M_malACP_c --> M_acACP_c + M_co2_c	FALSE	0	5.30039	0	0	(SA0843)		Cell Envelope Biosynthesis		_0		2		LOCUS: LOCUS: LOCUS: LOCUS: LOCUS: LOCUS: LOCUS: LOCUS: LOCUS: LOCUS: LOCUS:SA0843#ABBREVIATION:fabF-1#ECNUMBERS:2.3.1.41#	2.61821e-10
FALSE	7.87686e-14	R_MALT	alpha-glucosidase	M_h2o_c + M_malt_c --> 2 M_glc_DASH_D_c	FALSE	0	3.77248	0	0	(SA1338)				_0	3.2.1.20	0		LOCUS: LOCUS: LOCUS: LOCUS: LOCUS: LOCUS: LOCUS: LOCUS: LOCUS: LOCUS: LOCUS:SA1338#ABBREVIATION:malA#ECNUMBERS:3.2.1.20#	7.87686e-14
FALSE	7.63323e-14	R_MALTabc	maltose transport via ABC system	M_atp_c + M_h2o_c + M_malt_e --> M_adp_c + M_h_c + M_malt_c + M_pi_c	FALSE	0	0.104469	0	0	(SA0209) and (SA0208) and (SA0206) and (SA0207)		Transport		_0		0		LOCUS: LOCUS: LOCUS: LOCUS: LOCUS: LOCUS: LOCUS: LOCUS: LOCUS: LOCUS: LOCUS:SA0207#, LOCUS:SA0209#ABBREVIATION:malG#, LOCUS:SA0206#ABBREVIATION:ugpC#, LOCUS:SA0208#ABBREVIATION:malF#	7.63323e-14
FALSE	0	R_MALTAT	maltose O-acetyltransferase	M_accoa_c + M_malt_c --> M_acmalt_c + M_coa_c	FALSE	0	0.969647	0	0	(SA2342)				_0	2.3.1.79	0		LOCUS: LOCUS: LOCUS: LOCUS: LOCUS: LOCUS: LOCUS: LOCUS: LOCUS: LOCUS: LOCUS:SA2342#ABBREVIATION:maa#ECNUMBERS:2.3.1.79#	0
FALSE	-7.09502e-16	R_MAN6PI	mannose-6-phosphate isomerase	M_man6p_c <==> M_f6p_c	TRUE	-4.83801	4.83801	0	0	(SA1945 or SA2435)		Fructose and Mannose Metabolism		_0	5.3.1.8	0		LOCUS: LOCUS: LOCUS: LOCUS: LOCUS: LOCUS: LOCUS: LOCUS: LOCUS: LOCUS: LOCUS:SA1945#ABBREVIATION:manA#ECNUMBERS:5.3.1.8#, LOCUS:SA2435#ABBREVIATION:manA#ECNUMBERS:5.3.1.8#	7.09502e-16
FALSE	-6.79179e-16	R_MANpts	D-mannose transport via PEP:Pyr PTS	M_man_e + M_pep_c --> M_man6p_c + M_pyr_c	FALSE	0	2.26915	0	0	(SA2434)		Fructose and Mannose Metabolism		_0		0		LOCUS: LOCUS: LOCUS: LOCUS: LOCUS: LOCUS: LOCUS: LOCUS: LOCUS: LOCUS: LOCUS:SA2434#	6.79179e-16
FALSE	2.6182e-10	R_MCOATA	Malonyl-CoA-ACP transacylase	M_ACP_c + M_malcoa_c <==> M_coa_c + M_malACP_c	TRUE	-5.46978	5.46978	0	0	(SA1073)		Fatty Acid Biosynthesis		_2	2.3.1.39	0		LOCUS: LOCUS: LOCUS: LOCUS: LOCUS: LOCUS: LOCUS: LOCUS: LOCUS: LOCUS: LOCUS:SA1073#ABBREVIATION:fabD#ECNUMBERS:2.3.1.39#	2.6182e-10
FALSE	0.00463416	R_MDH	malate dehydrogenase	M_mal_DASH_L_c + M_nad_c <==> M_h_c + M_nadh_c + M_oaa_c	TRUE	#NAME?	Infinity	0	0			Citric Acid Cycle		_0	1.1.1.37	0		LOCUS: LOCUS: LOCUS: LOCUS: LOCUS: LOCUS: LOCUS: LOCUS: LOCUS: LOCUS:	0.00463416
FALSE	0.0106821	R_MDH2	Malate dehydrogenase (ubiquinone 8 as acceptor)	M_mal_DASH_L_c + M_q8_c --> M_oaa_c + M_q8h2_c	FALSE	0	7.05586	0	0	(SA2155)				_0	1.1.99.16			LOCUS: LOCUS: LOCUS: LOCUS: LOCUS: LOCUS: LOCUS: LOCUS: LOCUS: LOCUS: LOCUS:SA2155#ABBREVIATION:mqo#ECNUMBERS:1.1.99.16#	0.0106821
FALSE	-7.7593e-15	R_MDH3	Malate dehydrogenase (menaquinone 8 as acceptor)	M_mal_DASH_L_c + M_mqn8_c --> M_mql8_c + M_oaa_c	FALSE	0	89.652	0	0	(SA2400)		Citric Acid Cycle		_0	1.1.99.16	0		LOCUS: LOCUS: LOCUS: LOCUS: LOCUS: LOCUS: LOCUS: LOCUS: LOCUS: LOCUS: LOCUS:SA2400#ABBREVIATION:mqo#ECNUMBERS:1.1.99.16#	7.7593e-15
FALSE	1.5784e-13	R_MDRPD	_5-Methylthio-5-deoxy-D-ribulose 1-phosphate dehydratase	M_5mdru1p_c --> M_dkmpp_c + M_h2o_c	FALSE	0	Infinity	0	0			Amino Acid Metabolism		_0		0		LOCUS: LOCUS: LOCUS: LOCUS: LOCUS: LOCUS: LOCUS: LOCUS: LOCUS: LOCUS:	1.5784e-13
FALSE	2.39145e-10	R_ME1_rev	malic enzyme	M_mal_DASH_L_c + M_nad_c <==> M_co2_c + M_nadh_c + M_pyr_c	TRUE	0	3.05488	0	0	(SA1524)		Pyruvate Metabolism		_0		0		LOCUS: LOCUS: LOCUS: LOCUS: LOCUS: LOCUS: LOCUS: LOCUS: LOCUS: LOCUS: LOCUS:SA1524#	2.39145e-10
FALSE	0	R_MEPCT	_2-C-methyl-D-erythritol 4-phosphate cytidylyltransferase	M_2me4p_c + M_ctp_c + M_h_c --> M_4c2me_c + M_ppi_c	FALSE	0	10.906	0	0	(SA0241 or SA0245)		Sterol Biosynthesis		_0		0		LOCUS: LOCUS: LOCUS: LOCUS: LOCUS: LOCUS: LOCUS: LOCUS: LOCUS: LOCUS: LOCUS:SA0245#, LOCUS:SA0241#	0
FALSE	-2.07413e-14	R_METabc	L-methionine transport via ABC system	M_atp_c + M_h2o_c + M_met_DASH_L_e --> M_adp_c + M_h_c + M_met_DASH_L_c + M_pi_c	FALSE	0	Infinity	0	0			Transport		_0		0		LOCUS: LOCUS: LOCUS: LOCUS: LOCUS: LOCUS: LOCUS: LOCUS: LOCUS: LOCUS:	2.07413e-14
FALSE	3.84979e-10	R_METAT	methionine adenosyltransferase	M_atp_c + M_h2o_c + M_met_DASH_L_c --> M_amet_c + M_pi_c + M_ppi_c	FALSE	0	0.997463	0	0	(SA1608)				_0	2.5.1.6			LOCUS: LOCUS: LOCUS: LOCUS: LOCUS: LOCUS: LOCUS: LOCUS: LOCUS: LOCUS: LOCUS:SA1608#ABBREVIATION:metK#ECNUMBERS:2.5.1.6#	3.84979e-10
FALSE	8.91415e-13	R_METS	methionine synthase	M_5mthf_c + M_hcys_DASH_L_c --> M_h_c + M_met_DASH_L_c + M_thf_c	FALSE	0	0.298901	0	0	(SA0344) and (SA0345)				_0	2.1.1.13			LOCUS: LOCUS: LOCUS: LOCUS: LOCUS: LOCUS: LOCUS: LOCUS: LOCUS: LOCUS: LOCUS:SA0345#, LOCUS:SA0344#ABBREVIATION:metE#ECNUMBERS:2.1.1.14#	8.91415e-13
FALSE	0	R_METTRS	Methionyl-tRNA synthetase	M_atp_c + M_met_DASH_L_c + M_trnamet_c --> M_amp_c + M_mettrna_c + M_ppi_c	FALSE	0	8.54493	0	0	(SA0448) or (SA1059 or SA0909)				_0	6.1.1.10			LOCUS: LOCUS: LOCUS: LOCUS: LOCUS: LOCUS: LOCUS: LOCUS: LOCUS: LOCUS: LOCUS:SA0448#ABBREVIATION:metS#ECNUMBERS:6.1.1.10#, LOCUS:SA0909#ABBREVIATION:fmt#, LOCUS:SA1059#ABBREVIATION:fmt#ECNUMBERS:2.1.2.9#	0
FALSE	-2.345e-14	R_MEVK1	mevalonate kinase (atp)	M_atp_c + M_mev_DASH_R_c --> M_5pmev_c + M_adp_c + M_h_c	FALSE	0	2.31585	0	0	(SA0547)		Sterol Biosynthesis		_0	2.7.1.36	0		LOCUS: LOCUS: LOCUS: LOCUS: LOCUS: LOCUS: LOCUS: LOCUS: LOCUS: LOCUS: LOCUS:SA0547#ABBREVIATION:mvaK1#	2.345e-14
FALSE	-2.48446e-14	R_MEVK2	mevalonate kinase (ctp)	M_ctp_c + M_mev_DASH_R_c --> M_5pmev_c + M_cdp_c + M_h_c	FALSE	0	2.31585	0	0	(SA0547)		Sterol Biosynthesis		_0	2.7.1.36	0		LOCUS: LOCUS: LOCUS: LOCUS: LOCUS: LOCUS: LOCUS: LOCUS: LOCUS: LOCUS: LOCUS:SA0547#ABBREVIATION:mvaK1#	2.48446e-14
FALSE	-2.7013e-14	R_MEVK3	mevalonate kinase (gtp)	M_gtp_c + M_mev_DASH_R_c --> M_5pmev_c + M_gdp_c + M_h_c	FALSE	0	2.31585	0	0	(SA0547)		Sterol Biosynthesis		_0	2.7.1.36	0		LOCUS: LOCUS: LOCUS: LOCUS: LOCUS: LOCUS: LOCUS: LOCUS: LOCUS: LOCUS: LOCUS:SA0547#ABBREVIATION:mvaK1#	2.7013e-14
FALSE	-2.62726e-14	R_MEVK4	mevalonate kinase (utp)	M_mev_DASH_R_c + M_utp_c --> M_5pmev_c + M_h_c + M_udp_c	FALSE	0	2.31585	0	0	(SA0547)		Sterol Biosynthesis		_0	2.7.1.36	0		LOCUS: LOCUS: LOCUS: LOCUS: LOCUS: LOCUS: LOCUS: LOCUS: LOCUS: LOCUS: LOCUS:SA0547#ABBREVIATION:mvaK1#	2.62726e-14
FALSE	0	R_MG2abc	magnesium transport via ABC system	M_atp_c + M_h2o_c + M_mg2_e --> M_adp_c + M_h_c + M_mg2_c + M_pi_c	FALSE	0	3.71093	0	0	(SA2166)		Transport		_0	3.6.3.2	0		LOCUS: LOCUS: LOCUS: LOCUS: LOCUS: LOCUS: LOCUS: LOCUS: LOCUS: LOCUS: LOCUS:SA2166#	0
FALSE	0	R_MHPGLUT	_5-methyltetrahydropteroyltriglutamate-homocysteine S-methyltransferase	M_hcys_DASH_L_c + M_mhpglu_c --> M_hpglu_c + M_met_DASH_L_c	FALSE	0	0.670278	0	0	(SA0344)				_8	2.1.1.14			LOCUS: LOCUS: LOCUS: LOCUS: LOCUS: LOCUS: LOCUS: LOCUS: LOCUS: LOCUS: LOCUS:SA0344#ABBREVIATION:metE#ECNUMBERS:2.1.1.14#	0
FALSE	0	R_MI1PP	myo-inositol 1-phosphatase	M_h2o_c + M_mi1p_DASH_D_c --> M_inost_c + M_pi_c	FALSE	0	19.6499	0	0	(SA0958)		Lipid _amp; Cell Wall Metabolism		_6	3.1.3.25	0		LOCUS: LOCUS: LOCUS: LOCUS: LOCUS: LOCUS: LOCUS: LOCUS: LOCUS: LOCUS: LOCUS:SA0958#	0
FALSE	-6.35322e-16	R_MNabc	manganese transport via ABC system	M_atp_c + M_h2o_c + M_mn2_e --> M_adp_c + M_h_c + M_mn2_c + M_pi_c	FALSE	0	136.058	0	0	(SA2194) or (SA1385) and (SA1384) or (SA0587) and (SA0588) and (SA0589)		Transport		_0		0		LOCUS: LOCUS: LOCUS: LOCUS: LOCUS: LOCUS: LOCUS: LOCUS: LOCUS: LOCUS: LOCUS:SA1385#, LOCUS:SA0587#, LOCUS:SA1384#, LOCUS:SA2194#, LOCUS:SA0588#ABBREVIATION:psaC#, LOCUS:SA0589#	6.35322e-16
FALSE	-2.22364e-15	R_MNLpts	mannitol transport via PEP:Pyr PTS	M_mnl_e + M_pep_c --> M_mnl1p_c + M_pyr_c	FALSE	0	0.476886	0	0	(SA1960) and (SA1962)		Fructose and Mannose Metabolism		_0		0		LOCUS: LOCUS: LOCUS: LOCUS: LOCUS: LOCUS: LOCUS: LOCUS: LOCUS: LOCUS: LOCUS:SA1962#ECNUMBERS:2.7.1.69#, LOCUS:SA1960#	2.22364e-15
FALSE	2.06992e-16	R_MNt2	manganese transport in via proton symport	M_h_e + M_mn2_e --> M_h_c + M_mn2_c	FALSE	0	2.43522	0	0	(SA0956)		Transport		_0		0		LOCUS: LOCUS: LOCUS: LOCUS: LOCUS: LOCUS: LOCUS: LOCUS: LOCUS: LOCUS: LOCUS:SA0956#	2.06992e-16
FALSE	0	R_MOBDabc	molybdate transport via ABC system	M_atp_c + M_h2o_c + M_mobd_e --> M_adp_c + M_h_c + M_mobd_c + M_pi_c	FALSE	0	2.24822	0	0	(SA2073) and (SA2074) and (SA2072)		Transport		_0		0		LOCUS: LOCUS: LOCUS: LOCUS: LOCUS: LOCUS: LOCUS: LOCUS: LOCUS: LOCUS: LOCUS:SA2073#ABBREVIATION:modB#, LOCUS:SA2072#ABBREVIATION:modC#, LOCUS:SA2074#ABBREVIATION:modA#	0
FALSE	1.44323e-12	R_MOHMT	_3-methyl-2-oxobutanoate hydroxymethyltransferase	M_3mob_c + M_h2o_c + M_mlthf_c --> M_2dhp_c + M_thf_c	FALSE	0	0.900925	0	0	(SA2392)				_6	2.1.2.11			LOCUS: LOCUS: LOCUS: LOCUS: LOCUS: LOCUS: LOCUS: LOCUS: LOCUS: LOCUS: LOCUS:SA2392#ABBREVIATION:panB#ECNUMBERS:2.1.2.11#	1.44323e-12
FALSE	1.55129e-13	R_MTAN	methylthioadenosine nucleosidase	M_5mta_c + M_h2o_c --> M_5mtr_c + M_ade_c	FALSE	0	1.18603	0	0	(SA1427)		Amino Acid Metabolism		_0	3.2.2.16	2		LOCUS: LOCUS: LOCUS: LOCUS: LOCUS: LOCUS: LOCUS: LOCUS: LOCUS: LOCUS: LOCUS:SA1427#	1.55129e-13
FALSE	1.32516e-07	R_MTHFC	methenyltetrahydrofolate cyclohydrolase	M_h2o_c + M_methf_c <==> M_10fthf_c + M_h_c	TRUE	-62.3138	62.3138	0	0	(SA1553)				_0	3.5.4.9			LOCUS: LOCUS: LOCUS: LOCUS: LOCUS: LOCUS: LOCUS: LOCUS: LOCUS: LOCUS: LOCUS:SA1553#ABBREVIATION:fhs#ECNUMBERS:6.3.4.3#	1.32516e-07
FALSE	1.32516e-07	R_MTHFD	methylenetetrahydrofolate dehydrogenase (NADP)	M_mlthf_c + M_nadp_c <==> M_methf_c + M_nadph_c	TRUE	-74.1691	74.1691	0	0	(SA0915)				_0	1.5.1.5			LOCUS: LOCUS: LOCUS: LOCUS: LOCUS: LOCUS: LOCUS: LOCUS: LOCUS: LOCUS: LOCUS:SA0915#	1.32516e-07
FALSE	8.91354e-13	R_MTHFR2	_5,10-methylenetetrahydrofolate reductase (NADH)	2 M_h_c + M_mlthf_c + M_nadh_c --> M_5mthf_c + M_nad_c	FALSE	0	Infinity	0	0			Vitamins _amp; Cofactor Biosynthesis		_0	1.5.1.20	0		LOCUS: LOCUS: LOCUS: LOCUS: LOCUS: LOCUS: LOCUS: LOCUS: LOCUS: LOCUS:	8.91354e-13
FALSE	1.57941e-13	R_MTRI	_5-methylthioribose-1-phosphate isomerase	M_5mdr1p_c <==> M_5mdru1p_c	TRUE	#NAME?	Infinity	0	0			Amino Acid Metabolism		_0	5.3.1.23	0		LOCUS: LOCUS: LOCUS: LOCUS: LOCUS: LOCUS: LOCUS: LOCUS: LOCUS: LOCUS:	1.57941e-13
FALSE	1.54838e-13	R_MTRK	_5-methylthioribose kinase	M_5mtr_c + M_atp_c --> M_5mdr1p_c + M_adp_c + M_h_c	FALSE	0	Infinity	0	0			Amino Acid Metabolism		_0	2.7.1.100	0		LOCUS: LOCUS: LOCUS: LOCUS: LOCUS: LOCUS: LOCUS: LOCUS: LOCUS: LOCUS:	1.54838e-13
FALSE	6.13136e-13	R_NACUP	Nicotinic acid uptake	M_nac_e --> M_nac_c	FALSE	0	Infinity	0	0			Transport		_0		0		LOCUS: LOCUS: LOCUS: LOCUS: LOCUS: LOCUS: LOCUS: LOCUS: LOCUS: LOCUS:	6.13136e-13
FALSE	-7.23515e-15	R_NADH10	NADH dehydrogenase (menaquinone-8 _ 0 protons)	M_h_c + M_mqn8_c + M_nadh_c --> M_mql8_c + M_nad_c	FALSE	0	0.133065	0	0	(SA0813 and SA1598 and SA0799 and SA0802 and SA0411 and SA0578)		Oxidative Phosphorylation		_0	1.6.5.3	0		LOCUS: LOCUS: LOCUS: LOCUS: LOCUS: LOCUS: LOCUS: LOCUS: LOCUS: LOCUS: LOCUS:SA0799#, LOCUS:SA0578#, LOCUS:SA0802#ABBREVIATION:ndh#ECNUMBERS:1.6.99.3#, LOCUS:SA1598#, LOCUS:SA0813#ABBREVIATION:mnhA#, LOCUS:SA0411#ABBREVIATION:ndhF#ECNUMBERS:1.6.5.3#	7.23515e-15
FALSE	1.80153e-09	R_NADH5	NADH dehydrogenase (ubiquinone-8 )	M_h_c + M_nadh_c + M_q8_c --> M_nad_c + M_q8h2_c	FALSE	0	0.133065	0	0	(SA0813 and SA1598 and SA0799 and SA0802 and SA0411 and SA0578)				_0	1.6.5.3			LOCUS: LOCUS: LOCUS: LOCUS: LOCUS: LOCUS: LOCUS: LOCUS: LOCUS: LOCUS: LOCUS:SA0799#, LOCUS:SA0578#, LOCUS:SA0802#ABBREVIATION:ndh#ECNUMBERS:1.6.99.3#, LOCUS:SA1598#, LOCUS:SA0813#ABBREVIATION:mnhA#, LOCUS:SA0411#ABBREVIATION:ndhF#ECNUMBERS:1.6.5.3#	1.80153e-09
FALSE	0.0298649	R_NADH6	NADH dehydrogenase (ubiquinone-8 _ 3.5 protons)	4.5 M_h_c + M_nadh_c + M_q8_c --> 3.5 M_h_e + M_nad_c + M_q8h2_c	FALSE	0	0.133065	0	0	(SA0813 and SA1598 and SA0799 and SA0802 and SA0411 and SA0578)				_0	1.6.5.3			LOCUS: LOCUS: LOCUS: LOCUS: LOCUS: LOCUS: LOCUS: LOCUS: LOCUS: LOCUS: LOCUS:SA0799#, LOCUS:SA0578#, LOCUS:SA0802#ABBREVIATION:ndh#ECNUMBERS:1.6.99.3#, LOCUS:SA1598#, LOCUS:SA0813#ABBREVIATION:mnhA#, LOCUS:SA0411#ABBREVIATION:ndhF#ECNUMBERS:1.6.5.3#	0.0298649
FALSE	-6.84211e-15	R_NADH7	NADH dehydrogenase (menaquinone-8 _ 2 protons)	3 M_h_c + M_mqn8_c + M_nadh_c --> 2 M_h_e + M_mql8_c + M_nad_c	FALSE	0	0.133065	0	0	(SA0813 and SA1598 and SA0799 and SA0802 and SA0411 and SA0578)		Oxidative Phosphorylation		_0	1.6.5.3	0		LOCUS: LOCUS: LOCUS: LOCUS: LOCUS: LOCUS: LOCUS: LOCUS: LOCUS: LOCUS: LOCUS:SA0799#, LOCUS:SA0578#, LOCUS:SA0802#ABBREVIATION:ndh#ECNUMBERS:1.6.99.3#, LOCUS:SA1598#, LOCUS:SA0813#ABBREVIATION:mnhA#, LOCUS:SA0411#ABBREVIATION:ndhF#ECNUMBERS:1.6.5.3#	6.84211e-15
FALSE	-1.34831e-15	R_NADH8	NADH dehydrogenase (demethylmenaquinone-8 _ 2.8 protons)	M_2dmmq8_c + 3.8 M_h_c + M_nadh_c --> M_2dmmql8_c + 2.8 M_h_e + M_nad_c	FALSE	0	0.133065	0	0	(SA0813 and SA1598 and SA0799 and SA0802 and SA0411 and SA0578)		Oxidative Phosphorylation		_0	1.6.5.3	0		LOCUS: LOCUS: LOCUS: LOCUS: LOCUS: LOCUS: LOCUS: LOCUS: LOCUS: LOCUS: LOCUS:SA0799#, LOCUS:SA0578#, LOCUS:SA0802#ABBREVIATION:ndh#ECNUMBERS:1.6.99.3#, LOCUS:SA1598#, LOCUS:SA0813#ABBREVIATION:mnhA#, LOCUS:SA0411#ABBREVIATION:ndhF#ECNUMBERS:1.6.5.3#	1.34831e-15
FALSE	1.60151e-17	R_NADH9	NADH dehydrogenase (demethylmenaquinone-8 _ 0 protons)	M_2dmmq8_c + M_h_c + M_nadh_c --> M_2dmmql8_c + M_nad_c	FALSE	0	0.133065	0	0	(SA0813 and SA1598 and SA0799 and SA0802 and SA0411 and SA0578)		Oxidative Phosphorylation		_0	1.6.5.3	0		LOCUS: LOCUS: LOCUS: LOCUS: LOCUS: LOCUS: LOCUS: LOCUS: LOCUS: LOCUS: LOCUS:SA0799#, LOCUS:SA0578#, LOCUS:SA0802#ABBREVIATION:ndh#ECNUMBERS:1.6.99.3#, LOCUS:SA1598#, LOCUS:SA0813#ABBREVIATION:mnhA#, LOCUS:SA0411#ABBREVIATION:ndhF#ECNUMBERS:1.6.5.3#	1.60151e-17
FALSE	5.76328e-13	R_NADK	NAD kinase	M_atp_c + M_nad_c --> M_adp_c + M_h_c + M_nadp_c	FALSE	0	4.24797	0	0	(SA0865)				_0	2.7.1.23	0		LOCUS: LOCUS: LOCUS: LOCUS: LOCUS: LOCUS: LOCUS: LOCUS: LOCUS: LOCUS: LOCUS:SA0865#ECNUMBERS:2.7.1.23#	5.76328e-13
FALSE	6.52847e-13	R_NADS1	NAD synthase (nh3)	M_atp_c + M_dnad_c + M_nh4_c --> M_amp_c + M_h_c + M_nad_c + M_ppi_c	FALSE	0	4.68872	0	0	(SA1728)				_0	6.3.1.5			LOCUS: LOCUS: LOCUS: LOCUS: LOCUS: LOCUS: LOCUS: LOCUS: LOCUS: LOCUS: LOCUS:SA1728#ABBREVIATION:nadE#	6.52847e-13
FALSE	0.000199586	R_NADTRHD	NAD transhydrogenase	M_nad_c + M_nadph_c --> M_nadh_c + M_nadp_c	FALSE	0	Infinity	0	0			Citric Acid Cycle		_16		0		LOCUS: LOCUS: LOCUS: LOCUS: LOCUS: LOCUS: LOCUS: LOCUS: LOCUS: LOCUS:	0.000199586
FALSE	0	R_NALN6	NALN6	M_2a3pp_c + M_nal2a6o_c --> M_3pop_c + M_n6all26d_c	FALSE	0	1.90028	0	0	(SA1544 or SA0902)				_0		0		LOCUS: LOCUS: LOCUS: LOCUS: LOCUS: LOCUS: LOCUS: LOCUS: LOCUS: LOCUS: LOCUS:SA1544#, LOCUS:SA0902#	0
FALSE	6.53031e-13	R_NAPRTr	NAPRTase (rev)	M_h_c + M_nac_c + M_prpp_c <==> M_nicrnt_c + M_ppi_c	TRUE	-1.94881	1.94881	0	0	(SA1729)		NAD Biosynthesis		_0	2.4.2.11	0		LOCUS: LOCUS: LOCUS: LOCUS: LOCUS: LOCUS: LOCUS: LOCUS: LOCUS: LOCUS: LOCUS:SA1729#ECNUMBERS:2.4.2.11#	6.53031e-13
FALSE	0.0038095	R_NAt3	sodium transport out via proton antiport	M_h_e + M_na1_c --> M_h_c + M_na1_e	FALSE	0	0.789468	0	0	(SA0582 or SA0809) and (SA0812 or SA0579) and (SA0581 or SA0810) and (SA0584 or SA0807) and (SA0580 or SA0811) and (SA0813) and (SA0808 or SA0583)		Transport		_0		0		LOCUS: LOCUS: LOCUS: LOCUS: LOCUS: LOCUS: LOCUS: LOCUS: LOCUS: LOCUS: LOCUS:SA0582#, LOCUS:SA0810#ABBREVIATION:mnhD#, LOCUS:SA0808#, LOCUS:SA0807#, LOCUS:SA0580#, LOCUS:SA0583#, LOCUS:SA0581#, LOCUS:SA0811#ABBREVIATION:mnhC#, LOCUS:SA0809#ABBREVIATION:mnhC#, LOCUS:SA0579#, LOCUS:SA0812#, LOCUS:SA0813#ABBREVIATION:mnhA#, LOCUS:SA0584#	0.0038095
FALSE	0.0042624	R_NAt3_1	sodium proton antiporter (H:NA is 1:1)	M_h_e + M_na1_c <==> M_h_c + M_na1_e	TRUE	-1.50486	1.50486	0	0	(SA2117) or (SA2094)		Transport		_0		0		LOCUS: LOCUS: LOCUS: LOCUS: LOCUS: LOCUS: LOCUS: LOCUS: LOCUS: LOCUS: LOCUS:SA2117#, LOCUS:SA2094#ABBREVIATION:nhaC#	0.0042624
FALSE	0.00312338	R_NAt3_15	sodium proton antiporter (H:NA is 1.5)	3 M_h_e + 2 M_na1_c --> 3 M_h_c + 2 M_na1_e	FALSE	0	4.64124	0	0	(SA2228 or SA0585 or SA0804)		Transport		_0		0		LOCUS: LOCUS: LOCUS: LOCUS: LOCUS: LOCUS: LOCUS: LOCUS: LOCUS: LOCUS: LOCUS:SA0585#, LOCUS:SA2228#, LOCUS:SA0804#	0.00312338
FALSE	0.000991961	R_NAt3_2	sodium proton antiporter (H:NA is 2)	2 M_h_e + M_na1_c --> 2 M_h_c + M_na1_e	FALSE	0	4.64124	0	0	(SA2228 or SA0585 or SA0804)		Transport		_0		0		LOCUS: LOCUS: LOCUS: LOCUS: LOCUS: LOCUS: LOCUS: LOCUS: LOCUS: LOCUS: LOCUS:SA0585#, LOCUS:SA2228#, LOCUS:SA0804#	0.000991961
FALSE	0	R_NBAH	N-Benzoylglycine amidohydrolase	M_bgly_c + M_h2o_c <==> M_bz_c + M_gly_c	TRUE	-0.507316	0.507316	0	0	(SA1230)				_0	3.5.1.32			LOCUS: LOCUS: LOCUS: LOCUS: LOCUS: LOCUS: LOCUS: LOCUS: LOCUS: LOCUS: LOCUS:SA1230#	0
FALSE	3.84479e-14	R_NCAMUP	Nicotinamide acid uptake	M_ncam_e --> M_ncam_c	FALSE	0	Infinity	0	0			Transport		_0		0		LOCUS: LOCUS: LOCUS: LOCUS: LOCUS: LOCUS: LOCUS: LOCUS: LOCUS: LOCUS:	3.84479e-14
FALSE	7.30256e-10	R_NDPK1	nucleoside-diphosphate kinase (ATP:GDP)	M_atp_c + M_gdp_c <==> M_adp_c + M_gtp_c	TRUE	-1.66206	1.66206	0	0	(SA1301)		Purine and Pyrimidine Biosynthesis		_0	2.7.4.6	0		LOCUS: LOCUS: LOCUS: LOCUS: LOCUS: LOCUS: LOCUS: LOCUS: LOCUS: LOCUS: LOCUS:SA1301#ABBREVIATION:ndk#	7.30256e-10
FALSE	5.36629e-10	R_NDPK2	nucleoside-diphosphate kinase (ATP:UDP)	M_atp_c + M_udp_c <==> M_adp_c + M_utp_c	TRUE	-1.66206	1.66206	0	0	(SA1301)		Purine and Pyrimidine Biosynthesis		_0	2.7.4.6	0		LOCUS: LOCUS: LOCUS: LOCUS: LOCUS: LOCUS: LOCUS: LOCUS: LOCUS: LOCUS: LOCUS:SA1301#ABBREVIATION:ndk#	5.36629e-10
FALSE	7.02979e-10	R_NDPK3	nucleoside-diphosphate kinase (ATP:CDP)	M_atp_c + M_cdp_c <==> M_adp_c + M_ctp_c	TRUE	-1.66206	1.66206	0	0	(SA1301)		Purine and Pyrimidine Biosynthesis		_0	2.7.4.6	0		LOCUS: LOCUS: LOCUS: LOCUS: LOCUS: LOCUS: LOCUS: LOCUS: LOCUS: LOCUS: LOCUS:SA1301#ABBREVIATION:ndk#	7.02979e-10
FALSE	8.318e-16	R_NDPK4	nucleoside-diphosphate kinase (ATP:dTDP)	M_atp_c + M_dtdp_c <==> M_adp_c + M_dttp_c	TRUE	-1.66206	1.66206	0	0	(SA1301)		Purine and Pyrimidine Biosynthesis		_0	2.7.4.6	0		LOCUS: LOCUS: LOCUS: LOCUS: LOCUS: LOCUS: LOCUS: LOCUS: LOCUS: LOCUS: LOCUS:SA1301#ABBREVIATION:ndk#	8.318e-16
FALSE	-1.40304e-13	R_NDPK5	nucleoside-diphosphate kinase (ATP:dGDP)	M_atp_c + M_dgdp_c <==> M_adp_c + M_dgtp_c	TRUE	-1.66206	1.66206	0	0	(SA1301)		Purine and Pyrimidine Biosynthesis		_0	2.7.4.6	0		LOCUS: LOCUS: LOCUS: LOCUS: LOCUS: LOCUS: LOCUS: LOCUS: LOCUS: LOCUS: LOCUS:SA1301#ABBREVIATION:ndk#	1.40304e-13
FALSE	-9.80578e-14	R_NDPK6	nucleoside-diphosphate kinase (ATP:dUDP)	M_atp_c + M_dudp_c <==> M_adp_c + M_dutp_c	TRUE	-1.66206	1.66206	0	0	(SA1301)		Purine and Pyrimidine Biosynthesis		_0	2.7.4.6	0		LOCUS: LOCUS: LOCUS: LOCUS: LOCUS: LOCUS: LOCUS: LOCUS: LOCUS: LOCUS: LOCUS:SA1301#ABBREVIATION:ndk#	9.80578e-14
FALSE	-2.34541e-13	R_NDPK7	nucleoside-diphosphate kinase (ATP:dCDP)	M_atp_c + M_dcdp_c <==> M_adp_c + M_dctp_c	TRUE	-1.66206	1.66206	0	0	(SA1301)		Purine and Pyrimidine Biosynthesis		_0	2.7.4.6	0		LOCUS: LOCUS: LOCUS: LOCUS: LOCUS: LOCUS: LOCUS: LOCUS: LOCUS: LOCUS: LOCUS:SA1301#ABBREVIATION:ndk#	2.34541e-13
FALSE	-5.31215e-13	R_NDPK8	nucleoside-diphosphate kinase (ATP:dADP)	M_atp_c + M_dadp_c <==> M_adp_c + M_datp_c	TRUE	-1.66206	1.66206	0	0	(SA1301)		Purine and Pyrimidine Biosynthesis		_0	2.7.4.6	0		LOCUS: LOCUS: LOCUS: LOCUS: LOCUS: LOCUS: LOCUS: LOCUS: LOCUS: LOCUS: LOCUS:SA1301#ABBREVIATION:ndk#	5.31215e-13
FALSE	3.31697e-13	R_NDPK9	nucleoside-diphosphate kinase (ATP:IDP)	M_atp_c + M_idp_c <==> M_adp_c + M_itp_c	TRUE	-1.66206	1.66206	0	0	(SA1301)		Purine and Pyrimidine Biosynthesis		_0	2.7.4.6	0		LOCUS: LOCUS: LOCUS: LOCUS: LOCUS: LOCUS: LOCUS: LOCUS: LOCUS: LOCUS: LOCUS:SA1301#ABBREVIATION:ndk#	3.31697e-13
FALSE	7.45146e-14	R_NH4OHDs	NH4OH dissociation	M_h_c + M_nh4oh_c <==> M_h2o_c + M_nh4_c	TRUE	#NAME?	Infinity	0	0			Nitrogen Metabolism		_0		0		LOCUS: LOCUS: LOCUS: LOCUS: LOCUS: LOCUS: LOCUS: LOCUS: LOCUS: LOCUS:	7.45146e-14
FALSE	-2.12048e-16	R_NH4t4	ammonium transport out via K+ antiport	M_k_c + M_nh4_e --> M_k_e + M_nh4_c	FALSE	0	0.0245723	0	0	(SA1848)		Transport		_0		0		LOCUS: LOCUS: LOCUS: LOCUS: LOCUS: LOCUS: LOCUS: LOCUS: LOCUS: LOCUS: LOCUS:SA1848#ABBREVIATION:amt#	2.12048e-16
FALSE	0	R_NIabc	nickel transport via ABC system	M_atp_c + M_h2o_c + M_ni2_e --> M_adp_c + M_h_c + M_ni2_c + M_pi_c	FALSE	0	1.10266	0	0	(SA0229 and SA0230 and SA0228 or SA2489)		Transport		_0		0		LOCUS: LOCUS: LOCUS: LOCUS: LOCUS: LOCUS: LOCUS: LOCUS: LOCUS: LOCUS: LOCUS:SA0230#, LOCUS:SA0228#, LOCUS:SA0229#, LOCUS:SA2489#	0
FALSE	3.96568e-14	R_NNAM	nicotinamidase	M_h2o_c + M_ncam_c --> M_nac_c + M_nh4_c	FALSE	0	4.19365	0	0	(SA1734)				_0	3.5.1.19	0		LOCUS: LOCUS: LOCUS: LOCUS: LOCUS: LOCUS: LOCUS: LOCUS: LOCUS: LOCUS: LOCUS:SA1734#ABBREVIATION:entB#	3.96568e-14
FALSE	6.5321e-13	R_NNATr	nicotinate-nucleotide adenylyltransferase	M_atp_c + M_h_c + M_nicrnt_c <==> M_dnad_c + M_ppi_c	TRUE	0	2.01724	0	0	(SA1422)		Vitamins _amp; Cofactor Biosynthesis		_0	2.7.7.18	0		LOCUS: LOCUS: LOCUS: LOCUS: LOCUS: LOCUS: LOCUS: LOCUS: LOCUS: LOCUS: LOCUS:SA1422#ABBREVIATION:nadD#	6.5321e-13
FALSE	6.69673e-14	R_NO2t2r	nitrite transport in via proton symport, reversible	M_h_e + M_no2_e <==> M_h_c + M_no2_c	TRUE	-1.39855	1.39855	0	0	(SA0293)				_0				LOCUS: LOCUS: LOCUS: LOCUS: LOCUS: LOCUS: LOCUS: LOCUS: LOCUS: LOCUS: LOCUS:SA0293#	6.69673e-14
FALSE	-7.75459e-14	R_NO3R1	Nitrate reductase (Ubiquinol-8)	2 M_h_c + M_no3_c + M_q8h2_c --> 2 M_h_e + M_h2o_c + M_no2_c + M_q8_c	FALSE	0	2.07088	0	0	(SA2185) and (SA2183) and (SA2184) and (SA2182)				_0	1.7.99.4			LOCUS: LOCUS: LOCUS: LOCUS: LOCUS: LOCUS: LOCUS: LOCUS: LOCUS: LOCUS: LOCUS:SA2184#ABBREVIATION:narH#ECNUMBERS:1.7.99.4#, LOCUS:SA2183#ABBREVIATION:narJ#, LOCUS:SA2185#ECNUMBERS:1.7.99.4#, LOCUS:SA2182#ABBREVIATION:narI#ECNUMBERS:1.7.99.4#	7.75459e-14
FALSE	1.87599e-13	R_NO3R2	Nitrate reductase (Menaquinol-8)	2 M_h_c + M_mql8_c + M_no3_c --> 2 M_h_e + M_h2o_c + M_mqn8_c + M_no2_c	FALSE	0	2.07088	0	0	(SA2185) and (SA2183) and (SA2184) and (SA2182)		Oxidative Phosphorylation		_0		0		LOCUS: LOCUS: LOCUS: LOCUS: LOCUS: LOCUS: LOCUS: LOCUS: LOCUS: LOCUS: LOCUS:SA2184#ABBREVIATION:narH#ECNUMBERS:1.7.99.4#, LOCUS:SA2183#ABBREVIATION:narJ#, LOCUS:SA2185#ECNUMBERS:1.7.99.4#, LOCUS:SA2182#ABBREVIATION:narI#ECNUMBERS:1.7.99.4#	1.87599e-13
FALSE	1.07032e-13	R_NO3t7	nitrate transport in via nitrite antiport	M_no2_c + M_no3_e --> M_no2_e + M_no3_c	FALSE	0	8.90781	0	0	(SA2176)		Transport		_0		0		LOCUS: LOCUS: LOCUS: LOCUS: LOCUS: LOCUS: LOCUS: LOCUS: LOCUS: LOCUS: LOCUS:SA2176#	1.07032e-13
FALSE	0	R_NOPD	D-nopaline dehydrogenase	M_h2o_c + M_nadp_c + M_nop_c <==> M_akg_c + M_arg_DASH_L_c + M_h_c + M_nadph_c	TRUE	0	3.30255	0	0	(SA2095)				_0				LOCUS: LOCUS: LOCUS: LOCUS: LOCUS: LOCUS: LOCUS: LOCUS: LOCUS: LOCUS: LOCUS:SA2095#	0
FALSE	-4.85723e-16	R_NPHSr	naphthoate synthase (reversible)	M_sbzcoa_c <==> M_coa_c + M_dhna_c	TRUE	-8.84453	8.84453	0	0	(SA0898)		Vitamins _amp; Cofactor Biosynthesis		_0	4.1.3.36	0		LOCUS: LOCUS: LOCUS: LOCUS: LOCUS: LOCUS: LOCUS: LOCUS: LOCUS: LOCUS: LOCUS:SA0898#	4.85723e-16
FALSE	3.85029e-14	R_NTRIRx	nitrite reductase (NADH)	4 M_h_c + 3 M_nadh_c + M_no2_c --> M_h2o_c + 3 M_nad_c + M_nh4oh_c	FALSE	0	4.27297	0	0	(SA2188) and (SA2187)		Nitrogen Metabolism		_0	1.7.1.4	0		LOCUS: LOCUS: LOCUS: LOCUS: LOCUS: LOCUS: LOCUS: LOCUS: LOCUS: LOCUS: LOCUS:SA2187#ABBREVIATION:nirD#ECNUMBERS:1.6.6.4#, LOCUS:SA2188#ABBREVIATION:nirB#ECNUMBERS:1.6.6.4#	3.85029e-14
FALSE	3.64585e-14	R_NTRIRy	nitrite reductase (NADPH)	4 M_h_c + 3 M_nadph_c + M_no2_c --> M_h2o_c + 3 M_nadp_c + M_nh4oh_c	FALSE	0	4.27297	0	0	(SA2188) and (SA2187)		Nitrogen Metabolism		_0	1.7.1.4	0		LOCUS: LOCUS: LOCUS: LOCUS: LOCUS: LOCUS: LOCUS: LOCUS: LOCUS: LOCUS: LOCUS:SA2187#ABBREVIATION:nirD#ECNUMBERS:1.6.6.4#, LOCUS:SA2188#ABBREVIATION:nirB#ECNUMBERS:1.6.6.4#	3.64585e-14
FALSE	0.0382936	R_O2t5i	O2 transport in via diffusion	M_o2_e --> M_o2_c	FALSE	0	Infinity	0	0			Transport		_0		0		LOCUS: LOCUS: LOCUS: LOCUS: LOCUS: LOCUS: LOCUS: LOCUS: LOCUS: LOCUS:	0.0382936
FALSE	0.0076553	R_OCBT	ornithine carbamoyltransferase	M_cbp_c + M_orn_c <==> M_citr_DASH_L_c + M_h_c + M_pi_c	TRUE	-3.09849	3.09849	0	0	(SA2427) or (SA1012)				_0	2.1.3.3			LOCUS: LOCUS: LOCUS: LOCUS: LOCUS: LOCUS: LOCUS: LOCUS: LOCUS: LOCUS: LOCUS:SA1012#ABBREVIATION:argF#ECNUMBERS:2.1.3.3#, LOCUS:SA2427#ABBREVIATION:argF#ECNUMBERS:2.1.3.3#	0.0076553
FALSE	0	R_OCTD	D-octopine dehydrogenase	M_h2o_c + M_nadp_c + M_octp_c <==> M_arg_DASH_L_c + M_h_c + M_nadph_c + M_pyr_c	TRUE	0	3.30255	0	0	(SA2095)				_0				LOCUS: LOCUS: LOCUS: LOCUS: LOCUS: LOCUS: LOCUS: LOCUS: LOCUS: LOCUS: LOCUS:SA2095#	0
FALSE	6.5237e-11	R_OIVD1r	_2-oxoisovalerate dehydrogenase (acylating; 4-methyl-2-oxopentaoate)	M_4mop_c + M_coa_c + M_nad_c <==> M_co2_c + M_ivcoa_c + M_nadh_c	TRUE	-3.13376	3.13376	0	0	(SA1348) and (SA1346) and (SA1347)				_0	1.2.1.25	0		LOCUS: LOCUS: LOCUS: LOCUS: LOCUS: LOCUS: LOCUS: LOCUS: LOCUS: LOCUS: LOCUS:SA1348#ECNUMBERS:1.2.4.1#, LOCUS:SA1347#ECNUMBERS:1.2.4.1#, LOCUS:SA1346#	6.5237e-11
FALSE	9.4146e-12	R_OIVD2	_2-oxoisovalerate dehydrogenase (acylating; 3-methyl-2-oxobutanoate)	M_3mob_c + M_coa_c + M_nad_c --> M_co2_c + M_ibcoa_c + M_nadh_c	FALSE	0	3.13376	0	0	(SA1348) and (SA1346) and (SA1347)				_0	1.2.1.25	0		LOCUS: LOCUS: LOCUS: LOCUS: LOCUS: LOCUS: LOCUS: LOCUS: LOCUS: LOCUS: LOCUS:SA1348#ECNUMBERS:1.2.4.1#, LOCUS:SA1347#ECNUMBERS:1.2.4.1#, LOCUS:SA1346#	9.4146e-12
FALSE	2.71293e-10	R_OIVD3	_2-oxoisovalerate dehydrogenase (acylating; 3-methyl-2-oxopentanoate)	M_3mop_c + M_coa_c + M_nad_c --> M_2mbcoa_c + M_co2_c + M_nadh_c	FALSE	0	3.13376	0	0	(SA1348) and (SA1346) and (SA1347)				_0	1.2.1.25	0		LOCUS: LOCUS: LOCUS: LOCUS: LOCUS: LOCUS: LOCUS: LOCUS: LOCUS: LOCUS: LOCUS:SA1348#ECNUMBERS:1.2.4.1#, LOCUS:SA1347#ECNUMBERS:1.2.4.1#, LOCUS:SA1346#	2.71293e-10
FALSE	4.46243e-10	R_OMCDC	_2-Oxo-4-methyl-3-carboxypentanoate decarboxylation	M_3c4mop_c + M_h_c --> M_4mop_c + M_co2_c	FALSE	0	0.719716	0	0	(SA1863)		Valine, Leucine, and Isoleucine Metabolism		_0		0		LOCUS: LOCUS: LOCUS: LOCUS: LOCUS: LOCUS: LOCUS: LOCUS: LOCUS: LOCUS: LOCUS:SA1863#ABBREVIATION:leuB#ECNUMBERS:1.1.1.85#	4.46243e-10
FALSE	2.0824e-13	R_OMPDC	orotidine-5'-phosphate decarboxylase	M_h_c + M_orot5p_c --> M_co2_c + M_ump_c	FALSE	0	12.3383	0	0	(SA1047)		Purine and Pyrimidine Biosynthesis		_0	4.1.1.23	0		LOCUS: LOCUS: LOCUS: LOCUS: LOCUS: LOCUS: LOCUS: LOCUS: LOCUS: LOCUS: LOCUS:SA1047#ABBREVIATION:pyrF#ECNUMBERS:4.1.1.23#	2.0824e-13
FALSE	0	R_OOR3r	_2-oxoglutarate synthase (rev)	M_akg_c + M_coa_c + M_fdxox_c + M_h_c <==> M_co2_c + M_fdxrd_c + M_succoa_c	TRUE	0	1.18882	0	0	(SA1131 and SA1132)				_0	1.2.7.3			LOCUS: LOCUS: LOCUS: LOCUS: LOCUS: LOCUS: LOCUS: LOCUS: LOCUS: LOCUS: LOCUS:SA1132#, LOCUS:SA1131#	0
FALSE	-6.29849e-14	R_ORNabc	ornithine transport via ABC system	M_atp_c + M_h2o_c + M_orn_e --> M_adp_c + M_h_c + M_orn_c + M_pi_c	FALSE	0	10.0108	0	0	(SA2202 and SA2200 and SA2201)				_0				LOCUS: LOCUS: LOCUS: LOCUS: LOCUS: LOCUS: LOCUS: LOCUS: LOCUS: LOCUS: LOCUS:SA2201#, LOCUS:SA2202#, LOCUS:SA2200#	6.29849e-14
FALSE	2.62072e-10	R_ORNCD	ornithine cyclodeaminase	M_orn_c --> M_nh4_c + M_pro_DASH_L_c	FALSE	0	0.033702	0	0	(SA0113)				_0	4.3.1.12			LOCUS: LOCUS: LOCUS: LOCUS: LOCUS: LOCUS: LOCUS: LOCUS: LOCUS: LOCUS: LOCUS:SA0113#ABBREVIATION:EC4.3.1.12#	2.62072e-10
FALSE	3.77236e-14	R_ORNDC	Ornithine Decarboxylase	M_h_c + M_orn_c --> M_co2_c + M_ptrc_c	FALSE	0	0.359772	0	0	(SA0439)				_0	4.1.1.17			LOCUS: LOCUS: LOCUS: LOCUS: LOCUS: LOCUS: LOCUS: LOCUS: LOCUS: LOCUS: LOCUS:SA0439#	3.77236e-14
FALSE	0	R_ORNTA	ornithine transaminase	M_akg_c + M_orn_c --> M_glu_DASH_L_c + M_glu5sa_c	FALSE	0	60.5428	0	0	(SA0818)				_0	2.6.1.13			LOCUS: LOCUS: LOCUS: LOCUS: LOCUS: LOCUS: LOCUS: LOCUS: LOCUS: LOCUS: LOCUS:SA0818#ECNUMBERS:2.6.1.11#	0
FALSE	2.6407e-10	R_ORNTAC	ornithine transacetylase	M_acorn_c + M_glu_DASH_L_c <==> M_acglu_c + M_orn_c	TRUE	-0.288491	0.288491	0	0	(SA0177)				_0	2.3.1.35			LOCUS: LOCUS: LOCUS: LOCUS: LOCUS: LOCUS: LOCUS: LOCUS: LOCUS: LOCUS: LOCUS:SA0177#ABBREVIATION:argJ#ECNUMBERS:2.3.1.35#	2.6407e-10
FALSE	-2.10654e-13	R_ORPT	orotate phosphoribosyltransferase	M_orot5p_c + M_ppi_c <==> M_orot_c + M_prpp_c	TRUE	-5.71503	5.71503	0	0	(SA1048)		Purine and Pyrimidine Biosynthesis		_0	2.4.2.10	0		LOCUS: LOCUS: LOCUS: LOCUS: LOCUS: LOCUS: LOCUS: LOCUS: LOCUS: LOCUS: LOCUS:SA1048#ABBREVIATION:pyrE#ECNUMBERS:2.4.2.10#	2.10654e-13
FALSE	0.0153106	R_P5CD	_1-pyrroline-5-carboxylate dehydrogenase	M_1pyr5c_c + 2 M_h2o_c + M_nad_c --> M_glu_DASH_L_c + M_h_c + M_nadh_c	FALSE	0	45.566	0	0	(SA2341)		Amino Acid Metabolism		_0	1.5.1.12	0		LOCUS: LOCUS: LOCUS: LOCUS: LOCUS: LOCUS: LOCUS: LOCUS: LOCUS: LOCUS: LOCUS:SA2341#ECNUMBERS:1.5.1.12#	0.0153106
FALSE	0.00540392	R_P5CR	pyrroline-5-carboxylate reductase	M_1pyr5c_c + 2 M_h_c + M_nadph_c --> M_nadp_c + M_pro_DASH_L_c	FALSE	0	2.76405	0	0	(SA1334)		Amino Acid Metabolism		_0	1.5.1.2	0		LOCUS: LOCUS: LOCUS: LOCUS: LOCUS: LOCUS: LOCUS: LOCUS: LOCUS: LOCUS: LOCUS:SA1334#ABBREVIATION:proC#ECNUMBERS:1.5.1.2#	0.00540392
FALSE	2.31345e-13	R_PALASA_SA2	Phosphatidylalanine Synthase (SA) 2	M_ala_DASH_L_c + 0.02 M_cdpdag_SA_c <==> M_cmp_c + M_h_c + 0.02 M_pala_SA2_c	TRUE	#NAME?	Infinity	0	0			Lipid _amp; Cell Wall Metabolism		_0		0		LOCUS: LOCUS: LOCUS: LOCUS: LOCUS: LOCUS: LOCUS: LOCUS: LOCUS: LOCUS:	2.31345e-13
FALSE	1.42083e-12	R_PANTS	pantothenate synthase	M_ala_DASH_B_c + M_atp_c + M_pant_DASH_R_c --> M_amp_c + M_h_c + M_pnto_DASH_R_c + M_ppi_c	FALSE	0	0.942274	0	0	(SA2391)		Pantothenate and CoA Biosynthesis		_4	6.3.2.1	0		LOCUS: LOCUS: LOCUS: LOCUS: LOCUS: LOCUS: LOCUS: LOCUS: LOCUS: LOCUS: LOCUS:SA2391#ABBREVIATION:panC#ECNUMBERS:6.3.2.1#	1.42083e-12
FALSE	4.98545e-10	R_PAPA_SA	Phosphatidate phosphatase	M_h2o_c + 0.02 M_pa_SA_c --> 0.02 M_12dgr_SA_c + M_pi_c	FALSE	0	Infinity	0	0			Cell Envelope Biosynthesis		_0	3.1.3.4	0		LOCUS: LOCUS: LOCUS: LOCUS: LOCUS: LOCUS: LOCUS: LOCUS: LOCUS: LOCUS:	4.98545e-10
FALSE	0	R_PAPPT3	phospho-N-acetylmuramoyl-pentapeptide-transferase (meso-2,6-diaminopimelate)	M_udcpp_c + M_ugmda_c --> M_uagmda_c + M_ump_c	FALSE	0	2.21534	0	0	(SA1025)		Peptidoglycan Metabolism		_0	2.7.8.13	0		LOCUS: LOCUS: LOCUS: LOCUS: LOCUS: LOCUS: LOCUS: LOCUS: LOCUS: LOCUS: LOCUS:SA1025#ABBREVIATION:mraY#ECNUMBERS:2.7.8.13#	0
FALSE	3.87524e-10	R_PAPSR	phosphoadenylyl-sulfate reductase (thioredoxin)	M_paps_c + M_trdrd_c --> 2 M_h_c + M_pap_c + M_so3_c + M_trdox_c	FALSE	0	Infinity	0	0			Amino Acid Metabolism		_0	1.8.4.8	0		LOCUS: LOCUS: LOCUS: LOCUS: LOCUS: LOCUS: LOCUS: LOCUS: LOCUS: LOCUS:	3.87524e-10
FALSE	2.04082e-10	R_PASYN_SA	Phosphatidic acid synthase (Saureus)	0.013 M_fa1_c + 0.15 M_fa11_c + 0.35 M_fa12_c + 0.186 M_fa19a_c + 0.063 M_fa20n_c + 0.169 M_fa3_c + 0.792 M_fa4_c + 0.033 M_fa6_c + M_glyc3p_c + 0.024 M_hdca_c + 0.116 M_ocdca_c + 0.004 M_ttdca_c --> 0.02 M_pa_SA_c	FALSE	0	Infinity	0	0			Lipid _amp; Cell Wall Metabolism		_0		0		LOCUS: LOCUS: LOCUS: LOCUS: LOCUS: LOCUS: LOCUS: LOCUS: LOCUS: LOCUS:	2.04082e-10
FALSE	0.0111228	R_PC	pyruvate carboxylase	M_atp_c + M_hco3_c + M_pyr_c --> M_adp_c + M_h_c + M_oaa_c + M_pi_c	FALSE	0	4.04137	0	0	(SA0963)		Citric Acid Cycle		_0	6.4.1.1	0		LOCUS: LOCUS: LOCUS: LOCUS: LOCUS: LOCUS: LOCUS: LOCUS: LOCUS: LOCUS: LOCUS:SA0963#ABBREVIATION:pyc#ECNUMBERS:6.4.1.1#	0.0111228
FALSE	2.65431e-10	R_PDH	pyruvate dehydrogenase	M_coa_c + M_nad_c + M_pyr_c --> M_accoa_c + M_co2_c + M_nadh_c	FALSE	0	32.5744	0	0	(SA0946) and (SA0944) and (SA0945)				_0		0		LOCUS: LOCUS: LOCUS: LOCUS: LOCUS: LOCUS: LOCUS: LOCUS: LOCUS: LOCUS: LOCUS:SA0946#ABBREVIATION:lpdA#ECNUMBERS:1.8.1.4#, LOCUS:SA0944#ABBREVIATION:pdhB#ECNUMBERS:1.2.4.1#, LOCUS:SA0945#ABBREVIATION:pdhC#	2.65431e-10
FALSE	0.0153163	R_PDHcr	Pyruvate dehydrogenase (dihydrolipoamide dehydrogenase) reversible	M_dhlam_c + M_nad_c <==> M_h_c + M_lpam_c + M_nadh_c	TRUE	-38.4364	38.4364	0	0	(SA1349 or SA0946)				_0	1.8.1.4			LOCUS: LOCUS: LOCUS: LOCUS: LOCUS: LOCUS: LOCUS: LOCUS: LOCUS: LOCUS: LOCUS:SA0946#ABBREVIATION:lpdA#ECNUMBERS:1.8.1.4#, LOCUS:SA1349#ABBREVIATION:lpdA#ECNUMBERS:1.8.1.4#	0.0153163
FALSE	0.00460828	R_PFK	phosphofructokinase	M_atp_c + M_f6p_c --> M_adp_c + M_fdp_c + M_h_c	FALSE	0	6.11702	0	0	(SA1521)				_0	2.7.1.11			LOCUS: LOCUS: LOCUS: LOCUS: LOCUS: LOCUS: LOCUS: LOCUS: LOCUS: LOCUS: LOCUS:SA1521#	0.00460828
FALSE	8.98615e-14	R_PFK_2	Phosphofructokinase	M_atp_c + M_tag6p_DASH_D_c --> M_adp_c + M_h_c + M_tagdp_DASH_D_c	FALSE	0	0.787944	0	0	(SA1995)				_1	2.7.1.11			LOCUS: LOCUS: LOCUS: LOCUS: LOCUS: LOCUS: LOCUS: LOCUS: LOCUS: LOCUS: LOCUS:SA1995#ABBREVIATION:lacC#ECNUMBERS:2.7.1.144#	8.98615e-14
FALSE	-1.31151e-07	R_PFLr	pyruvate formate lyase	M_coa_c + M_pyr_c <==> M_accoa_c + M_for_c	TRUE	-14.2967	14.2967	0	0	(SA0218)		Pyruvate Metabolism		_0		0		LOCUS: LOCUS: LOCUS: LOCUS: LOCUS: LOCUS: LOCUS: LOCUS: LOCUS: LOCUS: LOCUS:SA0218#ABBREVIATION:pfl#ECNUMBERS:2.3.1.54#	1.31151e-07
FALSE	-3.74287e-10	R_PGAMT	phosphoglucosamine mutase	M_gam1p_c <==> M_gam6p_c	TRUE	-9.42523	9.42523	0	0	(SA1965)		Cell Envelope Biosynthesis		_0	5.4.2.10	2		LOCUS: LOCUS: LOCUS: LOCUS: LOCUS: LOCUS: LOCUS: LOCUS: LOCUS: LOCUS: LOCUS:SA1965#ABBREVIATION:glmM#ECNUMBERS:5.4.2.-#	3.74287e-10
FALSE	8.05669e-10	R_PGCD	phosphoglycerate dehydrogenase	M_3pg_c + M_nad_c --> M_3php_c + M_h_c + M_nadh_c	FALSE	0	0.885543	0	0	(SA1545)		Alternate Carbon Metabolism		_0	1.1.1.95	0		LOCUS: LOCUS: LOCUS: LOCUS: LOCUS: LOCUS: LOCUS: LOCUS: LOCUS: LOCUS: LOCUS:SA1545#ABBREVIATION:serA#ECNUMBERS:1.1.1.95#	8.05669e-10
FALSE	0.00460828	R_PGI	glucose-6-phosphate isomerase	M_g6p_c <==> M_f6p_c	TRUE	-12.5236	12.5236	0	0	(SA0823)				_0	5.3.1.9			LOCUS: LOCUS: LOCUS: LOCUS: LOCUS: LOCUS: LOCUS: LOCUS: LOCUS: LOCUS: LOCUS:SA0823#ABBREVIATION:pgi#ECNUMBERS:5.3.1.9#	0.00460828
FALSE	-0.00921655	R_PGK	phosphoglycerate kinase	M_3pg_c + M_atp_c <==> M_13dpg_c + M_adp_c	TRUE	-14.2729	14.2729	0	0	(SA0728)				_0	2.7.2.3			LOCUS: LOCUS: LOCUS: LOCUS: LOCUS: LOCUS: LOCUS: LOCUS: LOCUS: LOCUS: LOCUS:SA0728#ABBREVIATION:pgk#ECNUMBERS:2.7.2.3#	0.00921655
FALSE	0	R_PGLYCP	Phosphoglycolate phosphatase	M_2pglyc_c + M_h2o_c --> M_glyclt_c + M_pi_c	FALSE	0	2.24618	0	0	(SA0513)		Glyoxylate Metabolism		_3	3.1.3.18	0		LOCUS: LOCUS: LOCUS: LOCUS: LOCUS: LOCUS: LOCUS: LOCUS: LOCUS: LOCUS: LOCUS:SA0513#	0
FALSE	2.30673e-13	R_PGLYSA_SA2	Phosphatidylglycine Synthase (SA) 2	0.02 M_cdpdag_SA_c + M_gly_c <==> M_cmp_c + M_h_c + 0.02 M_pgly_SA2_c	TRUE	#NAME?	Infinity	0	0			Lipid _amp; Cell Wall Metabolism		_0		0		LOCUS: LOCUS: LOCUS: LOCUS: LOCUS: LOCUS: LOCUS: LOCUS: LOCUS: LOCUS:	2.30673e-13
FALSE	-0.00921655	R_PGM	phosphoglycerate mutase	M_2pg_c <==> M_3pg_c	TRUE	-59.7077	59.7077	0	0	(SA0730 or SA0361 or SA2204)				_0	5.4.2.1			LOCUS: LOCUS: LOCUS: LOCUS: LOCUS: LOCUS: LOCUS: LOCUS: LOCUS: LOCUS: LOCUS:SA0361#, LOCUS:SA2204#ABBREVIATION:gpm#ECNUMBERS:5.4.2.1#, LOCUS:SA0730#ABBREVIATION:gpmA#ECNUMBERS:5.4.2.1#	0.00921655
FALSE	-1.62232e-10	R_PGMT	phosphoglucomutase	M_g1p_c <==> M_g6p_c	TRUE	-9.42523	9.42523	0	0	(SA1965)				_0	5.4.2.2			LOCUS: LOCUS: LOCUS: LOCUS: LOCUS: LOCUS: LOCUS: LOCUS: LOCUS: LOCUS: LOCUS:SA1965#ABBREVIATION:glmM#ECNUMBERS:5.4.2.-#	1.62232e-10
FALSE	1.69306e-10	R_PGPP_SA	Phosphatidylglycerol phosphate phosphatase (Saureus)	M_h2o_c + 0.02 M_pgp_SA_c --> 0.02 M_pg_SA_c + M_pi_c	FALSE	0	4.83599	0	0	(SA1250)				_0	3.1.3.27			LOCUS: LOCUS: LOCUS: LOCUS: LOCUS: LOCUS: LOCUS: LOCUS: LOCUS: LOCUS: LOCUS:SA1250#	1.69306e-10
FALSE	1.69305e-10	R_PGSA_SA	Phosphatidylglycerol synthase (Saureus)	0.02 M_cdpdag_SA_c + M_glyc3p_c <==> M_cmp_c + M_h_c + 0.02 M_pgp_SA_c	TRUE	-5.12352	5.12352	0	0	(SA1126)				_0	2.7.8.5			LOCUS: LOCUS: LOCUS: LOCUS: LOCUS: LOCUS: LOCUS: LOCUS: LOCUS: LOCUS: LOCUS:SA1126#ABBREVIATION:pgsA#ECNUMBERS:2.7.8.5#	1.69305e-10
FALSE	-1.73039e-10	R_PHEt2r	L-phenylalanine reversible transport via proton symport	M_h_e + M_phe_DASH_L_e <==> M_h_c + M_phe_DASH_L_c	TRUE	#NAME?	Infinity	0	0			Transport		_0		0		LOCUS: LOCUS: LOCUS: LOCUS: LOCUS: LOCUS: LOCUS: LOCUS: LOCUS: LOCUS:	1.73039e-10
FALSE	-1.74588e-10	R_PHETA1	phenylalanine transaminase	M_akg_c + M_phe_DASH_L_c <==> M_glu_DASH_L_c + M_phpyr_c	TRUE	-0.449984	0.449984	0	0	(SA0679 or SA2469)		Tyrosine, Tryptophan, and Phenylalanine Metabolism		_5	2.6.1.58	0		LOCUS: LOCUS: LOCUS: LOCUS: LOCUS: LOCUS: LOCUS: LOCUS: LOCUS: LOCUS: LOCUS:SA0679#ABBREVIATION:hisC#ECNUMBERS:2.6.1.9#, LOCUS:SA2469#ECNUMBERS:2.6.1.9#	1.74588e-10
FALSE	6.58773e-10	R_PIabc	phosphate transport via ABC system	M_atp_c + M_h2o_c + M_pi_e --> M_adp_c + M_h_c + 2 M_pi_c	FALSE	0	0.0381029	0	0	(SA1218) and (SA1220) and (SA1219) and (SA1221)		Transport		_0		0		LOCUS: LOCUS: LOCUS: LOCUS: LOCUS: LOCUS: LOCUS: LOCUS: LOCUS: LOCUS: LOCUS:SA1219#ABBREVIATION:pstA#, LOCUS:SA1218#ABBREVIATION:pstB#, LOCUS:SA1220#, LOCUS:SA1221#ABBREVIATION:phoX#	6.58773e-10
FALSE	-1.61038e-10	R_PIt7	phosphate transport in/out via three Na+ symporter	3 M_na1_e + M_pi_e <==> 3 M_na1_c + M_pi_c	TRUE	-1.29686	1.29686	0	0	(SA0100)		Transport		_0		0		LOCUS: LOCUS: LOCUS: LOCUS: LOCUS: LOCUS: LOCUS: LOCUS: LOCUS: LOCUS: LOCUS:SA0100#	1.61038e-10
FALSE	2.30121e-13	R_PLEUSA_SA2	Phosphatidylleucine Synthase (SA) 2	0.02 M_cdpdag_SA_c + M_leu_DASH_L_c <==> M_cmp_c + M_h_c + 0.02 M_pleu_SA2_c	TRUE	#NAME?	Infinity	0	0			Lipid _amp; Cell Wall Metabolism		_0		0		LOCUS: LOCUS: LOCUS: LOCUS: LOCUS: LOCUS: LOCUS: LOCUS: LOCUS: LOCUS:	2.30121e-13
FALSE	3.50121e-12	R_PLYSSA_SA2	Phosphatidyllysine Synthase (SA) 2	0.02 M_cdpdag_SA_c + M_lys_DASH_L_c <==> M_cmp_c + M_h_c + 0.02 M_plys_SA2_c	TRUE	#NAME?	Infinity	0	0			Lipid _amp; Cell Wall Metabolism		_0		0		LOCUS: LOCUS: LOCUS: LOCUS: LOCUS: LOCUS: LOCUS: LOCUS: LOCUS: LOCUS:	3.50121e-12
FALSE	4.33681e-19	R_PMANM	phosphomannomutase	M_man1p_c <==> M_man6p_c	TRUE	-0.957642	0.957642	0	0	(SA2279)		Fructose and Mannose Metabolism		_0	5.4.2.8	0		LOCUS: LOCUS: LOCUS: LOCUS: LOCUS: LOCUS: LOCUS: LOCUS: LOCUS: LOCUS: LOCUS:SA2279#	4.33681e-19
FALSE	-1.67897e-14	R_PMDPHT	pyrimidine phosphatase	M_5aprbu_c + M_h2o_c --> M_4r5au_c + M_pi_c	FALSE	0	10.1116	0	0	(SA1588) and (SA1586)		Riboflavin Metabolism		_0		0		LOCUS: LOCUS: LOCUS: LOCUS: LOCUS: LOCUS: LOCUS: LOCUS: LOCUS: LOCUS: LOCUS:SA1588#ABBREVIATION:ribE#ECNUMBERS:2.5.1.9#, LOCUS:SA1586#ABBREVIATION:ribH#ECNUMBERS:2.5.1.9#	1.67897e-14
FALSE	-9.58209e-14	R_PMEVK	phosphomevalonate kinase	M_5pmev_c + M_atp_c --> M_5dpmev_c + M_adp_c	FALSE	0	2.81819	0	0	(SA0549)		Sterol Biosynthesis		_0	2.7.4.2	0		LOCUS: LOCUS: LOCUS: LOCUS: LOCUS: LOCUS: LOCUS: LOCUS: LOCUS: LOCUS: LOCUS:SA0549#ECNUMBERS:2.7.4.2#	9.58209e-14
FALSE	0	R_PMPK	phosphomethylpyrimidine kinase	M_4ampm_c + M_atp_c --> M_2mahmp_c + M_adp_c	FALSE	0	2.99569	0	0	(SA0537 or SA1896)		Thiamine Metabolism		_0	2.7.4.7	0		LOCUS: LOCUS: LOCUS: LOCUS: LOCUS: LOCUS: LOCUS: LOCUS: LOCUS: LOCUS: LOCUS:SA0537#ABBREVIATION:thiD#ECNUMBERS:2.7.4.7#, LOCUS:SA1896#ABBREVIATION:thiD#ECNUMBERS:2.7.4.7#	0
FALSE	1.42036e-12	R_PNTK	pantothenate kinase	M_atp_c + M_pnto_DASH_R_c --> M_4ppan_c + M_adp_c + M_h_c	FALSE	0	2.20191	0	0	(SA1439)		Cofactor and Prosthetic Group Biosynthesis		_0	2.7.1.33	3		LOCUS: LOCUS: LOCUS: LOCUS: LOCUS: LOCUS: LOCUS: LOCUS: LOCUS: LOCUS: LOCUS:SA1439#ABBREVIATION:udk#ECNUMBERS:2.7.1.48#	1.42036e-12
FALSE	9.47857e-11	R_POX	pyruvate oxidase	M_h2o_c + M_pyr_c + M_q8_c --> M_ac_c + M_co2_c + M_q8h2_c	FALSE	0	7.94428	0	0	(SA2327)				_1	1.2.2.2			LOCUS: LOCUS: LOCUS: LOCUS: LOCUS: LOCUS: LOCUS: LOCUS: LOCUS: LOCUS: LOCUS:SA2327#ECNUMBERS:1.2.3.3#	9.47857e-11
FALSE	5.82646e-06	R_POX2	Pyruvate Oxidase (2)	M_h_c + M_h2o_c + 1.5 M_o2_c + M_pi_c + M_pyr_c --> M_actp_c + M_co2_c + 2 M_h2o2_c	FALSE	0	7.94428	0	0	(SA2327)		Pyruvate Metabolism		_0	1.2.3.3	0		LOCUS: LOCUS: LOCUS: LOCUS: LOCUS: LOCUS: LOCUS: LOCUS: LOCUS: LOCUS: LOCUS:SA2327#ECNUMBERS:1.2.3.3#	5.82646e-06
FALSE	3.99874e-09	R_PPA	inorganic diphosphatase	M_h2o_c + M_ppi_c --> M_h_c + 2 M_pi_c	FALSE	0	10.874	0	0	(SA1735)				_3	3.6.1.1	0		LOCUS: LOCUS: LOCUS: LOCUS: LOCUS: LOCUS: LOCUS: LOCUS: LOCUS: LOCUS: LOCUS:SA1735#ABBREVIATION:ppaC#ECNUMBERS:3.6.1.1#	3.99874e-09
FALSE	5.75907e-13	R_PPBNGS	porphobilinogen synthase	2 M_5aop_c --> M_h_c + 2 M_h2o_c + M_ppbng_c	FALSE	0	3.31804	0	0	(SA1492)		Cofactor and Prosthetic Group Biosynthesis		_0	4.2.1.24	0		LOCUS: LOCUS: LOCUS: LOCUS: LOCUS: LOCUS: LOCUS: LOCUS: LOCUS: LOCUS: LOCUS:SA1492#ABBREVIATION:hemB#ECNUMBERS:4.2.1.24#	5.75907e-13
FALSE	1.41961e-12	R_PPCDC	phosphopantothenoylcysteine decarboxylase	M_4ppcys_c + M_h_c --> M_co2_c + M_pan4p_c	FALSE	0	0.603761	0	0	(SA1054)		Cofactor and Prosthetic Group Biosynthesis		_0	4.1.1.36	0		LOCUS: LOCUS: LOCUS: LOCUS: LOCUS: LOCUS: LOCUS: LOCUS: LOCUS: LOCUS: LOCUS:SA1054#ABBREVIATION:coaBC#	1.41961e-12
FALSE	0.0264333	R_PPCK	phosphoenolpyruvate carboxykinase	M_atp_c + M_oaa_c --> M_adp_c + M_co2_c + M_pep_c	FALSE	0	54.7492	0	0	(SA1609)		Citric Acid Cycle		_0	4.1.1.49	0		LOCUS: LOCUS: LOCUS: LOCUS: LOCUS: LOCUS: LOCUS: LOCUS: LOCUS: LOCUS: LOCUS:SA1609#ABBREVIATION:pckA#ECNUMBERS:4.1.1.49#	0.0264333
FALSE	-1.0193e-12	R_PPM	phosphopentomutase	M_r1p_c <==> M_r5p_c	TRUE	-8.196	8.196	0	0	(SA0134)		Pentose Phosphate Pathway		_0	5.4.2.7	0		LOCUS: LOCUS: LOCUS: LOCUS: LOCUS: LOCUS: LOCUS: LOCUS: LOCUS: LOCUS: LOCUS:SA0134#ABBREVIATION:deoB#ECNUMBERS:5.4.2.7#	1.0193e-12
FALSE	6.96665e-14	R_PPM2	phosphopentomutase 2 (deoxyribose)	M_2dr1p_c <==> M_2dr5p_c	TRUE	-8.196	8.196	0	0	(SA0134)				_0	5.4.2.7	0		LOCUS: LOCUS: LOCUS: LOCUS: LOCUS: LOCUS: LOCUS: LOCUS: LOCUS: LOCUS: LOCUS:SA0134#ABBREVIATION:deoB#ECNUMBERS:5.4.2.7#	6.96665e-14
FALSE	1.42015e-12	R_PPNCL2	phosphopantothenate-cysteine ligase	M_4ppan_c + M_ctp_c + M_cys_DASH_L_c --> M_4ppcys_c + M_cmp_c + M_h_c + M_ppi_c	FALSE	0	0.603761	0	0	(SA1054)		Cofactor and Prosthetic Group Biosynthesis		_0	6.3.2.5	0		LOCUS: LOCUS: LOCUS: LOCUS: LOCUS: LOCUS: LOCUS: LOCUS: LOCUS: LOCUS: LOCUS:SA1054#ABBREVIATION:coaBC#	1.42015e-12
FALSE	1.26774e-10	R_PPND	prephenate dehydrogenase	M_nad_c + M_pphn_c --> M_34hpp_c + M_co2_c + M_nadh_c	FALSE	0	2.72982	0	0	(SA1197)		Tyrosine, Tryptophan, and Phenylalanine Metabolism		_0	1.3.1.12	0		LOCUS: LOCUS: LOCUS: LOCUS: LOCUS: LOCUS: LOCUS: LOCUS: LOCUS: LOCUS: LOCUS:SA1197#	1.26774e-10
FALSE	1.74588e-10	R_PPNDH	prephenate dehydratase	M_h_c + M_pphn_c --> M_co2_c + M_h2o_c + M_phpyr_c	FALSE	0	2.27294	0	0	(SA1731)		Tyrosine, Tryptophan, and Phenylalanine Metabolism		_0	4.2.1.51	0		LOCUS: LOCUS: LOCUS: LOCUS: LOCUS: LOCUS: LOCUS: LOCUS: LOCUS: LOCUS: LOCUS:SA1731#ABBREVIATION:pheA#ECNUMBERS:4.2.1.51#	1.74588e-10
FALSE	1.61199e-13	R_PPPGO	protoporphyrinogen oxidase (aerobic)	1.5 M_o2_c + M_pppg9_c --> 3 M_h2o_c + M_ppp9_c	FALSE	0	2.03228	0	0	(SA1650)		Cofactor and Prosthetic Group Biosynthesis		_0	1.3.3.4	0		LOCUS: LOCUS: LOCUS: LOCUS: LOCUS: LOCUS: LOCUS: LOCUS: LOCUS: LOCUS: LOCUS:SA1650#ABBREVIATION:hemG#ECNUMBERS:1.3.3.4#	1.61199e-13
FALSE	3.43571e-10	R_PRAGS	phosphoribosylglycinamide synthetase	M_atp_c + M_gly_c + M_pram_c --> M_adp_c + M_gar_c + M_h_c + M_pi_c	FALSE	0	11.1741	0	0	(SA0926)		Purine and Pyrimidine Biosynthesis		_0	6.3.4.13	0		LOCUS: LOCUS: LOCUS: LOCUS: LOCUS: LOCUS: LOCUS: LOCUS: LOCUS: LOCUS: LOCUS:SA0926#ABBREVIATION:purD#ECNUMBERS:6.3.4.13#	3.43571e-10
FALSE	1.41374e-10	R_PRAI	phosphoribosylanthranilate isomerase	M_pran_c <==> M_2cpr5p_c	TRUE	-0.0700287	0.0700287	0	0	(SA1203)		Tyrosine, Tryptophan, and Phenylalanine Metabolism		_0	5.3.1.24	0		LOCUS: LOCUS: LOCUS: LOCUS: LOCUS: LOCUS: LOCUS: LOCUS: LOCUS: LOCUS: LOCUS:SA1203#ABBREVIATION:trpF#ECNUMBERS:5.3.1.24#	1.41374e-10
FALSE	3.43571e-10	R_PRAIS	phosphoribosylaminoimidazole synthase	M_atp_c + M_fpram_c --> M_adp_c + M_air_c + 2 M_h_c + M_pi_c	FALSE	0	14.1525	0	0	(SA0923)				_0	6.3.3.1			LOCUS: LOCUS: LOCUS: LOCUS: LOCUS: LOCUS: LOCUS: LOCUS: LOCUS: LOCUS: LOCUS:SA0923#ABBREVIATION:purM#ECNUMBERS:6.3.3.1#	3.43571e-10
FALSE	7.53463e-13	R_PRAMPC	phosphoribosyl-AMP cyclohydrolase	M_h2o_c + M_prbamp_c --> M_prfp_c	FALSE	0	0.214727	0	0	(SA2464)				_0	3.5.4.19			LOCUS: LOCUS: LOCUS: LOCUS: LOCUS: LOCUS: LOCUS: LOCUS: LOCUS: LOCUS: LOCUS:SA2464#ABBREVIATION:hisI#ECNUMBERS:3.6.1.31#	7.53463e-13
FALSE	3.43571e-10	R_PRASCS	phosphoribosylaminoimidazolesuccinocarboxamide synthase	M_5aizc_c + M_asp_DASH_L_c + M_atp_c <==> M_25aics_c + M_adp_c + M_h_c + M_pi_c	TRUE	-6.45558	6.45558	0	0	(SA0918)		Purine and Pyrimidine Biosynthesis		_0	6.3.2.6	0		LOCUS: LOCUS: LOCUS: LOCUS: LOCUS: LOCUS: LOCUS: LOCUS: LOCUS: LOCUS: LOCUS:SA0918#ABBREVIATION:purC#ECNUMBERS:6.3.2.6#	3.43571e-10
FALSE	7.52999e-13	R_PRATPP	phosphoribosyl-ATP pyrophosphatase	M_h2o_c + M_prbatp_c --> M_h_c + M_ppi_c + M_prbamp_c	FALSE	0	0.214727	0	0	(SA2464)		Histidine Metabolism		_0	3.6.1.31	0		LOCUS: LOCUS: LOCUS: LOCUS: LOCUS: LOCUS: LOCUS: LOCUS: LOCUS: LOCUS: LOCUS:SA2464#ABBREVIATION:hisI#ECNUMBERS:3.6.1.31#	7.52999e-13
FALSE	3.43571e-10	R_PRFGS	phosphoribosylformylglycinamidine synthase	M_atp_c + M_fgam_c + M_gln_DASH_L_c + M_h2o_c --> M_adp_c + M_fpram_c + M_glu_DASH_L_c + M_h_c + M_pi_c	FALSE	0	13.2128	0	0	(SA0921) and (SA0920) and (SA0919)				_0	6.3.5.3			LOCUS: LOCUS: LOCUS: LOCUS: LOCUS: LOCUS: LOCUS: LOCUS: LOCUS: LOCUS: LOCUS:SA0921#ABBREVIATION:purL#ECNUMBERS:6.3.5.3#, LOCUS:SA0920#ABBREVIATION:purQ#ECNUMBERS:6.3.5.3#, LOCUS:SA0919#ABBREVIATION:purS#	3.43571e-10
FALSE	7.5293e-13	R_PRMICIi	_1-(5-phosphoribosyl)-5-[(5-phosphoribosylamino)methylideneamino)imidazole-4-carboxamide isomerase (irreversible)	M_prfp_c --> M_prlp_c	FALSE	0	0.162911	0	0	(SA2466)				_0	5.3.1.16			LOCUS: LOCUS: LOCUS: LOCUS: LOCUS: LOCUS: LOCUS: LOCUS: LOCUS: LOCUS: LOCUS:SA2466#	7.5293e-13
FALSE	4.18745e-10	R_PROabc	L-proline transport via ABC system	M_atp_c + M_h2o_c + M_pro_DASH_L_e --> M_adp_c + M_h_c + M_pi_c + M_pro_DASH_L_c	FALSE	0	3.2217	0	0	(SA2237) and (SA2235) and (SA2236) and (SA2234) or (SA0678) and (SA0677)		Transport		_0		0		LOCUS: LOCUS: LOCUS: LOCUS: LOCUS: LOCUS: LOCUS: LOCUS: LOCUS: LOCUS: LOCUS:SA0678#ABBREVIATION:proX#, LOCUS:SA2237#, LOCUS:SA2234#, LOCUS:SA0677#, LOCUS:SA2236#, LOCUS:SA2235#	4.18745e-10
FALSE	0.0207145	R_PROD2	Proline dehydrogenase	M_fad_c + M_pro_DASH_L_c --> M_1pyr5c_c + M_fadh2_c + M_h_c	FALSE	0	22.0965	0	0	(SA1585)		Citric Acid Cycle		_0	1.5.99.8	0		LOCUS: LOCUS: LOCUS: LOCUS: LOCUS: LOCUS: LOCUS: LOCUS: LOCUS: LOCUS: LOCUS:SA1585#ECNUMBERS:1.5.99.8#	0.0207145
FALSE	0.0153106	R_PROt4	Na+/Proline-L symporter	M_na1_e + M_pro_DASH_L_e --> M_na1_c + M_pro_DASH_L_c	FALSE	0	2.71777	0	0	(SA1718)		Transport		_0		0		LOCUS: LOCUS: LOCUS: LOCUS: LOCUS: LOCUS: LOCUS: LOCUS: LOCUS: LOCUS: LOCUS:SA1718#	0.0153106
FALSE	4.86839e-10	R_PRPPS	phosphoribosylpyrophosphate synthetase	M_atp_c + M_r5p_c <==> M_amp_c + M_h_c + M_prpp_c	TRUE	-12.6045	12.6045	0	0	(SA0458)				_0	2.7.6.1			LOCUS: LOCUS: LOCUS: LOCUS: LOCUS: LOCUS: LOCUS: LOCUS: LOCUS: LOCUS: LOCUS:SA0458#ABBREVIATION:prsA#ECNUMBERS:2.7.6.1#	4.86839e-10
FALSE	4.42575e-10	R_PSCVT	_3-phosphoshikimate 1-carboxyvinyltransferase	M_pep_c + M_skm5p_c <==> M_3psme_c + M_pi_c	TRUE	-2.76584	2.76584	0	0	(SA1297)		Tyrosine, Tryptophan, and Phenylalanine Metabolism		_0	2.5.1.19	0		LOCUS: LOCUS: LOCUS: LOCUS: LOCUS: LOCUS: LOCUS: LOCUS: LOCUS: LOCUS: LOCUS:SA1297#ABBREVIATION:aroA#ECNUMBERS:2.5.1.19#	4.42575e-10
FALSE	2.05384e-11	R_PSD_SA	Phosphatidylserine decarboxylase (Saureus)	M_h_c + 0.02 M_ps_SA_c --> M_co2_c + 0.02 M_pe_SA_c	FALSE	0	Infinity	0	0			Lipid _amp; Cell Wall Metabolism		_0	4.1.1.65	0		LOCUS: LOCUS: LOCUS: LOCUS: LOCUS: LOCUS: LOCUS: LOCUS: LOCUS: LOCUS:	2.05384e-11
FALSE	8.05669e-10	R_PSERT	phosphoserine transaminase	M_3php_c + M_glu_DASH_L_c --> M_akg_c + M_pser_DASH_L_c	FALSE	0	Infinity	0	0			Glycine and Serine Metabolism		_0	2.6.1.52	0		LOCUS: LOCUS: LOCUS: LOCUS: LOCUS: LOCUS: LOCUS: LOCUS: LOCUS: LOCUS:	8.05669e-10
FALSE	8.05669e-10	R_PSP_L	phosphoserine phosphatase (L-serine)	M_h2o_c + M_pser_DASH_L_c --> M_pi_c + M_ser_DASH_L_c	FALSE	0	Infinity	0	0			Glycine and Serine Metabolism		_0	3.1.3.3	0		LOCUS: LOCUS: LOCUS: LOCUS: LOCUS: LOCUS: LOCUS: LOCUS: LOCUS: LOCUS:	8.05669e-10
FALSE	2.05386e-11	R_PSSA_SA	Phosphatidylserine syntase (Saureus)	0.02 M_cdpdag_SA_c + M_ser_DASH_L_c <==> M_cmp_c + M_h_c + 0.02 M_ps_SA_c	TRUE	#NAME?	Infinity	0	0			Lipid _amp; Cell Wall Metabolism		_0	2.7.8.8	0		LOCUS: LOCUS: LOCUS: LOCUS: LOCUS: LOCUS: LOCUS: LOCUS: LOCUS: LOCUS:	2.05386e-11
FALSE	-5.82696e-06	R_PTAr	phosphotransacetylase	M_accoa_c + M_pi_c <==> M_actp_c + M_coa_c	TRUE	-16.6468	16.6468	0	0	(SA0545)		Pyruvate Metabolism		_0	2.3.1.8	0		LOCUS: LOCUS: LOCUS: LOCUS: LOCUS: LOCUS: LOCUS: LOCUS: LOCUS: LOCUS: LOCUS:SA0545#ABBREVIATION:pta#ECNUMBERS:2.3.1.8#	5.82696e-06
FALSE	0	R_PTHPS	_6-pyruvoyltetrahydropterin synthase	M_ahdt_c --> M_6pthp_c + M_pppi_c	FALSE	0	1.49332	0	0	(SA0666)		Folate Metabolism		_0	4.2.3.12	0		LOCUS: LOCUS: LOCUS: LOCUS: LOCUS: LOCUS: LOCUS: LOCUS: LOCUS: LOCUS: LOCUS:SA0666#	0
FALSE	4.27903e-10	R_PTPATi	pantetheine-phosphate adenylyltransferase	M_atp_c + M_h_c + M_pan4p_c --> M_dpcoa_c + M_ppi_c	FALSE	0	1.30869	0	0	(SA0973)		Cofactor and Prosthetic Group Biosynthesis		_0	2.7.7.3	0		LOCUS: LOCUS: LOCUS: LOCUS: LOCUS: LOCUS: LOCUS: LOCUS: LOCUS: LOCUS: LOCUS:SA0973#ABBREVIATION:coaD#ECNUMBERS:2.7.7.3#	4.27903e-10
FALSE	-1.79041e-13	R_PTRCORNt7	putrescine/ornithine antiporter	M_orn_c + M_ptrc_e <==> M_orn_e + M_ptrc_c	TRUE	-0.639086	0.639086	0	0	(SA1270)				_1				LOCUS: LOCUS: LOCUS: LOCUS: LOCUS: LOCUS: LOCUS: LOCUS: LOCUS: LOCUS: LOCUS:SA1270#	1.79041e-13
FALSE	2.79898e-14	R_PUNP1	purine-nucleoside phosphorylase (Adenosine)	M_adn_c + M_pi_c <==> M_ade_c + M_r1p_c	TRUE	-6.76637	6.76637	0	0	(SA1940 or SA0131)		Purine and Pyrimidine Biosynthesis		_0	2.4.2.1	0		LOCUS: LOCUS: LOCUS: LOCUS: LOCUS: LOCUS: LOCUS: LOCUS: LOCUS: LOCUS: LOCUS:SA0131#ABBREVIATION:deoD#ECNUMBERS:2.4.2.1#, LOCUS:SA1940#ABBREVIATION:deoD#ECNUMBERS:2.4.2.1#	2.79898e-14
FALSE	-6.71338e-16	R_PUNP2	purine-nucleoside phosphorylase (Deoxyadenosine)	M_dad_DASH_2_c + M_pi_c <==> M_2dr1p_c + M_ade_c	TRUE	-6.76637	6.76637	0	0	(SA1940 or SA0131)		Purine and Pyrimidine Biosynthesis		_0	2.4.2.1	0		LOCUS: LOCUS: LOCUS: LOCUS: LOCUS: LOCUS: LOCUS: LOCUS: LOCUS: LOCUS: LOCUS:SA0131#ABBREVIATION:deoD#ECNUMBERS:2.4.2.1#, LOCUS:SA1940#ABBREVIATION:deoD#ECNUMBERS:2.4.2.1#	6.71338e-16
FALSE	0.0310415	R_PYK	pyruvate kinase	M_adp_c + M_h_c + M_pep_c --> M_atp_c + M_pyr_c	FALSE	0	13.3296	0	0	(SA1520)				_7	2.7.1.40			LOCUS: LOCUS: LOCUS: LOCUS: LOCUS: LOCUS: LOCUS: LOCUS: LOCUS: LOCUS: LOCUS:SA1520#ABBREVIATION:pyk#ECNUMBERS:2.7.1.40#	0.0310415
FALSE	1.04582e-12	R_PYNP1	pyrimidine-nucleoside phosphorylase (cytosine)	M_csn_c + M_r1p_c --> M_cytd_c + M_pi_c	FALSE	0	40.7715	0	0	(SA1938)		Purine and Pyrimidine Biosynthesis		_0	2.4.2.2	0		LOCUS: LOCUS: LOCUS: LOCUS: LOCUS: LOCUS: LOCUS: LOCUS: LOCUS: LOCUS: LOCUS:SA1938#ABBREVIATION:pyn#ECNUMBERS:2.4.2.2#	1.04582e-12
FALSE	0	R_PYRZAM	Pyrazinamidase	M_h2o_c + M_malm_c --> M_male_c + M_nh4_c	FALSE	0	4.19365	0	0	(SA1734)				_0		0		LOCUS: LOCUS: LOCUS: LOCUS: LOCUS: LOCUS: LOCUS: LOCUS: LOCUS: LOCUS: LOCUS:SA1734#ABBREVIATION:entB#	0
FALSE	0	R_RAFH	raffinose hydrolyzing enzyme	M_h2o_c + M_raffin_c --> M_fru_c + M_melib_c	FALSE	0	3.1479	0	0	(SA1846)		Galactose metabolism		_0	3.2.1.26	0		LOCUS: LOCUS: LOCUS: LOCUS: LOCUS: LOCUS: LOCUS: LOCUS: LOCUS: LOCUS: LOCUS:SA1846#ABBREVIATION:cscA#ECNUMBERS:3.2.1.26#	0
FALSE	7.98923e-15	R_RBFK	riboflavin kinase	M_atp_c + M_ribflv_c --> M_adp_c + M_fmn_c + M_h_c	FALSE	0	2.49771	0	0	(SA1115)		Riboflavin Metabolism		_0	2.7.1.26	0		LOCUS: LOCUS: LOCUS: LOCUS: LOCUS: LOCUS: LOCUS: LOCUS: LOCUS: LOCUS: LOCUS:SA1115#ABBREVIATION:ribF#	7.98923e-15
FALSE	-1.39766e-14	R_RBFSa	riboflavin synthase	M_4r5au_c + M_db4p_c --> M_dmlz_c + 2 M_h2o_c + M_pi_c	FALSE	0	13.0391	0	0	(SA1588)		Riboflavin Metabolism		_0	2.5.1.9	0		LOCUS: LOCUS: LOCUS: LOCUS: LOCUS: LOCUS: LOCUS: LOCUS: LOCUS: LOCUS: LOCUS:SA1588#ABBREVIATION:ribE#ECNUMBERS:2.5.1.9#	1.39766e-14
FALSE	-1.05154e-14	R_RBFSb	riboflavin synthase	2 M_dmlz_c --> M_4r5au_c + M_ribflv_c	FALSE	0	10.1116	0	0	(SA1586)		Riboflavin Metabolism		_0	2.5.1.9	0		LOCUS: LOCUS: LOCUS: LOCUS: LOCUS: LOCUS: LOCUS: LOCUS: LOCUS: LOCUS: LOCUS:SA1586#ABBREVIATION:ribH#ECNUMBERS:2.5.1.9#	1.05154e-14
FALSE	4.40443e-14	R_RBK	ribokinase	M_atp_c + M_rib_DASH_D_c --> M_adp_c + M_h_c + M_r5p_c	FALSE	0	12.6549	0	0	(SA0258)		Pentose Phosphate Pathway		_0	2.7.1.15	0		LOCUS: LOCUS: LOCUS: LOCUS: LOCUS: LOCUS: LOCUS: LOCUS: LOCUS: LOCUS: LOCUS:SA0258#ABBREVIATION:rbsK#ECNUMBERS:2.7.1.15#	4.40443e-14
FALSE	0	R_RBK_L1	L-ribulokinase (L-ribulose)	M_atp_c + M_rbl_DASH_L_c --> M_adp_c + M_h_c + M_ru5p_DASH_L_c	FALSE	0	0.840806	0	0	(SA0510)				_0	2.7.1.16			LOCUS: LOCUS: LOCUS: LOCUS: LOCUS: LOCUS: LOCUS: LOCUS: LOCUS: LOCUS: LOCUS:SA0510#ABBREVIATION:araB#ECNUMBERS:2.7.1.16#	0
FALSE	4.28181e-14	R_RIBabc	D-ribose transport via ABC system	M_atp_c + M_h2o_c + M_rib_DASH_D_e --> M_adp_c + M_h_c + M_pi_c + M_rib_DASH_D_c	FALSE	0	8.89718	0	0	(SA0260) and (SA0259)		Transport		_0		0		LOCUS: LOCUS: LOCUS: LOCUS: LOCUS: LOCUS: LOCUS: LOCUS: LOCUS: LOCUS: LOCUS:SA0260#, LOCUS:SA0259#ABBREVIATION:rbsD#	4.28181e-14
FALSE	1.79907e-13	R_RNDR1	ribonucleoside-diphosphate reductase (ADP)	M_adp_c + M_trdrd_c --> M_dadp_c + M_h2o_c + M_trdox_c	FALSE	0	6.0277	0	0	(SA0687) and (SA0686)		Purine and Pyrimidine Biosynthesis		_0	1.17.4.1	0		LOCUS: LOCUS: LOCUS: LOCUS: LOCUS: LOCUS: LOCUS: LOCUS: LOCUS: LOCUS: LOCUS:SA0686#ABBREVIATION:nrdE#, LOCUS:SA0687#	1.79907e-13
FALSE	1.40161e-13	R_RNDR2	ribonucleoside-diphosphate reductase (GDP)	M_gdp_c + M_trdrd_c --> M_dgdp_c + M_h2o_c + M_trdox_c	FALSE	0	6.0277	0	0	(SA0687) and (SA0686)		Purine and Pyrimidine Biosynthesis		_0	1.17.4.1	0		LOCUS: LOCUS: LOCUS: LOCUS: LOCUS: LOCUS: LOCUS: LOCUS: LOCUS: LOCUS: LOCUS:SA0686#ABBREVIATION:nrdE#, LOCUS:SA0687#	1.40161e-13
FALSE	2.33573e-13	R_RNDR3	ribonucleoside-diphosphate reductase (CDP)	M_cdp_c + M_trdrd_c --> M_dcdp_c + M_h2o_c + M_trdox_c	FALSE	0	6.0277	0	0	(SA0687) and (SA0686)		Purine and Pyrimidine Biosynthesis		_0	1.17.4.1	0		LOCUS: LOCUS: LOCUS: LOCUS: LOCUS: LOCUS: LOCUS: LOCUS: LOCUS: LOCUS: LOCUS:SA0686#ABBREVIATION:nrdE#, LOCUS:SA0687#	2.33573e-13
FALSE	9.88952e-14	R_RNDR4	ribonucleoside-diphosphate reductase (UDP)	M_trdrd_c + M_udp_c --> M_dudp_c + M_h2o_c + M_trdox_c	FALSE	0	6.0277	0	0	(SA0687) and (SA0686)		Purine and Pyrimidine Biosynthesis		_0	1.17.4.1	0		LOCUS: LOCUS: LOCUS: LOCUS: LOCUS: LOCUS: LOCUS: LOCUS: LOCUS: LOCUS: LOCUS:SA0686#ABBREVIATION:nrdE#, LOCUS:SA0687#	9.88952e-14
FALSE	1.7995e-13	R_RNTR1	ribonucleoside-triphosphate reductase (ATP)	M_atp_c + M_trdrd_c --> M_datp_c + M_h2o_c + M_trdox_c	FALSE	0	1.15276	0	0	(SA2410)		Purine and Pyrimidine Biosynthesis		_0	1.17.4.2	0		LOCUS: LOCUS: LOCUS: LOCUS: LOCUS: LOCUS: LOCUS: LOCUS: LOCUS: LOCUS: LOCUS:SA2410#ABBREVIATION:nrdD#ECNUMBERS:1.17.4.2#	1.7995e-13
FALSE	1.40167e-13	R_RNTR2	ribonucleoside-triphosphate reductase (GTP)	M_gtp_c + M_trdrd_c --> M_dgtp_c + M_h2o_c + M_trdox_c	FALSE	0	1.15276	0	0	(SA2410)		Purine and Pyrimidine Biosynthesis		_0	1.17.4.2	0		LOCUS: LOCUS: LOCUS: LOCUS: LOCUS: LOCUS: LOCUS: LOCUS: LOCUS: LOCUS: LOCUS:SA2410#ABBREVIATION:nrdD#ECNUMBERS:1.17.4.2#	1.40167e-13
FALSE	2.31614e-13	R_RNTR3	ribonucleoside-triphosphate reductase (CTP)	M_ctp_c + M_trdrd_c --> M_dctp_c + M_h2o_c + M_trdox_c	FALSE	0	1.15276	0	0	(SA2410)		Purine and Pyrimidine Biosynthesis		_0	1.17.4.2	0		LOCUS: LOCUS: LOCUS: LOCUS: LOCUS: LOCUS: LOCUS: LOCUS: LOCUS: LOCUS: LOCUS:SA2410#ABBREVIATION:nrdD#ECNUMBERS:1.17.4.2#	2.31614e-13
FALSE	9.67115e-14	R_RNTR4	ribonucleoside-triphosphate reductase (UTP)	M_trdrd_c + M_utp_c --> M_dutp_c + M_h2o_c + M_trdox_c	FALSE	0	1.15276	0	0	(SA2410)				_0	1.17.4.2	0		LOCUS: LOCUS: LOCUS: LOCUS: LOCUS: LOCUS: LOCUS: LOCUS: LOCUS: LOCUS: LOCUS:SA2410#ABBREVIATION:nrdD#ECNUMBERS:1.17.4.2#	9.67115e-14
FALSE	-4.72674e-10	R_RPE	ribulose 5-phosphate 3-epimerase	M_ru5p_DASH_D_c <==> M_xu5p_DASH_D_c	TRUE	-1.67543	1.67543	0	0	(SA1065)				_0	5.1.3.1			LOCUS: LOCUS: LOCUS: LOCUS: LOCUS: LOCUS: LOCUS: LOCUS: LOCUS: LOCUS: LOCUS:SA1065#ABBREVIATION:rpe#ECNUMBERS:5.1.3.1#	4.72674e-10
FALSE	-4.72762e-10	R_RPI	ribose-5-phosphate isomerase	M_r5p_c <==> M_ru5p_DASH_D_c	TRUE	-1.73371	1.73371	0	0	(SA2127)				_0	5.3.1.6			LOCUS: LOCUS: LOCUS: LOCUS: LOCUS: LOCUS: LOCUS: LOCUS: LOCUS: LOCUS: LOCUS:SA2127#ABBREVIATION:rpiA#ECNUMBERS:5.3.1.6#	4.72762e-10
FALSE	0	R_S3AdT	streptomycin 3"-adenylyltransferase	M_Stmyn_c + M_atp_c + M_h_c --> M_3AStmyn_c + M_ppi_c	FALSE	0	Infinity	0	0	(SA0765 or SA2385 or SA1481 or SA1952 or SA0049)				_0	2.7.7.47	0		LOCUS: LOCUS: LOCUS: LOCUS: LOCUS: LOCUS: LOCUS: LOCUS: LOCUS: LOCUS: LOCUS:SA2385#, LOCUS:SA0765#, LOCUS:SA0049#, LOCUS:SA1952#, LOCUS:SA1481#	0
FALSE	-2.1684e-19	R_S7PIr	sedoheptulose 7-phosphate isomerase (reversible)	M_s7p_c <==> M_gmhep7p_c	TRUE	-0.749044	0.749044	0	0	(SA0306)				_0				LOCUS: LOCUS: LOCUS: LOCUS: LOCUS: LOCUS: LOCUS: LOCUS: LOCUS: LOCUS: LOCUS:SA0306#	2.1684e-19
FALSE	0	R_SA_biomass_1a	S Aureus Biomass based on B Subtilis precursors	1241 M_3pg_c + 2097 M_accoa_c + 1236 M_akg_c + 35115 M_atp_c + 397 M_e4p_c + 428 M_g3p_c + 712 M_g6p_c + 542 M_gly_c + 14405 M_nadph_c + 8066 M_nh4_c + 1785 M_oaa_c + 642 M_pep_c + 1640 M_pi_c + 2994 M_pyr_c + 445 M_r5p_c + 262 M_ser_DASH_L_c + 195 M_so4_c --> 2852 M_co2_c + 3015 M_nadh_c	FALSE	0	0	0	0					_0		0		LOCUS: LOCUS: LOCUS: LOCUS: LOCUS: LOCUS: LOCUS: LOCUS: LOCUS: LOCUS:	0
FALSE	4.89153e-15	R_SA_free_FA	Free Fatty Acid composition for SA	7.7 M_fa11_c + 18.1 M_fa12_c + 19.3 M_fa3_c + 32.7 M_fa4_c + 4.7 M_fa6_c + 10.1 M_hdca_c --> M_SA_FREE_FA_c	FALSE	0	Infinity	0	0					_0		0		LOCUS: LOCUS: LOCUS: LOCUS: LOCUS: LOCUS: LOCUS: LOCUS: LOCUS: LOCUS:	4.89153e-15
FALSE	3.87524e-10	R_SADT2	Sulfate adenyltransferase	M_atp_c + M_gtp_c + M_h2o_c + M_so4_c --> M_aps_c + M_gdp_c + M_pi_c + M_ppi_c	FALSE	0	256.267	0	0	(SA0506)		Amino Acid Metabolism		_1		2		LOCUS: LOCUS: LOCUS: LOCUS: LOCUS: LOCUS: LOCUS: LOCUS: LOCUS: LOCUS: LOCUS:SA0506#ABBREVIATION:tuf#	3.87524e-10
FALSE	0	R_SALCpts	salicin transport via PEP:Pyr PTS	M_pep_c + M_salcn_e --> M_pyr_c + M_salc6p_c	FALSE	0	0.652046	0	0	(SA0255)		Transport		_0		0		LOCUS: LOCUS: LOCUS: LOCUS: LOCUS: LOCUS: LOCUS: LOCUS: LOCUS: LOCUS: LOCUS:SA0255#	0
FALSE	-1.82146e-17	R_SBTD_Dr	D-sorbitol dehydrogenase (R)	M_nad_c + M_sbt_DASH_D_c <==> M_fru_c + M_h_c + M_nadh_c	TRUE	-0.590339	0.590339	0	0	(SA0239 or SA0240)		Fructose and Mannose Metabolism		_0	1.1.1.14	0		LOCUS: LOCUS: LOCUS: LOCUS: LOCUS: LOCUS: LOCUS: LOCUS: LOCUS: LOCUS: LOCUS:SA0239#ECNUMBERS:1.1.1.14#, LOCUS:SA0240#ECNUMBERS:1.1.1.103#	1.82146e-17
FALSE	9.96282e-10	R_SDPDS	succinyl-diaminopimelate desuccinylase	M_h2o_c + M_sl26da_c --> M_26dap_DASH_LL_c + M_succ_c	FALSE	0	16.9875	0	0	(SA1572 or SA1814)		Amino Acid Metabolism		_0	3.5.1.18	0		LOCUS: LOCUS: LOCUS: LOCUS: LOCUS: LOCUS: LOCUS: LOCUS: LOCUS: LOCUS: LOCUS:SA1572#ECNUMBERS:3.4.13.3#, LOCUS:SA1814#	9.96282e-10
FALSE	-9.96282e-10	R_SDPTA	succinyldiaminopimelate transaminase	M_akg_c + M_sl26da_c <==> M_glu_DASH_L_c + M_sl2a6o_c	TRUE	-2.33817	2.33817	0	0	(SA2347)		Other Amino Acid Metabolism		_0	2.6.1.17	0		LOCUS: LOCUS: LOCUS: LOCUS: LOCUS: LOCUS: LOCUS: LOCUS: LOCUS: LOCUS: LOCUS:SA2347#	9.96282e-10
FALSE	1.75553e-15	R_SERabc	L-serine transport via ABC system	M_atp_c + M_h2o_c + M_ser_DASH_L_e --> M_adp_c + M_h_c + M_pi_c + M_ser_DASH_L_c	FALSE	0	3.94868	0	0	(SA2227 and SA2226 and SA1519)		Transport		_0		0		LOCUS: LOCUS: LOCUS: LOCUS: LOCUS: LOCUS: LOCUS: LOCUS: LOCUS: LOCUS: LOCUS:SA2227#, LOCUS:SA1519#, LOCUS:SA2226#	1.75553e-15
FALSE	3.87524e-10	R_SERAT	serine O-acetyltransferase	M_accoa_c + M_ser_DASH_L_c <==> M_acser_c + M_coa_c	TRUE	-2.28736	2.28736	0	0	(SA0487)		Tyrosine, Tryptophan, and Phenylalanine Metabolism		_4	2.3.1.30	0		LOCUS: LOCUS: LOCUS: LOCUS: LOCUS: LOCUS: LOCUS: LOCUS: LOCUS: LOCUS: LOCUS:SA0487#ABBREVIATION:cysE#	3.87524e-10
FALSE	1.30372e-10	R_SERD_Lr	L-serine deaminase (rev)	M_ser_DASH_L_c <==> M_nh4_c + M_pyr_c	TRUE	0	1.91698	0	0	(SA2319 and SA2318)				_0	4.3.1.17			LOCUS: LOCUS: LOCUS: LOCUS: LOCUS: LOCUS: LOCUS: LOCUS: LOCUS: LOCUS: LOCUS:SA2319#ABBREVIATION:sdhB#ECNUMBERS:4.2.1.13#, LOCUS:SA2318#ABBREVIATION:sdhA#ECNUMBERS:4.2.1.13#	1.30372e-10
FALSE	0	R_SERTRS	Seryl-tRNA synthetase	M_atp_c + M_ser_DASH_L_c + M_trnaser_c --> M_amp_c + M_ppi_c + M_sertrna_c	FALSE	0	13.7347	0	0	(SA0009)				_0	6.1.1.11			LOCUS: LOCUS: LOCUS: LOCUS: LOCUS: LOCUS: LOCUS: LOCUS: LOCUS: LOCUS: LOCUS:SA0009#ABBREVIATION:serS#ECNUMBERS:6.1.1.11#	0
FALSE	0	R_SHCHCS2	_2-succinyl-6-hydroxy-2,4-cyclohexadiene 1-carboxylate synthase	M_ichor_c + M_ssaltpp_c --> M_2shchc_c + M_pyr_c + M_thmpp_c	FALSE	0	1.61409	0	0	(SA0896)				_1				LOCUS: LOCUS: LOCUS: LOCUS: LOCUS: LOCUS: LOCUS: LOCUS: LOCUS: LOCUS: LOCUS:SA0896#ABBREVIATION:menD#ECNUMBERS:4.1.1.71#	0
FALSE	1.85454e-14	R_SHCHD2	sirohydrochlorin dehydrogenase (NAD)	M_dscl_c + M_nad_c --> M_h_c + M_nadh_c + M_scl_c	FALSE	0	1.24489	0	0	(SA2412)				_0				LOCUS: LOCUS: LOCUS: LOCUS: LOCUS: LOCUS: LOCUS: LOCUS: LOCUS: LOCUS: LOCUS:SA2412#	1.85454e-14
FALSE	-1.45542e-14	R_SHCHF	sirohydrochlorin ferrochelatase	M_fe2_c + M_scl_c --> 3 M_h_c + M_sheme_c	FALSE	0	1.24489	0	0	(SA2412)				_0				LOCUS: LOCUS: LOCUS: LOCUS: LOCUS: LOCUS: LOCUS: LOCUS: LOCUS: LOCUS: LOCUS:SA2412#	1.45542e-14
FALSE	4.42575e-10	R_SHK3Dr	shikimate dehydrogenase	M_3dhsk_c + M_h_c + M_nadph_c <==> M_nadp_c + M_skm_c	TRUE	-1.62866	1.62866	0	0	(SA1424)		Tyrosine, Tryptophan, and Phenylalanine Metabolism		_0	1.1.1.25	0		LOCUS: LOCUS: LOCUS: LOCUS: LOCUS: LOCUS: LOCUS: LOCUS: LOCUS: LOCUS: LOCUS:SA1424#ABBREVIATION:aroE#ECNUMBERS:1.1.1.25#	4.42575e-10
FALSE	4.42575e-10	R_SHKK	shikimate kinase	M_atp_c + M_skm_c --> M_adp_c + M_h_c + M_skm5p_c	FALSE	0	2.64875	0	0	(SA1368)		Tyrosine, Tryptophan, and Phenylalanine Metabolism		_0	2.7.1.71	0		LOCUS: LOCUS: LOCUS: LOCUS: LOCUS: LOCUS: LOCUS: LOCUS: LOCUS: LOCUS: LOCUS:SA1368#ABBREVIATION:aroK#ECNUMBERS:2.7.1.71#	4.42575e-10
FALSE	3.85735e-10	R_SHSL1	O-succinylhomoserine lyase (L-cysteine)	M_cys_DASH_L_c + M_suchms_c --> M_cyst_DASH_L_c + M_h_c + M_succ_c	FALSE	0	0.201878	0	0	(SA0347)				_2	4.2.99.9			LOCUS: LOCUS: LOCUS: LOCUS: LOCUS: LOCUS: LOCUS: LOCUS: LOCUS: LOCUS: LOCUS:SA0347#ABBREVIATION:metC#ECNUMBERS:4.4.1.8#	3.85735e-10
FALSE	-3.85735e-10	R_SHSL4r	O-succinylhomoserine lyase (elimination), reversible	M_h2o_c + M_suchms_c <==> M_2obut_c + M_h_c + M_nh4_c + M_succ_c	TRUE	-1.71442	1.71442	0	0	(SA0419)				_0	4.2.99.9			LOCUS: LOCUS: LOCUS: LOCUS: LOCUS: LOCUS: LOCUS: LOCUS: LOCUS: LOCUS: LOCUS:SA0419#	3.85735e-10
FALSE	3.84814e-10	R_sink_ahcys_c	sink_ahcys(c)	M_ahcys_c <==> M_ahcys_b	TRUE	0	Infinity	0	0									LOCUS: LOCUS: LOCUS: LOCUS: LOCUS: LOCUS: LOCUS: LOCUS: LOCUS: LOCUS:	3.84814e-10
FALSE	-1.51397e-13	R_sink_glyclt_c	sink_glyclt(c)	M_glyclt_c <==> M_glyclt_b	TRUE	0	Infinity	0	0									LOCUS: LOCUS: LOCUS: LOCUS: LOCUS: LOCUS: LOCUS: LOCUS: LOCUS: LOCUS:	1.51397e-13
FALSE	-1.45895e-13	R_SPMDabc	spermidine transport via ABC system	M_atp_c + M_h2o_c + M_spmd_e --> M_adp_c + M_h_c + M_pi_c + M_spmd_c	FALSE	0	0.56881	0	0	(SA0953) and (SA0951) and (SA0952) and (SA0950)		Transport		_0		0		LOCUS: LOCUS: LOCUS: LOCUS: LOCUS: LOCUS: LOCUS: LOCUS: LOCUS: LOCUS: LOCUS:SA0950#, LOCUS:SA0952#ABBREVIATION:potC#, LOCUS:SA0951#, LOCUS:SA0953#ABBREVIATION:potD#	1.45895e-13
FALSE	1.6571e-13	R_SPMS	spermidine synthase	M_ametam_c + M_ptrc_c --> M_5mta_c + M_h_c + M_spmd_c	FALSE	0	Infinity	0	0					_0	2.5.1.16	0		LOCUS: LOCUS: LOCUS: LOCUS: LOCUS: LOCUS: LOCUS: LOCUS: LOCUS: LOCUS:	1.6571e-13
FALSE	0	R_SPODM	superoxide dismutase	2 M_h_c + 2 M_o2s_c --> M_h2o2_c + M_o2_c	FALSE	0	61.6509	0	0	(SA1382) or (SA0128)		Oxidative Phosphorylation		_1	1.15.1.1	0		LOCUS: LOCUS: LOCUS: LOCUS: LOCUS: LOCUS: LOCUS: LOCUS: LOCUS: LOCUS: LOCUS:SA0128#, LOCUS:SA1382#ABBREVIATION:sodA#ECNUMBERS:1.15.1.1#	0
FALSE	0	R_Spt3AdT	spectinomycin 3"-adenylyltransferase	M_Sptmyn_c + M_atp_c + M_h_c --> M_3AStrmyn_c + M_ppi_c	FALSE	0	Infinity	0	0	(SA0765 or SA2385 or SA1481 or SA1952 or SA0049)				_0	2.7.7.47	0		LOCUS: LOCUS: LOCUS: LOCUS: LOCUS: LOCUS: LOCUS: LOCUS: LOCUS: LOCUS: LOCUS:SA2385#, LOCUS:SA0765#, LOCUS:SA0049#, LOCUS:SA1952#, LOCUS:SA1481#	0
FALSE	0	R_SQLS	Squalene synthase	2 M_frdp_c + M_h_c + M_nadph_c --> M_nadp_c + 2 M_ppi_c + M_sql_c	FALSE	0	5.143	0	0	(SA2348)				_0	2.5.1.21	0		LOCUS: LOCUS: LOCUS: LOCUS: LOCUS: LOCUS: LOCUS: LOCUS: LOCUS: LOCUS: LOCUS:SA2348#ABBREVIATION:crtN#ECNUMBERS:1.3.-.-#	0
FALSE	0	R_SSALy	succinate-semialdehyde dehydrogenase (NADP)	M_h2o_c + M_nadp_c + M_sucsal_c --> 2 M_h_c + M_nadph_c + M_succ_c	FALSE	0	20.6926	0	0	(SA1924)		Central Metabolism		_0	1.2.1.16	0		LOCUS: LOCUS: LOCUS: LOCUS: LOCUS: LOCUS: LOCUS: LOCUS: LOCUS: LOCUS: LOCUS:SA1924#ABBREVIATION:gabD#ECNUMBERS:1.2.1.16#	0
FALSE	0	R_SUCBZL	o-succinylbenzoate-CoA ligase	M_atp_c + M_coa_c + M_sucbz_c --> M_amp_c + M_ppi_c + M_sbzcoa_c	FALSE	0	0.785117	0	0	(SA1615)		Cofactor and Prosthetic Group Biosynthesis		_0	6.2.1.26	0		LOCUS: LOCUS: LOCUS: LOCUS: LOCUS: LOCUS: LOCUS: LOCUS: LOCUS: LOCUS: LOCUS:SA1615#	0
FALSE	0	R_SUCBZS	O-succinylbenzoate-CoA synthase	M_2shchc_c --> M_h2o_c + M_sucbz_c	FALSE	0	1.57475	0	0	(SA1614)		Quinone Biosynthesis		_0		0		LOCUS: LOCUS: LOCUS: LOCUS: LOCUS: LOCUS: LOCUS: LOCUS: LOCUS: LOCUS: LOCUS:SA1614#ECNUMBERS:5.5.1.7#	0
FALSE	0.0153163	R_SUCD1	succinate dehydrogenase	M_fad_c + M_succ_c <==> M_fadh2_c + M_fum_c	TRUE	-25.0971	25.0971	0	0	(SA0996) and (SA0995) and (SA0994)		Citric Acid Cycle		_0	1.3.99.1	0		LOCUS: LOCUS: LOCUS: LOCUS: LOCUS: LOCUS: LOCUS: LOCUS: LOCUS: LOCUS: LOCUS:SA0995#ABBREVIATION:frdA#ECNUMBERS:1.3.99.1#, LOCUS:SA0994#ABBREVIATION:sdhC#, LOCUS:SA0996#ABBREVIATION:sdhB#	0.0153163
FALSE	0.0360308	R_SUCD4	succinate dehyrdogenase	M_fadh2_c + M_q8_c <==> M_fad_c + M_q8h2_c	TRUE	-25.0971	25.0971	0	0	(SA0996) and (SA0995) and (SA0994)				_0				LOCUS: LOCUS: LOCUS: LOCUS: LOCUS: LOCUS: LOCUS: LOCUS: LOCUS: LOCUS: LOCUS:SA0995#ABBREVIATION:frdA#ECNUMBERS:1.3.99.1#, LOCUS:SA0994#ABBREVIATION:sdhC#, LOCUS:SA0996#ABBREVIATION:sdhB#	0.0360308
FALSE	-0.0153163	R_SUCOAS	succinyl-CoA synthetase (ADP-forming)	M_atp_c + M_coa_c + M_succ_c <==> M_adp_c + M_pi_c + M_succoa_c	TRUE	-61.7846	61.7846	0	0	(SA1089 and SA1088)		Citric Acid Cycle		_0	6.2.1.5	0		LOCUS: LOCUS: LOCUS: LOCUS: LOCUS: LOCUS: LOCUS: LOCUS: LOCUS: LOCUS: LOCUS:SA1088#ABBREVIATION:sucC#ECNUMBERS:6.2.1.5#, LOCUS:SA1089#ABBREVIATION:sucD#ECNUMBERS:6.2.1.5#	0.0153163
FALSE	7.35374e-14	R_SUCpts	sucrose transport via PEP:Pyr PTS	M_pep_c + M_sucr_e --> M_pyr_c + M_suc6p_c	FALSE	0	0.418251	0	0	(SA2167)		Transport		_0		0		LOCUS: LOCUS: LOCUS: LOCUS: LOCUS: LOCUS: LOCUS: LOCUS: LOCUS: LOCUS: LOCUS:SA2167#ECNUMBERS:2.7.1.69#	7.35374e-14
FALSE	0	R_SUCR	sucrose hydrolyzing enzyme	M_h2o_c + M_sucr_c --> M_fru_c + M_glc_DASH_D_c	FALSE	0	3.1479	0	0	(SA1846)		Starch and Sucrose Metabolism		_0	3.2.1.26	0		LOCUS: LOCUS: LOCUS: LOCUS: LOCUS: LOCUS: LOCUS: LOCUS: LOCUS: LOCUS: LOCUS:SA1846#ABBREVIATION:cscA#ECNUMBERS:3.2.1.26#	0
FALSE	3.87524e-10	R_SULabc	sulfate transport via ABC system	M_atp_c + M_h2o_c + M_so4_e --> M_adp_c + M_h_c + M_pi_c + M_so4_c	FALSE	0	Infinity	0	0			Amino Acid Metabolism		_0		0		LOCUS: LOCUS: LOCUS: LOCUS: LOCUS: LOCUS: LOCUS: LOCUS: LOCUS: LOCUS:	3.87524e-10
FALSE	-3.87524e-10	R_SULR	sulfite reductase (NADPH2)	3 M_h2o_c + M_h2s_c + 3 M_nadp_c <==> 5 M_h_c + 3 M_nadph_c + M_so3_c	TRUE	-0.785208	0.785208	0	0	(SA2413)		Amino Acid Metabolism		_0	1.8.2.2	0		LOCUS: LOCUS: LOCUS: LOCUS: LOCUS: LOCUS: LOCUS: LOCUS: LOCUS: LOCUS: LOCUS:SA2413#ABBREVIATION:cysJ#ECNUMBERS:1.8.1.2#	3.87524e-10
FALSE	1.49787e-11	R_TAGO	Tag O reaction for initiation of teichoic acid	2 M_h2o_c + M_uacgam_c --> M_acgam_c + 2 M_h_c + M_pi_c + M_ump_c	FALSE	0	Infinity	0	0					_0		0		LOCUS: LOCUS: LOCUS: LOCUS: LOCUS: LOCUS: LOCUS: LOCUS: LOCUS: LOCUS:	1.49787e-11
FALSE	-1.50491e-11	R_TALA	transaldolase	M_g3p_c + M_s7p_c <==> M_e4p_c + M_f6p_c	TRUE	-3.45273	3.45273	0	0	(SA1599)				_0	2.2.1.2	0		LOCUS: LOCUS: LOCUS: LOCUS: LOCUS: LOCUS: LOCUS: LOCUS: LOCUS: LOCUS: LOCUS:SA1599#ECNUMBERS:2.2.1.2#	1.50491e-11
FALSE	4.91752e-12	R_TECA1S	glycerol teichoic acid synthesis (no sub, n=25)	M_acgam_c + 25 M_cdpglyc_c + M_uacmam_c --> 25 M_cmp_c + M_gtca1_c + 26 M_h_c + M_udp_c	FALSE	0	0.488937	0	0	(SA0594) and (SA0593) and (SA0596) and (SA0244) and (SA0522 or SA0523) and (SA0595 or SA0243) and (SA0592) and (SA0597)				_0		0		LOCUS: LOCUS: LOCUS: LOCUS: LOCUS: LOCUS: LOCUS: LOCUS: LOCUS: LOCUS: LOCUS:SA0244#ABBREVIATION:tagF#, LOCUS:SA0523#ABBREVIATION:teichoicacidbio#, LOCUS:SA0597#ABBREVIATION:tagD#ECNUMBERS:2.7.7.39#, LOCUS:SA0243#, LOCUS:SA0595#ABBREVIATION:tagB#, LOCUS:SA0592#, LOCUS:SA0522#, LOCUS:SA0596#ABBREVIATION:tagX#, LOCUS:SA0593#ABBREVIATION:rfbI#, LOCUS:SA0594#ABBREVIATION:tagG#	4.91752e-12
FALSE	4.90959e-12	R_TECA2S	glycerol techoic acid synthesis (D-ala, n=25)	M_acgam_c + 25 M_ala_DASH_D_c + 25 M_atp_c + 25 M_cdpglyc_c + M_uacmam_c --> 25 M_amp_c + 25 M_cmp_c + M_gtca2_c + 26 M_h_c + 25 M_ppi_c + M_udp_c	FALSE	0	0.488937	0	0	(SA0594) and (SA0244) and (SA0795) and (SA0793) and (SA0796) and (SA0595 or SA0243) and (SA0597) and (SA0593) and (SA0596) and (SA0522 or SA0523) and (SA0592) and (SA0794)				_0		0		LOCUS: LOCUS: LOCUS: LOCUS: LOCUS: LOCUS: LOCUS: LOCUS: LOCUS: LOCUS: LOCUS:SA0244#ABBREVIATION:tagF#, LOCUS:SA0523#ABBREVIATION:teichoicacidbio#, LOCUS:SA0796#ABBREVIATION:dltD#, LOCUS:SA0597#ABBREVIATION:tagD#ECNUMBERS:2.7.7.39#, LOCUS:SA0243#, LOCUS:SA0595#ABBREVIATION:tagB#, LOCUS:SA0592#, LOCUS:SA0522#, LOCUS:SA0596#ABBREVIATION:tagX#, LOCUS:SA0593#ABBREVIATION:rfbI#, LOCUS:SA0794#ABBREVIATI…	4.90959e-12
FALSE	4.93287e-12	R_TECA3S	glycerol teichoic acid synthesis (n=25, glucose sub)	M_acgam_c + 25 M_cdpglyc_c + M_uacmam_c + 25 M_udpg_c --> 25 M_cmp_c + M_gtca3_c + 51 M_h_c + 26 M_udp_c	FALSE	0	0.488937	0	0	(SA0593) and (SA0594) and (SA0596) and (SA0244) and (SA0523 or SA0522) and (SA0595 or SA0243) and (SA0592) and (SA0597)				_0		0		LOCUS: LOCUS: LOCUS: LOCUS: LOCUS: LOCUS: LOCUS: LOCUS: LOCUS: LOCUS: LOCUS:SA0244#ABBREVIATION:tagF#, LOCUS:SA0523#ABBREVIATION:teichoicacidbio#, LOCUS:SA0597#ABBREVIATION:tagD#ECNUMBERS:2.7.7.39#, LOCUS:SA0243#, LOCUS:SA0595#ABBREVIATION:tagB#, LOCUS:SA0592#, LOCUS:SA0522#, LOCUS:SA0596#ABBREVIATION:tagX#, LOCUS:SA0593#ABBREVIATION:rfbI#, LOCUS:SA0594#ABBREVIATION:tagG#	4.93287e-12
FALSE	1.33515e-12	R_TECA4S	minor teichoic acid synthesis (n=30)	30 M_h2o_c + 30 M_udpacgal_c + 30 M_udpg_c --> 60 M_h_c + M_tcam_c + 30 M_udp_c + 30 M_ump_c	FALSE	0	0.488937	0	0	(SA0594) and (SA0244) and (SA0595 or SA0243) and (SA0597) and (SA0593) and (SA0596) and (SA0522 or SA0523) and (SA0592)				_0		0		LOCUS: LOCUS: LOCUS: LOCUS: LOCUS: LOCUS: LOCUS: LOCUS: LOCUS: LOCUS: LOCUS:SA0244#ABBREVIATION:tagF#, LOCUS:SA0523#ABBREVIATION:teichoicacidbio#, LOCUS:SA0597#ABBREVIATION:tagD#ECNUMBERS:2.7.7.39#, LOCUS:SA0243#, LOCUS:SA0595#ABBREVIATION:tagB#, LOCUS:SA0592#, LOCUS:SA0522#, LOCUS:SA0596#ABBREVIATION:tagX#, LOCUS:SA0593#ABBREVIATION:rfbI#, LOCUS:SA0594#ABBREVIATION:tagG#	1.33515e-12
FALSE	9.01612e-14	R_TGBPA	Tagatose-bisphosphate aldolase	M_tagdp_DASH_D_c <==> M_dhap_c + M_g3p_c	TRUE	-0.674917	0.674917	0	0	(SA1994)				_2	4.1.2.40			LOCUS: LOCUS: LOCUS: LOCUS: LOCUS: LOCUS: LOCUS: LOCUS: LOCUS: LOCUS: LOCUS:SA1994#ABBREVIATION:lacD#ECNUMBERS:4.1.2.40#	9.01612e-14
FALSE	9.96282e-10	R_THDPS	tetrahydrodipicolinate succinylase	M_h2o_c + M_succoa_c + M_thdp_c --> M_coa_c + M_sl2a6o_c	FALSE	0	2.58294	0	0	(SA1229)				_0	2.3.1.117			LOCUS: LOCUS: LOCUS: LOCUS: LOCUS: LOCUS: LOCUS: LOCUS: LOCUS: LOCUS: LOCUS:SA1229#ABBREVIATION:dapD#ECNUMBERS:2.3.1.117#	9.96282e-10
FALSE	-2.39218e-15	R_THFGLUS	Tetrahydrofolate:L-glutamate gamma-ligase (ADP-forming)	M_atp_c + M_glu_DASH_L_c + M_thf_c <==> M_adp_c + M_h_c + M_pi_c + M_thfglu_c	TRUE	-4.10954	4.10954	0	0	(SA1487)				_1	6.3.2.17			LOCUS: LOCUS: LOCUS: LOCUS: LOCUS: LOCUS: LOCUS: LOCUS: LOCUS: LOCUS: LOCUS:SA1487#ABBREVIATION:folC#ECNUMBERS:6.3.2.17#	2.39218e-15
FALSE	5.79664e-15	R_THMabc	thiamine transport via ABC system	M_atp_c + M_h2o_c + M_thm_e --> M_adp_c + M_h_c + M_pi_c + M_thm_c	FALSE	0	Infinity	0	0			Transport		_0		0		LOCUS: LOCUS: LOCUS: LOCUS: LOCUS: LOCUS: LOCUS: LOCUS: LOCUS: LOCUS:	5.79664e-15
FALSE	-1.15625e-14	R_THMDt2	thymidine transport in via proton symport	M_h_e + M_thymd_e --> M_h_c + M_thymd_c	FALSE	0	Infinity	0	0			Transport		_0		0		LOCUS: LOCUS: LOCUS: LOCUS: LOCUS: LOCUS: LOCUS: LOCUS: LOCUS: LOCUS:	1.15625e-14
FALSE	-1.30234e-14	R_THMDt4	thymidine transport in via sodium symport	M_na1_e + M_thymd_e --> M_na1_c + M_thymd_c	FALSE	0	9.045	0	0	(SA0302 or SA0600 or SA0479)		Transport		_0		0		LOCUS: LOCUS: LOCUS: LOCUS: LOCUS: LOCUS: LOCUS: LOCUS: LOCUS: LOCUS: LOCUS:SA0600#, LOCUS:SA0479#, LOCUS:SA0302#	1.30234e-14
FALSE	1.32614e-07	R_THRAr	Threonine Aldolase	M_thr_DASH_L_c <==> M_acald_c + M_gly_c	TRUE	-0.441835	0.441835	0	0	(SA1154)				_0	4.1.2.5			LOCUS: LOCUS: LOCUS: LOCUS: LOCUS: LOCUS: LOCUS: LOCUS: LOCUS: LOCUS: LOCUS:SA1154#	1.32614e-07
FALSE	1.35576e-09	R_THRD_L	L-threonine deaminase	M_thr_DASH_L_c --> M_2obut_c + M_nh4_c	FALSE	0	1.72948	0	0	(SA1271 or SA1866)		Amino Acid Metabolism		_1	4.3.1.19	0		LOCUS: LOCUS: LOCUS: LOCUS: LOCUS: LOCUS: LOCUS: LOCUS: LOCUS: LOCUS: LOCUS:SA1271#ABBREVIATION:ilvA#ECNUMBERS:4.2.1.16#, LOCUS:SA1866#ECNUMBERS:4.2.1.16#	1.35576e-09
FALSE	1.33971e-07	R_THRS	threonine synthase	M_h2o_c + M_phom_c --> M_pi_c + M_thr_DASH_L_c	FALSE	0	9.13832	0	0	(SA1165)				_0	4.2.3.1			LOCUS: LOCUS: LOCUS: LOCUS: LOCUS: LOCUS: LOCUS: LOCUS: LOCUS: LOCUS: LOCUS:SA1165#ABBREVIATION:thrC#ECNUMBERS:4.2.99.2#	1.33971e-07
FALSE	9.57288e-16	R_THRt2	L-threonine transport in via proton symport	M_h_e + M_thr_DASH_L_e --> M_h_c + M_thr_DASH_L_c	FALSE	0	Infinity	0	0			Transport		_0		0		LOCUS: LOCUS: LOCUS: LOCUS: LOCUS: LOCUS: LOCUS: LOCUS: LOCUS: LOCUS:	9.57288e-16
FALSE	0	R_THRTRS	Threonyl-tRNA synthetase	M_atp_c + M_thr_DASH_L_c + M_trnathr_c --> M_amp_c + M_ppi_c + M_thrtrna_c	FALSE	0	9.62684	0	0	(SA1506)				_0	6.1.1.3			LOCUS: LOCUS: LOCUS: LOCUS: LOCUS: LOCUS: LOCUS: LOCUS: LOCUS: LOCUS: LOCUS:SA1506#ABBREVIATION:thrS#ECNUMBERS:6.1.1.3#	0
FALSE	-1.50491e-11	R_TKT1	transketolase	M_r5p_c + M_xu5p_DASH_D_c <==> M_g3p_c + M_s7p_c	TRUE	-11.4642	11.4642	0	0	(SA1177)		Pentose Phosphate Pathway		_0	2.2.1.1	0		LOCUS: LOCUS: LOCUS: LOCUS: LOCUS: LOCUS: LOCUS: LOCUS: LOCUS: LOCUS: LOCUS:SA1177#ABBREVIATION:tkt#ECNUMBERS:2.2.1.1#	1.50491e-11
FALSE	-4.57624e-10	R_TKT2	transketolase	M_e4p_c + M_xu5p_DASH_D_c <==> M_f6p_c + M_g3p_c	TRUE	-11.4642	11.4642	0	0	(SA1177)				_0	2.2.1.1			LOCUS: LOCUS: LOCUS: LOCUS: LOCUS: LOCUS: LOCUS: LOCUS: LOCUS: LOCUS: LOCUS:SA1177#ABBREVIATION:tkt#ECNUMBERS:2.2.1.1#	4.57624e-10
FALSE	-2.38253e-14	R_TMDK1	thymidine kinase (ATP:thymidine)	M_atp_c + M_thymd_c --> M_adp_c + M_dtmp_c + M_h_c	FALSE	0	1.44599	0	0	(SA1921)		Purine and Pyrimidine Biosynthesis		_0	2.7.1.21	0		LOCUS: LOCUS: LOCUS: LOCUS: LOCUS: LOCUS: LOCUS: LOCUS: LOCUS: LOCUS: LOCUS:SA1921#	2.38253e-14
FALSE	3.64318e-13	R_TMDS	thymidylate synthase	M_dump_c + M_mlthf_c --> M_dhf_c + M_dtmp_c	FALSE	0	3.72205	0	0	(SA1260) or (SA0311)				_4	2.1.1.45			LOCUS: LOCUS: LOCUS: LOCUS: LOCUS: LOCUS: LOCUS: LOCUS: LOCUS: LOCUS: LOCUS:SA1260#ABBREVIATION:thyA#, LOCUS:SA0311#ABBREVIATION:EC1.5.99.7#	3.64318e-13
FALSE	0	R_TMPPP	thiamine-phosphate diphosphorylase	M_2mahmp_c + M_4mpetz_c + M_h_c --> M_ppi_c + M_thmmp_c	FALSE	0	0.394665	0	0	(SA1894)		Thiamine Metabolism		_0	2.5.1.3	0		LOCUS: LOCUS: LOCUS: LOCUS: LOCUS: LOCUS: LOCUS: LOCUS: LOCUS: LOCUS: LOCUS:SA1894#ABBREVIATION:thiE#ECNUMBERS:2.5.1.3#	0
FALSE	0.00460827	R_TPI	triose-phosphate isomerase	M_dhap_c <==> M_g3p_c	TRUE	-21.2517	21.2517	0	0	(SA0729)				_0	5.3.1.1	0		LOCUS: LOCUS: LOCUS: LOCUS: LOCUS: LOCUS: LOCUS: LOCUS: LOCUS: LOCUS: LOCUS:SA0729#ABBREVIATION:tpiA#ECNUMBERS:5.3.1.1#	0.00460827
FALSE	3.88828e-10	R_TRDR	thioredoxin reductase (NADPH)	M_h_c + M_nadph_c + M_trdox_c --> M_nadp_c + M_trdrd_c	FALSE	0	12.671	0	0	(SA2162 or SA0719)				_0	1.8.1.9	0		LOCUS: LOCUS: LOCUS: LOCUS: LOCUS: LOCUS: LOCUS: LOCUS: LOCUS: LOCUS: LOCUS:SA0719#ABBREVIATION:trxB#ECNUMBERS:1.6.4.5#, LOCUS:SA2162#	3.88828e-10
FALSE	5.92038e-14	R_TRE6PH	trehalose-6-phosphate hydrolase	M_h2o_c + M_tre6p_c --> M_g6p_c + M_glc_DASH_D_c	FALSE	0	0.577571	0	0	(SA0433)		Carbohydrate Metabolism		_0	3.2.1.93	0		LOCUS: LOCUS: LOCUS: LOCUS: LOCUS: LOCUS: LOCUS: LOCUS: LOCUS: LOCUS: LOCUS:SA0433#	5.92038e-14
FALSE	6.17542e-14	R_TREpts	trehalose transport via PEP:Pyr PTS	M_pep_c + M_tre_e --> M_pyr_c + M_tre6p_c	FALSE	0	1.24569	0	0	(SA0432)		Transport		_0		0		LOCUS: LOCUS: LOCUS: LOCUS: LOCUS: LOCUS: LOCUS: LOCUS: LOCUS: LOCUS: LOCUS:SA0432#	6.17542e-14
FALSE	1.41374e-10	R_TRPS1	tryptophan synthase (indoleglycerol phosphate)	M_3ig3p_c + M_ser_DASH_L_c --> M_g3p_c + M_h2o_c + M_trp_DASH_L_c	FALSE	0	0.102687	0	0	(SA1205 and SA1204)		Tyrosine, Tryptophan, and Phenylalanine Metabolism		_0	4.2.1.20	0		LOCUS: LOCUS: LOCUS: LOCUS: LOCUS: LOCUS: LOCUS: LOCUS: LOCUS: LOCUS: LOCUS:SA1204#ABBREVIATION:trpB#ECNUMBERS:4.2.1.20#, LOCUS:SA1205#ABBREVIATION:trpA#ECNUMBERS:4.2.1.20#	1.41374e-10
FALSE	-1.4079e-10	R_TRPt2r	L-tryptophan reversible transport via proton symport	M_h_e + M_trp_DASH_L_e <==> M_h_c + M_trp_DASH_L_c	TRUE	#NAME?	Infinity	0	0			Transport		_0		0		LOCUS: LOCUS: LOCUS: LOCUS: LOCUS: LOCUS: LOCUS: LOCUS: LOCUS: LOCUS:	1.4079e-10
FALSE	-1.25699e-10	R_TYRt2r	L-tyrosine reversible transport via proton symport	M_h_e + M_tyr_DASH_L_e <==> M_h_c + M_tyr_DASH_L_c	TRUE	#NAME?	Infinity	0	0			Transport		_0		0		LOCUS: LOCUS: LOCUS: LOCUS: LOCUS: LOCUS: LOCUS: LOCUS: LOCUS: LOCUS:	1.25699e-10
FALSE	-1.26774e-10	R_TYRTA	tyrosine transaminase	M_akg_c + M_tyr_DASH_L_c <==> M_34hpp_c + M_glu_DASH_L_c	TRUE	-0.449984	0.449984	0	0	(SA0679 or SA2469)				_13	2.6.1.5	0		LOCUS: LOCUS: LOCUS: LOCUS: LOCUS: LOCUS: LOCUS: LOCUS: LOCUS: LOCUS: LOCUS:SA0679#ABBREVIATION:hisC#ECNUMBERS:2.6.1.9#, LOCUS:SA2469#ECNUMBERS:2.6.1.9#	1.26774e-10
FALSE	0	R_UAAGDS	UDP-N-acetylmuramoyl-L-alanyl-D-glutamyl-meso-2,6-diaminopimelate synthetase	M_26dap_DASH_M_c + M_atp_c + M_uamag_c --> M_adp_c + M_h_c + M_pi_c + M_ugmd_c	FALSE	0	2.19317	0	0	(SA0876 or SA1708)				_0	6.3.2.13			LOCUS: LOCUS: LOCUS: LOCUS: LOCUS: LOCUS: LOCUS: LOCUS: LOCUS: LOCUS: LOCUS:SA0876#ABBREVIATION:murE#ECNUMBERS:6.3.2.13#, LOCUS:SA1708#	0
FALSE	1.47587e-11	R_UAG2E	UDP-N-acetylglucosamine 2-epimerase	M_uacgam_c <==> M_uacmam_c	TRUE	-29.0229	29.0229	0	0	(SA1913) or (SA0150 or SA0159)				_0	5.1.3.14			LOCUS: LOCUS: LOCUS: LOCUS: LOCUS: LOCUS: LOCUS: LOCUS: LOCUS: LOCUS: LOCUS:SA0159#ECNUMBERS:5.1.3.14#, LOCUS:SA0150#ECNUMBERS:5.1.3.14#, LOCUS:SA1913#ECNUMBERS:5.1.3.14#	1.47587e-11
FALSE	3.03412e-10	R_UAG2EMA	UDP-N-acetyl-D-glucosamine 2-epimerase (Hydrolysis)	M_h2o_c + M_uacgam_c <==> M_acmana_c + M_h_c + M_udp_c	TRUE	-29.0229	29.0229	0	0	(SA1913) or (SA0150 or SA0159)				_0	5.1.3.14			LOCUS: LOCUS: LOCUS: LOCUS: LOCUS: LOCUS: LOCUS: LOCUS: LOCUS: LOCUS: LOCUS:SA0159#ECNUMBERS:5.1.3.14#, LOCUS:SA0150#ECNUMBERS:5.1.3.14#, LOCUS:SA1913#ECNUMBERS:5.1.3.14#	3.03412e-10
FALSE	3.96526e-11	R_UAG4Ei	UDP-N-acetylglucosamine 4-epimerase	M_uacgam_c --> M_udpacgal_c	FALSE	0	Infinity	0	0					_0	5.1.3.7	0		LOCUS: LOCUS: LOCUS: LOCUS: LOCUS: LOCUS: LOCUS: LOCUS: LOCUS: LOCUS:	3.96526e-11
FALSE	8.11556e-13	R_UAGCVT	UDP-N-acetylglucosamine 1-carboxyvinyltransferase	M_pep_c + M_uacgam_c --> M_pi_c + M_uaccg_c	FALSE	0	13.3827	0	0	(SA1902) or (SA1926)		Carbohydrate Metabolism		_0	2.5.1.7	0		LOCUS: LOCUS: LOCUS: LOCUS: LOCUS: LOCUS: LOCUS: LOCUS: LOCUS: LOCUS: LOCUS:SA1902#ABBREVIATION:murA#ECNUMBERS:2.5.1.7#, LOCUS:SA1926#ABBREVIATION:murA#ECNUMBERS:2.5.1.7#	8.11556e-13
FALSE	3.73625e-10	R_UAGDP	UDP-N-acetylglucosamine diphosphorylase	M_acgam1p_c + M_h_c + M_utp_c --> M_ppi_c + M_uacgam_c	FALSE	0	11.0668	0	0	(SA1974) or (SA0457)				_0	2.7.7.23			LOCUS: LOCUS: LOCUS: LOCUS: LOCUS: LOCUS: LOCUS: LOCUS: LOCUS: LOCUS: LOCUS:SA1974#ECNUMBERS:2.7.7.23#, LOCUS:SA0457#ABBREVIATION:glmU#ECNUMBERS:2.7.7.23#	3.73625e-10
FALSE	0	R_UAGPT3	UDP-N-acetylglucosamine-N-acetylmuramyl-(pentapeptide)pyrophosphoryl-undecaprenol N-acetylglucosamine transferase	M_uacgam_c + M_uagmda_c --> M_h_c + M_uaagmda_c + M_udp_c	FALSE	0	3.55596	0	0	(SA1251)		Cell Envelope Biosynthesis		_0		3		LOCUS: LOCUS: LOCUS: LOCUS: LOCUS: LOCUS: LOCUS: LOCUS: LOCUS: LOCUS: LOCUS:SA1251#ABBREVIATION:murG#ECNUMBERS:2.4.1.-#	0
FALSE	0	R_UAMAGS	UDP-N-acetylmuramoyl-L-alanyl-D-glutamate synthetase	M_atp_c + M_glu_DASH_D_c + M_uama_c --> M_adp_c + M_h_c + M_pi_c + M_uamag_c	FALSE	0	3.88906	0	0	(SA1026)		Peptidoglycan Metabolism		_0	6.3.2.9	0		LOCUS: LOCUS: LOCUS: LOCUS: LOCUS: LOCUS: LOCUS: LOCUS: LOCUS: LOCUS: LOCUS:SA1026#ABBREVIATION:murD#ECNUMBERS:6.3.2.9#	0
FALSE	0	R_UAMAS	UDP-N-acetylmuramoyl-L-alanine synthetase	M_ala_DASH_L_c + M_atp_c + M_uamr_c --> M_adp_c + M_h_c + M_pi_c + M_uama_c	FALSE	0	6.93805	0	0	(SA1561)		Amino Acid Metabolism		_0	6.3.2.8	0		LOCUS: LOCUS: LOCUS: LOCUS: LOCUS: LOCUS: LOCUS: LOCUS: LOCUS: LOCUS: LOCUS:SA1561#ABBREVIATION:murC#ECNUMBERS:6.3.2.8#	0
FALSE	8.11872e-13	R_UAPGR	UDP-N-acetylenolpyruvoylglucosamine reductase	M_h_c + M_nadph_c + M_uaccg_c --> M_nadp_c + M_uamr_c	FALSE	0	1.67712	0	0	(SA0693)		Cell Envelope Biosynthesis		_0	1.1.1.158	0		LOCUS: LOCUS: LOCUS: LOCUS: LOCUS: LOCUS: LOCUS: LOCUS: LOCUS: LOCUS: LOCUS:SA0693#ABBREVIATION:murB#ECNUMBERS:1.1.1.158#	8.11872e-13
FALSE	0	R_UDCPKr	undecaprenol kinase (reversible)	M_atp_c + M_udcp_c <==> M_adp_c + M_h_c + M_udcpp_c	TRUE	0	2.43021	0	0	(SA0638)		Carbohydrate Metabolism		_0	2.7.1.66	0		LOCUS: LOCUS: LOCUS: LOCUS: LOCUS: LOCUS: LOCUS: LOCUS: LOCUS: LOCUS: LOCUS:SA0638#ECNUMBERS:2.7.1.66#	0
FALSE	0	R_UDPDPS	undecaprenyl-diphosphate synthase	M_decdp_c + M_ipdp_c --> M_ppi_c + M_udcpdp_c	FALSE	0	2.75996	0	0	(SA1103)				_0	2.5.1.31	0		LOCUS: LOCUS: LOCUS: LOCUS: LOCUS: LOCUS: LOCUS: LOCUS: LOCUS: LOCUS: LOCUS:SA1103#ABBREVIATION:uppS#ECNUMBERS:2.5.1.31#	0
FALSE	5.66772e-15	R_UDPG12dgrGT_SA2	UDPglucose:1,2-diacylglycerol 3-D-glucosyltransferase	M_12dgr_SA_c + 50 M_udpg_c --> M_3g12dgr_SA2_c + 50 M_udp_c	FALSE	0	Infinity	0	0			Lipid _amp; Cell Wall Metabolism		_0	2.4.1.157	0		LOCUS: LOCUS: LOCUS: LOCUS: LOCUS: LOCUS: LOCUS: LOCUS: LOCUS: LOCUS:	5.66772e-15
FALSE	7.41655e-15	R_UDPG3g12dgrGT_SA2	UDPglucose:3g12dgr 3-D-glucosyltransferase 2	M_3g12dgr_SA2_c + 50 M_udpg_c --> M_dgdcg_SA2_c + 50 M_udp_c	FALSE	0	Infinity	0	0			Lipid _amp; Cell Wall Metabolism		_0		0		LOCUS: LOCUS: LOCUS: LOCUS: LOCUS: LOCUS: LOCUS: LOCUS: LOCUS: LOCUS:	7.41655e-15
FALSE	3.63316e-16	R_UDPG4E	UDPglucose 4-epimerase	M_udpg_c <==> M_udpgal_c	TRUE	-0.0918755	0.0918755	0	0	(SA0123)				_0	5.1.3.2			LOCUS: LOCUS: LOCUS: LOCUS: LOCUS: LOCUS: LOCUS: LOCUS: LOCUS: LOCUS: LOCUS:SA0123#ECNUMBERS:5.1.3.2#	3.63316e-16
FALSE	0	R_UGMDDS	UDP-N-acetylmuramoyl-L-alanyl-D-glutamyl-meso-2,6-diaminopimeloyl-D-alanyl-D-alanine synthetase	M_alaala_c + M_atp_c + M_ugmd_c --> M_adp_c + M_h_c + M_pi_c + M_ugmda_c	FALSE	0	3.03651	0	0	(SA1886)		Alanine and Aspartate Metabolism		_0	6.3.2.15	0		LOCUS: LOCUS: LOCUS: LOCUS: LOCUS: LOCUS: LOCUS: LOCUS: LOCUS: LOCUS: LOCUS:SA1886#ABBREVIATION:murF#ECNUMBERS:6.3.2.15#	0
FALSE	5.47733e-11	R_UMPK	UMP kinase	M_atp_c + M_ump_c <==> M_adp_c + M_udp_c	TRUE	-1.83676	1.83676	0	0	(SA1309)		Purine and Pyrimidine Biosynthesis		_9	2.7.4.14	0		LOCUS: LOCUS: LOCUS: LOCUS: LOCUS: LOCUS: LOCUS: LOCUS: LOCUS: LOCUS: LOCUS:SA1309#ABBREVIATION:cmk#ECNUMBERS:2.7.4.14#	5.47733e-11
FALSE	1.59618e-13	R_UNK3	_2-keto-4-methylthiobutyrate transamination	M_2kmb_c + M_glu_DASH_L_c --> M_akg_c + M_met_DASH_L_c	FALSE	0	Infinity	0	0			Amino Acid Metabolism		_0		0		LOCUS: LOCUS: LOCUS: LOCUS: LOCUS: LOCUS: LOCUS: LOCUS: LOCUS: LOCUS:	1.59618e-13
FALSE	-1.54313e-14	R_UPP3MT	uroporphyrinogen methyltransferase	2 M_amet_c + M_uppg3_c --> 2 M_ahcys_c + M_dscl_c + M_h_c	FALSE	0	4.28272	0	0	(SA2186)		Cofactor and Prosthetic Group Biosynthesis		_0	2.1.1.107	0		LOCUS: LOCUS: LOCUS: LOCUS: LOCUS: LOCUS: LOCUS: LOCUS: LOCUS: LOCUS: LOCUS:SA2186#	1.54313e-14
FALSE	1.32531e-13	R_UPP3S	uroporphyrinogen-III synthase	M_hmbil_c --> M_h2o_c + M_uppg3_c	FALSE	0	1.07431	0	0	(SA1493)		Cofactor and Prosthetic Group Biosynthesis		_0	4.2.1.75	0		LOCUS: LOCUS: LOCUS: LOCUS: LOCUS: LOCUS: LOCUS: LOCUS: LOCUS: LOCUS: LOCUS:SA1493#ABBREVIATION:hemD#ECNUMBERS:4.2.1.75#	1.32531e-13
FALSE	1.49013e-13	R_UPPDC1	uroporphyrinogen decarboxylase (uroporphyrinogen III)	4 M_h_c + M_uppg3_c --> 4 M_co2_c + M_cpppg3_c	FALSE	0	1.55915	0	0	(SA1652)		Cofactor and Prosthetic Group Biosynthesis		_0	4.1.1.37	0		LOCUS: LOCUS: LOCUS: LOCUS: LOCUS: LOCUS: LOCUS: LOCUS: LOCUS: LOCUS: LOCUS:SA1652#ABBREVIATION:hemE#ECNUMBERS:4.1.1.37#	1.49013e-13
FALSE	0	R_UPPDC2	uroporphyrinogen decarboxylase (uroporphyrinogen I)	4 M_h_c + M_uppg1_c --> 4 M_co2_c + M_cpppg1_c	FALSE	0	1.55915	0	0	(SA1652)		Cofactor and Prosthetic Group Biosynthesis		_0	4.1.1.37	0		LOCUS: LOCUS: LOCUS: LOCUS: LOCUS: LOCUS: LOCUS: LOCUS: LOCUS: LOCUS: LOCUS:SA1652#ABBREVIATION:hemE#ECNUMBERS:4.1.1.37#	0
FALSE	4.98213e-14	R_UPPRTr	uracil phosphoribosyltransferase (r)	M_prpp_c + M_ura_c <==> M_ppi_c + M_ump_c	TRUE	-33.2814	33.2814	0	0	(SA1041) or (SA1914)		Purine and Pyrimidine Biosynthesis		_0	2.4.2.9	0		LOCUS: LOCUS: LOCUS: LOCUS: LOCUS: LOCUS: LOCUS: LOCUS: LOCUS: LOCUS: LOCUS:SA1914#ABBREVIATION:upp#ECNUMBERS:2.4.2.9#, LOCUS:SA1041#ABBREVIATION:transcriptional#ECNUMBERS:2.4.2.9#	4.98213e-14
FALSE	-1.91017e-14	R_URAt2	uracil transport in via proton symport	M_h_e + M_ura_e --> M_h_c + M_ura_c	FALSE	0	6.24148	0	0	(SA1042)		Transport		_0		0		LOCUS: LOCUS: LOCUS: LOCUS: LOCUS: LOCUS: LOCUS: LOCUS: LOCUS: LOCUS: LOCUS:SA1042#ABBREVIATION:uraA#	1.91017e-14
FALSE	0	R_URCN	urocanase	M_h2o_c + M_urcan_c --> M_4izp_c	FALSE	0	57.2407	0	0	(SA2122)				_0	4.2.1.49	0		LOCUS: LOCUS: LOCUS: LOCUS: LOCUS: LOCUS: LOCUS: LOCUS: LOCUS: LOCUS: LOCUS:SA2122#ABBREVIATION:hutU#ECNUMBERS:4.2.1.49#	0
FALSE	3.02631e-10	R_UREA	urease	2 M_h_c + M_h2o_c + M_urea_c --> M_co2_c + 2 M_nh4_c	FALSE	0	1.63547	0	0	(SA2083) and (SA2086) and (SA2084) and (SA2087) and (SA2088) and (SA2082) and (SA2085)				_0	3.5.1.5			LOCUS: LOCUS: LOCUS: LOCUS: LOCUS: LOCUS: LOCUS: LOCUS: LOCUS: LOCUS: LOCUS:SA2082#ABBREVIATION:ureA#ECNUMBERS:3.5.1.5#, LOCUS:SA2088#ABBREVIATION:ureD#, LOCUS:SA2083#, LOCUS:SA2086#, LOCUS:SA2085#, LOCUS:SA2084#, LOCUS:SA2087#ABBREVIATION:ureG#	3.02631e-10
FALSE	-0.0076553	R_UREAt	Urea transport via facilitate diffusion	M_urea_e <==> M_urea_c	TRUE	-3.92722	3.92722	0	0	(SA1140) or (SA2081)		Transport		_0		0		LOCUS: LOCUS: LOCUS: LOCUS: LOCUS: LOCUS: LOCUS: LOCUS: LOCUS: LOCUS: LOCUS:SA2081#, LOCUS:SA1140#ABBREVIATION:glpF#	0.0076553
FALSE	0	R_URFGTT	UDP-L-rhamnose:flavonol-3-O-D-glucoside L-rhamnosyltransferase	M_2ombz_c + M_amet_c --> M_2ommb_c + M_ahcys_c + M_h_c	FALSE	0	2.65705	0	0	(SA1303)				_0				LOCUS: LOCUS: LOCUS: LOCUS: LOCUS: LOCUS: LOCUS: LOCUS: LOCUS: LOCUS: LOCUS:SA1303#	0
FALSE	-1.9564e-13	R_URIDK2r	uridylate kinase (dUMP)	M_atp_c + M_dump_c <==> M_adp_c + M_dudp_c	TRUE	-3.10846	3.10846	0	0	(SA1101)		Nucleotide Metabolism		_0		0		LOCUS: LOCUS: LOCUS: LOCUS: LOCUS: LOCUS: LOCUS: LOCUS: LOCUS: LOCUS: LOCUS:SA1101#ABBREVIATION:pyrH#ECNUMBERS:2.7.4.-#	1.9564e-13
FALSE	3.31858e-13	R_URIK1	uridine kinase (ATP:Uridine)	M_atp_c + M_uri_c --> M_adp_c + M_h_c + M_ump_c	FALSE	0	2.20191	0	0	(SA1439)		Purine and Pyrimidine Biosynthesis		_0	2.7.1.48	0		LOCUS: LOCUS: LOCUS: LOCUS: LOCUS: LOCUS: LOCUS: LOCUS: LOCUS: LOCUS: LOCUS:SA1439#ABBREVIATION:udk#ECNUMBERS:2.7.1.48#	3.31858e-13
FALSE	3.3157e-13	R_URIK2	uridine kinase (GTP:Uridine)	M_gtp_c + M_uri_c --> M_gdp_c + M_h_c + M_ump_c	FALSE	0	2.20191	0	0	(SA1439)		Purine and Pyrimidine Biosynthesis		_0	2.7.1.48	0		LOCUS: LOCUS: LOCUS: LOCUS: LOCUS: LOCUS: LOCUS: LOCUS: LOCUS: LOCUS: LOCUS:SA1439#ABBREVIATION:udk#ECNUMBERS:2.7.1.48#	3.3157e-13
FALSE	3.31944e-13	R_URIK3	uridine kinase (ITP:Uridine)	M_itp_c + M_uri_c --> M_h_c + M_idp_c + M_ump_c	FALSE	0	2.20191	0	0	(SA1439)		Purine and Pyrimidine Biosynthesis		_0	2.7.1.48	0		LOCUS: LOCUS: LOCUS: LOCUS: LOCUS: LOCUS: LOCUS: LOCUS: LOCUS: LOCUS: LOCUS:SA1439#ABBREVIATION:udk#ECNUMBERS:2.7.1.48#	3.31944e-13
FALSE	1.8466e-15	R_URIt4	uridine transport in via sodium symport	M_na1_e + M_uri_e --> M_na1_c + M_uri_c	FALSE	0	9.045	0	0	(SA0302 or SA0600 or SA0479)		Transport		_0		0		LOCUS: LOCUS: LOCUS: LOCUS: LOCUS: LOCUS: LOCUS: LOCUS: LOCUS: LOCUS: LOCUS:SA0600#, LOCUS:SA0479#, LOCUS:SA0302#	1.8466e-15
FALSE	2.75702e-10	R_VALabc	L-valine transport via ABC system	M_atp_c + M_h2o_c + M_val_DASH_L_e --> M_adp_c + M_h_c + M_pi_c + M_val_DASH_L_c	FALSE	0	Infinity	0	0			Transport		_0		0		LOCUS: LOCUS: LOCUS: LOCUS: LOCUS: LOCUS: LOCUS: LOCUS: LOCUS: LOCUS:	2.75702e-10
FALSE	-1.29074e-09	R_VALt2r	L-valine reversible transport via proton symport	M_h_e + M_val_DASH_L_e <==> M_h_c + M_val_DASH_L_c	TRUE	-2.05078	2.05078	0	0	(SA1239 or SA0180)		Transport		_0		0		LOCUS: LOCUS: LOCUS: LOCUS: LOCUS: LOCUS: LOCUS: LOCUS: LOCUS: LOCUS: LOCUS:SA0180#ABBREVIATION:brnQ#, LOCUS:SA1239#ABBREVIATION:brnQ#	1.29074e-09
FALSE	-1.01697e-09	R_VALTA	valine transaminase	M_akg_c + M_val_DASH_L_c <==> M_3mob_c + M_glu_DASH_L_c	TRUE	-3.14937	3.14937	0	0	(SA0512)				_0	2.6.1.42			LOCUS: LOCUS: LOCUS: LOCUS: LOCUS: LOCUS: LOCUS: LOCUS: LOCUS: LOCUS: LOCUS:SA0512#ABBREVIATION:ilvE#ECNUMBERS:2.6.1.42#	1.01697e-09
FALSE	-3.91548e-09	R_XANt	xanthine reversible transport	M_xan_e <==> M_xan_c	TRUE	-2.80032	2.80032	0	0	(SA0374)		Transport		_0		0		LOCUS: LOCUS: LOCUS: LOCUS: LOCUS: LOCUS: LOCUS: LOCUS: LOCUS: LOCUS: LOCUS:SA0374#ABBREVIATION:pbuX#	3.91548e-09
FALSE	3.91548e-09	R_XANt2	xanthine transport in via proton symport	M_h_e + M_xan_e --> M_h_c + M_xan_c	FALSE	0	2.80032	0	0	(SA0374)		Transport		_0		0		LOCUS: LOCUS: LOCUS: LOCUS: LOCUS: LOCUS: LOCUS: LOCUS: LOCUS: LOCUS: LOCUS:SA0374#ABBREVIATION:pbuX#	3.91548e-09
FALSE	-3.35573e-16	R_XPPT	xanthine phosphoribosyltransferase	M_prpp_c + M_xan_c --> M_ppi_c + M_xmp_c	FALSE	0	2.5458	0	0	(SA0373)		Nucleotide Metabolism		_0	2.4.2.22	0		LOCUS: LOCUS: LOCUS: LOCUS: LOCUS: LOCUS: LOCUS: LOCUS: LOCUS: LOCUS: LOCUS:SA0373#ABBREVIATION:xpt#ECNUMBERS:2.4.2.-#	3.35573e-16
FALSE	-2.84495e-16	R_YUMPS	yUMP synthetase	M_r5p_c + M_ura_c <==> M_h2o_c + M_psd5p_c	TRUE	-7.08131	7.08131	0	0	(SA1324) or (SA1574 and SA2018) or (SA1114)				_6	4.2.1.70	0		LOCUS: LOCUS: LOCUS: LOCUS: LOCUS: LOCUS: LOCUS: LOCUS: LOCUS: LOCUS: LOCUS:SA1574#ABBREVIATION:rsuA#ECNUMBERS:4.2.1.70#, LOCUS:SA1324#ABBREVIATION:rluB#ECNUMBERS:4.2.1.70#, LOCUS:SA1114#ABBREVIATION:truB#ECNUMBERS:4.2.1.70#, LOCUS:SA2018#ABBREVIATION:truA#ECNUMBERS:4.2.1.70#	2.84495e-16
FALSE	0	R_ZNabc	zinc transport via ABC system	M_atp_c + M_h2o_c + M_zn2_e --> M_adp_c + M_h_c + M_pi_c + M_zn2_c	FALSE	0	136.058	0	0	(SA2194) or (SA1385) and (SA1384) or (SA0587) and (SA0588) and (SA0589)		Transport		_0		0		LOCUS: LOCUS: LOCUS: LOCUS: LOCUS: LOCUS: LOCUS: LOCUS: LOCUS: LOCUS: LOCUS:SA1385#, LOCUS:SA0587#, LOCUS:SA1384#, LOCUS:SA2194#, LOCUS:SA0588#ABBREVIATION:psaC#, LOCUS:SA0589#	0
																			1.05232

## Sheet: SPOT_∆agr
KO	Flux Value	Reaction Abbreviation	Reaction Name	Reaction Equation (Metabolite Abbreviation)	Reversible	Lower Bound	Upper Bound	Biological Objective	Synthetic Objective	Gene Association	Protein Association	Subsystem	Protein Class	Synonyms	EC Number	Confidence Level	genes	LOCUS
FALSE	-1.73472e-18	R_3M2OBLOXRD	_3-Methyl-2-oxobutanoate:lipoamide oxidoreductase(decarboxylating and acceptor-2-methylpropanoylating)	M_3mob_c + M_h_c + M_lpam_c <==> M_2mpdhl_c + M_co2_c	TRUE	-3.13376	3.13376	0	0	(SA1348) and (SA1347)				_0	1.2.4.4			LOCUS: LOCUS: LOCUS: LOCUS: LOCUS: LOCUS: LOCUS: LOCUS: LOCUS: LOCUS: LOCUS:SA1348#ECNUMBERS:1.2.4.1#, LOCUS:SA1347#ECNUMBERS:1.2.4.1#	1.73472e-18
FALSE	1.73472e-18	R_3M2OPLOXRD	_3-Methyl-2-oxopentanoate:lipoamide oxidoreductase(decarboxylating and acceptor-2-methylpropanoylating)	M_3mop_c + M_h_c + M_lpam_c <==> M_2mbdhl_c + M_co2_c	TRUE	-3.13376	3.13376	0	0	(SA1348) and (SA1347)				_0	1.2.4.4			LOCUS: LOCUS: LOCUS: LOCUS: LOCUS: LOCUS: LOCUS: LOCUS: LOCUS: LOCUS: LOCUS:SA1348#ECNUMBERS:1.2.4.1#, LOCUS:SA1347#ECNUMBERS:1.2.4.1#	1.73472e-18
FALSE	8.67362e-19	R_4M2OPLOXRD	_4-Methyl-2-oxopentanoate:lipoamide oxidoreductase(decarboxylating and acceptor-2-methylpropanoylating)	M_4mop_c + M_h_c + M_lpam_c <==> M_3mbdhl_c + M_co2_c	TRUE	-3.13376	3.13376	0	0	(SA1348) and (SA1347)				_0	1.2.4.4			LOCUS: LOCUS: LOCUS: LOCUS: LOCUS: LOCUS: LOCUS: LOCUS: LOCUS: LOCUS: LOCUS:SA1348#ECNUMBERS:1.2.4.1#, LOCUS:SA1347#ECNUMBERS:1.2.4.1#	8.67362e-19
FALSE	9.07908e-14	R_6PGALSZ	_6-phospho-beta-galactosidase	M_h2o_c + M_lac6p_c <==> M_dgal6p_c + M_glc_DASH_D_c	TRUE	0	0.947799	0	0	(SA1991)		Galactose metabolism		_0	3.2.1.85	0		LOCUS: LOCUS: LOCUS: LOCUS: LOCUS: LOCUS: LOCUS: LOCUS: LOCUS: LOCUS: LOCUS:SA1991#ABBREVIATION:lacG#ECNUMBERS:3.2.1.85#	9.07908e-14
FALSE	0	R_6PHBG	_6-phospho-beta-glucosidase	M_h2o_c + M_salc6p_c --> M_2hymeph_c + M_g6p_c	FALSE	0	0.689187	0	0	(SA0256)		Glycolysis/Gluconeogenesis		_0	3.2.1.86	0		LOCUS: LOCUS: LOCUS: LOCUS: LOCUS: LOCUS: LOCUS: LOCUS: LOCUS: LOCUS: LOCUS:SA0256#ABBREVIATION:bglA#ECNUMBERS:3.2.1.86#	0
FALSE	0	R_ABTAr	_4-aminobutyrate transaminase	M_4abut_c + M_akg_c <==> M_glu_DASH_L_c + M_sucsal_c	TRUE	0	0.170063	0	0	(SA2397)				_0	2.6.1.19			LOCUS: LOCUS: LOCUS: LOCUS: LOCUS: LOCUS: LOCUS: LOCUS: LOCUS: LOCUS: LOCUS:SA2397#	0
FALSE	-1.77926e-10	R_ACACT1r	acetyl-CoA C-acetyltransferase	2 M_accoa_c <==> M_aacoa_c + M_coa_c	TRUE	-15.9702	15.9702	0	0	(SA0342) or (SA0534 or SA0223)		Fatty Acid Degradation		_0	2.3.1.9	0		LOCUS: LOCUS: LOCUS: LOCUS: LOCUS: LOCUS: LOCUS: LOCUS: LOCUS: LOCUS: LOCUS:SA0223#ABBREVIATION:atoB#, LOCUS:SA0342#ABBREVIATION:atoB#, LOCUS:SA0534#ABBREVIATION:atoB#	1.77926e-10
FALSE	-1.77935e-10	R_ACACT2r	acetyl-CoA C-acyltransferase (butanoyl-CoA) (r)	M_accoa_c + M_btcoa_c <==> M_3ohcoa_c + M_coa_c	TRUE	-15.9702	15.9702	0	0	(SA0342) or (SA0534 or SA0223)		Fatty Acid Degradation		_0	2.3.1.16	0		LOCUS: LOCUS: LOCUS: LOCUS: LOCUS: LOCUS: LOCUS: LOCUS: LOCUS: LOCUS: LOCUS:SA0223#ABBREVIATION:atoB#, LOCUS:SA0342#ABBREVIATION:atoB#, LOCUS:SA0534#ABBREVIATION:atoB#	1.77935e-10
FALSE	-1.77935e-10	R_ACACT3r	acetyl-CoA C-acyltransferase (hexanoyl-CoA) (r)	M_accoa_c + M_hxcoa_c <==> M_3oocoa_c + M_coa_c	TRUE	-5.96865	5.96865	0	0	(SA0223 or SA0534)		Fatty Acid Degradation		_0	2.3.1.16	0		LOCUS: LOCUS: LOCUS: LOCUS: LOCUS: LOCUS: LOCUS: LOCUS: LOCUS: LOCUS: LOCUS:SA0223#ABBREVIATION:atoB#, LOCUS:SA0534#ABBREVIATION:atoB#	1.77935e-10
FALSE	-1.77934e-10	R_ACACT4r	acetyl-CoA C-acyltransferase (octanoyl-CoA) (r)	M_accoa_c + M_occoa_c <==> M_3odcoa_c + M_coa_c	TRUE	-5.96865	5.96865	0	0	(SA0223 or SA0534)		Fatty Acid Degradation		_0	2.3.1.16	0		LOCUS: LOCUS: LOCUS: LOCUS: LOCUS: LOCUS: LOCUS: LOCUS: LOCUS: LOCUS: LOCUS:SA0223#ABBREVIATION:atoB#, LOCUS:SA0534#ABBREVIATION:atoB#	1.77934e-10
FALSE	-1.77934e-10	R_ACACT5r	acetyl-CoA C-acyltransferase (decanoyl-CoA) (r)	M_accoa_c + M_dcacoa_c <==> M_3oddcoa_c + M_coa_c	TRUE	-5.96865	5.96865	0	0	(SA0223 or SA0534)				_0	2.3.1.16			LOCUS: LOCUS: LOCUS: LOCUS: LOCUS: LOCUS: LOCUS: LOCUS: LOCUS: LOCUS: LOCUS:SA0223#ABBREVIATION:atoB#, LOCUS:SA0534#ABBREVIATION:atoB#	1.77934e-10
FALSE	-1.77933e-10	R_ACACT6r	acetyl-CoA C-acyltransferase (dodecanoyl-CoA) (r)	M_accoa_c + M_ddcacoa_c <==> M_3otdcoa_c + M_coa_c	TRUE	-5.96865	5.96865	0	0	(SA0223 or SA0534)				_0	2.3.1.16			LOCUS: LOCUS: LOCUS: LOCUS: LOCUS: LOCUS: LOCUS: LOCUS: LOCUS: LOCUS: LOCUS:SA0223#ABBREVIATION:atoB#, LOCUS:SA0534#ABBREVIATION:atoB#	1.77933e-10
FALSE	-1.77934e-10	R_ACACT7r	acetyl-CoA C-acyltransferase (tetradecanoyl-CoA) (r)	M_accoa_c + M_tdcoa_c <==> M_3ohdcoa_c + M_coa_c	TRUE	-5.96865	5.96865	0	0	(SA0223 or SA0534)		Fatty Acid Degradation		_0	2.3.1.16	0		LOCUS: LOCUS: LOCUS: LOCUS: LOCUS: LOCUS: LOCUS: LOCUS: LOCUS: LOCUS: LOCUS:SA0223#ABBREVIATION:atoB#, LOCUS:SA0534#ABBREVIATION:atoB#	1.77934e-10
FALSE	2.12767e-10	R_ACALDi	acetaldehyde dehydrogenase (acetylating)	M_acald_c + M_coa_c + M_nad_c --> M_accoa_c + M_h_c + M_nadh_c	FALSE	0	0.851635	0	0	(SA0143)		Pyruvate Metabolism		_0	1.2.1.10	0		LOCUS: LOCUS: LOCUS: LOCUS: LOCUS: LOCUS: LOCUS: LOCUS: LOCUS: LOCUS: LOCUS:SA0143#	2.12767e-10
FALSE	3.27413e-09	R_ACCOAC	acetyl-CoA carboxylase	M_accoa_c + M_atp_c + M_hco3_c --> M_adp_c + M_h_c + M_malcoa_c + M_pi_c	FALSE	0	2.23784	0	0	(SA1434 or SA1357) and (SA1523) and (SA1522) and (SA1358 or SA1435)		Pyruvate Metabolism		_0	6.4.1.2	0		LOCUS: LOCUS: LOCUS: LOCUS: LOCUS: LOCUS: LOCUS: LOCUS: LOCUS: LOCUS: LOCUS:SA1523#ABBREVIATION:accD#ECNUMBERS:6.4.1.2#, LOCUS:SA1358#ABBREVIATION:accB#, LOCUS:SA1522#ABBREVIATION:accA#ECNUMBERS:6.4.1.2#, LOCUS:SA1357#ABBREVIATION:accC#ECNUMBERS:6.4.1.2#, LOCUS:SA1435#, LOCUS:SA1434#ABBREVIATION:accC#ECNUMBERS:6.4.1.2#	3.27413e-09
FALSE	3.86369e-16	R_ACGApts	N-Acetyl-D-glucosamine transport via PEP:Pyr PTS	M_acgam_e + M_pep_c --> M_acgam6p_c + M_pyr_c	FALSE	0	3.66607	0	0	(SA1547)		Transport		_0		0		LOCUS: LOCUS: LOCUS: LOCUS: LOCUS: LOCUS: LOCUS: LOCUS: LOCUS: LOCUS: LOCUS:SA1547#	3.86369e-16
FALSE	5.80158e-10	R_ACGK	acetylglutamate kinase	M_acglu_c + M_atp_c --> M_acg5p_c + M_adp_c	FALSE	0	0.383427	0	0	(SA0176)		Amino Acid Metabolism		_0	2.7.2.8	0		LOCUS: LOCUS: LOCUS: LOCUS: LOCUS: LOCUS: LOCUS: LOCUS: LOCUS: LOCUS: LOCUS:SA0176#	5.80158e-10
FALSE	3.71724e-16	R_ACGS	N-acetylglutamate synthase	M_accoa_c + M_glu_DASH_L_c --> M_acglu_c + M_coa_c + M_h_c	FALSE	0	0.288491	0	0	(SA0177)		Other Amino Acid Metabolism		_0	2.3.1.1	0		LOCUS: LOCUS: LOCUS: LOCUS: LOCUS: LOCUS: LOCUS: LOCUS: LOCUS: LOCUS: LOCUS:SA0177#ABBREVIATION:argJ#ECNUMBERS:2.3.1.35#	3.71724e-16
FALSE	2.06487e-09	R_ACHBS	_2-aceto-2-hydroxybutanoate synthase	M_2obut_c + M_h_c + M_pyr_c --> M_2ahbut_c + M_co2_c	FALSE	0	0.510001	0	0	(SA1860) and (SA1859 or SA2008)				_0				LOCUS: LOCUS: LOCUS: LOCUS: LOCUS: LOCUS: LOCUS: LOCUS: LOCUS: LOCUS: LOCUS:SA2008#ABBREVIATION:ilvK#ECNUMBERS:4.1.3.18#, LOCUS:SA1860#, LOCUS:SA1859#ABBREVIATION:ilvB#ECNUMBERS:4.1.3.18#	2.06487e-09
FALSE	1.22919e-09	R_ACKr	acetate kinase	M_ac_c + M_atp_c <==> M_actp_c + M_adp_c	TRUE	-5.27536	5.27536	0	0	(SA1533)		Pyruvate Metabolism		_0	2.7.2.1	0		LOCUS: LOCUS: LOCUS: LOCUS: LOCUS: LOCUS: LOCUS: LOCUS: LOCUS: LOCUS: LOCUS:SA1533#ABBREVIATION:ackA#ECNUMBERS:2.7.2.1#	1.22919e-09
FALSE	0	R_ACLDC	acetolactate decarboxylase	M_alac_DASH_S_c + M_h_c --> M_actn_DASH_R_c + M_co2_c	FALSE	0	1.68512	0	0	(SA2394 or SA2007)		Carbohydrate Metabolism		_0	4.1.1.5	0		LOCUS: LOCUS: LOCUS: LOCUS: LOCUS: LOCUS: LOCUS: LOCUS: LOCUS: LOCUS: LOCUS:SA2394#ABBREVIATION:budA#ECNUMBERS:4.1.1.5#, LOCUS:SA2007#ABBREVIATION:budA#ECNUMBERS:4.1.1.5#	0
FALSE	3.34319e-09	R_ACLS	acetolactate synthase	M_h_c + 2 M_pyr_c --> M_alac_DASH_S_c + M_co2_c	FALSE	0	0.510001	0	0	(SA1860) and (SA1859 or SA2008)		Valine, Leucine, and Isoleucine Metabolism		_0	4.1.3.18	0		LOCUS: LOCUS: LOCUS: LOCUS: LOCUS: LOCUS: LOCUS: LOCUS: LOCUS: LOCUS: LOCUS:SA2008#ABBREVIATION:ilvK#ECNUMBERS:4.1.3.18#, LOCUS:SA1860#, LOCUS:SA1859#ABBREVIATION:ilvB#ECNUMBERS:4.1.3.18#	3.34319e-09
FALSE	2.55208e-14	R_ACNAMt2	N-acetylneuraminate proton symport	M_acnam_e + M_h_e --> M_acnam_c + M_h_c	FALSE	0	2.56374	0	0	(SA0531)		Transport		_0		2		LOCUS: LOCUS: LOCUS: LOCUS: LOCUS: LOCUS: LOCUS: LOCUS: LOCUS: LOCUS: LOCUS:SA0531#	2.55208e-14
FALSE	2.54958e-14	R_ACNML	N-Acetylneuraminate lyase	M_acnam_c --> M_acmana_c + M_pyr_c	FALSE	0	12.1878	0	0	(SA0304)		Aminosugar Metabolism		_0	4.1.3.3	0		LOCUS: LOCUS: LOCUS: LOCUS: LOCUS: LOCUS: LOCUS: LOCUS: LOCUS: LOCUS: LOCUS:SA0304#	2.54958e-14
FALSE	-1.77934e-10	R_ACOAD1	acyl-CoA dehydrogenase (butanoyl-CoA)	M_b2coa_c + M_h_c + M_nadh_c <==> M_btcoa_c + M_nad_c	TRUE	-2.62187	2.62187	0	0	(SA2080)		Fatty Acid Degradation		_0	1.3.99.2	0		LOCUS: LOCUS: LOCUS: LOCUS: LOCUS: LOCUS: LOCUS: LOCUS: LOCUS: LOCUS: LOCUS:SA2080#	1.77934e-10
FALSE	-1.77935e-10	R_ACOAD2	acyl-CoA dehydrogenase (hexanoyl-CoA)	M_h_c + M_hx2coa_c + M_nadh_c <==> M_hxcoa_c + M_nad_c	TRUE	-2.62187	2.62187	0	0	(SA2080)		Fatty Acid Degradation		_0	1.3.99.3	0		LOCUS: LOCUS: LOCUS: LOCUS: LOCUS: LOCUS: LOCUS: LOCUS: LOCUS: LOCUS: LOCUS:SA2080#	1.77935e-10
FALSE	1.77936e-10	R_ACOAD3	acyl-CoA dehydrogenase (octanoyl-CoA)	M_nad_c + M_occoa_c <==> M_h_c + M_nadh_c + M_oc2coa_c	TRUE	-2.62187	2.62187	0	0	(SA2080)		Fatty Acid Degradation		_0	1.3.99.3	0		LOCUS: LOCUS: LOCUS: LOCUS: LOCUS: LOCUS: LOCUS: LOCUS: LOCUS: LOCUS: LOCUS:SA2080#	1.77936e-10
FALSE	1.77933e-10	R_ACOAD4	acyl-CoA dehydrogenase (decanoyl-CoA)	M_dcacoa_c + M_nad_c <==> M_dc2coa_c + M_h_c + M_nadh_c	TRUE	-2.62187	2.62187	0	0	(SA2080)				_0	1.3.99.3			LOCUS: LOCUS: LOCUS: LOCUS: LOCUS: LOCUS: LOCUS: LOCUS: LOCUS: LOCUS: LOCUS:SA2080#	1.77933e-10
FALSE	1.77933e-10	R_ACOAD5	acyl-CoA dehydrogenase (dodecanoyl-CoA)	M_ddcacoa_c + M_nad_c <==> M_dd2coa_c + M_h_c + M_nadh_c	TRUE	-2.62187	2.62187	0	0	(SA2080)				_0	1.3.99.3			LOCUS: LOCUS: LOCUS: LOCUS: LOCUS: LOCUS: LOCUS: LOCUS: LOCUS: LOCUS: LOCUS:SA2080#	1.77933e-10
FALSE	1.77934e-10	R_ACOAD6	acyl-CoA dehydrogenase (tetradecanoyl-CoA)	M_nad_c + M_tdcoa_c <==> M_h_c + M_nadh_c + M_td2coa_c	TRUE	-2.62187	2.62187	0	0	(SA2080)		Fatty Acid Degradation		_0	1.3.99.3	0		LOCUS: LOCUS: LOCUS: LOCUS: LOCUS: LOCUS: LOCUS: LOCUS: LOCUS: LOCUS: LOCUS:SA2080#	1.77934e-10
FALSE	1.77934e-10	R_ACOAD7	acyl-CoA dehydrogenase (hexadecanoyl-CoA)	M_nad_c + M_pmtcoa_c --> M_h_c + M_hdd2coa_c + M_nadh_c	FALSE	0	2.62187	0	0	(SA2080)				_1	1.3.99.3			LOCUS: LOCUS: LOCUS: LOCUS: LOCUS: LOCUS: LOCUS: LOCUS: LOCUS: LOCUS: LOCUS:SA2080#	1.77934e-10
FALSE	-5.08817e-10	R_ACOATA	Acetyl-CoA ACP transacylase	M_ACP_c + M_accoa_c <==> M_acACP_c + M_coa_c	TRUE	-2.2069	2.2069	0	0	(SA0842)		Cell Envelope Biosynthesis		_0	2.3.1.38	2		LOCUS: LOCUS: LOCUS: LOCUS: LOCUS: LOCUS: LOCUS: LOCUS: LOCUS: LOCUS: LOCUS:SA0842#ABBREVIATION:fabH-2#	5.08817e-10
FALSE	1.77667e-10	R_ACONT	aconitase	M_cit_c <==> M_icit_c	TRUE	-102.15	102.15	0	0	(SA1184)		Citric Acid Cycle		_0	4.2.1.3	0		LOCUS: LOCUS: LOCUS: LOCUS: LOCUS: LOCUS: LOCUS: LOCUS: LOCUS: LOCUS: LOCUS:SA1184#ABBREVIATION:acnA#ECNUMBERS:4.2.1.3#	1.77667e-10
FALSE	-5.80158e-10	R_ACOTA	acetylornithine transaminase	M_acorn_c + M_akg_c <==> M_acg5sa_c + M_glu_DASH_L_c	TRUE	-0.177543	0.177543	0	0	(SA0179)		Amino Acid Metabolism		_0	2.6.1.11	0		LOCUS: LOCUS: LOCUS: LOCUS: LOCUS: LOCUS: LOCUS: LOCUS: LOCUS: LOCUS: LOCUS:SA0179#	5.80158e-10
FALSE	8.61405e-10	R_ACPpds	[acyl-carrier-protein] phosphodiesterase	M_ACP_c + M_h2o_c --> M_apoACP_c + M_h_c + M_pan4p_c	FALSE	0	0.861253	0	0	(SA0204)		Vitamins _amp; Cofactor Biosynthesis		_0	3.1.4.14	0		LOCUS: LOCUS: LOCUS: LOCUS: LOCUS: LOCUS: LOCUS: LOCUS: LOCUS: LOCUS: LOCUS:SA0204#	8.61405e-10
FALSE	8.61405e-10	R_ACPS1	acyl-carrier protein synthase	M_apoACP_c + M_coa_c --> M_ACP_c + M_h_c + M_pap_c	FALSE	0	3.4449	0	0	(SA1875)				_0	2.7.8.7	0		LOCUS: LOCUS: LOCUS: LOCUS: LOCUS: LOCUS: LOCUS: LOCUS: LOCUS: LOCUS: LOCUS:SA1875#ABBREVIATION:acpS#ECNUMBERS:2.7.8.7#	8.61405e-10
FALSE	9.26562e-10	R_ACS	acetyl-CoA synthetase	M_ac_c + M_atp_c + M_coa_c --> M_accoa_c + M_amp_c + M_ppi_c	FALSE	0	4.21455	0	0	(SA2402) and (SA1554)		Pyruvate Metabolism		_0	6.2.1.1	0		LOCUS: LOCUS: LOCUS: LOCUS: LOCUS: LOCUS: LOCUS: LOCUS: LOCUS: LOCUS: LOCUS:SA1554#ABBREVIATION:acs#, LOCUS:SA2402#	9.26562e-10
FALSE	3.67081e-10	R_ACYP_2	acylphosphatase (2)	M_actp_c + M_h2o_c --> M_ac_c + M_h_c + M_pi_c	FALSE	0	1.61818	0	0	(SA1236)		Carbohydrate Metabolism		_0	3.6.1.7	0		LOCUS: LOCUS: LOCUS: LOCUS: LOCUS: LOCUS: LOCUS: LOCUS: LOCUS: LOCUS: LOCUS:SA1236#	3.67081e-10
FALSE	1.48572e-14	R_ADCL	_4-aminobenzoate synthase	M_4adcho_c --> M_4abz_c + M_h_c + M_pyr_c	FALSE	0	0.66461	0	0	(SA0670)				_1				LOCUS: LOCUS: LOCUS: LOCUS: LOCUS: LOCUS: LOCUS: LOCUS: LOCUS: LOCUS: LOCUS:SA0670#ABBREVIATION:pabB/C#	1.48572e-14
FALSE	1.48476e-14	R_ADCS	_4-amino-4-deoxychorismate synthase	M_chor_c + M_gln_DASH_L_c --> M_4adcho_c + M_glu_DASH_L_c	FALSE	0	0.458161	0	0	(SA0669)		Cofactor and Prosthetic Group Biosynthesis		_0		0		LOCUS: LOCUS: LOCUS: LOCUS: LOCUS: LOCUS: LOCUS: LOCUS: LOCUS: LOCUS: LOCUS:SA0669#	1.48476e-14
FALSE	0	R_ADCYRS	adenosylcobyric acid synthase (glutamine-hydrolysing)	M_adcobdam_c + 4 M_atp_c + 4 M_gln_DASH_L_c + 4 M_h2o_c --> M_adcobhex_c + 4 M_adp_c + 4 M_glu_DASH_L_c + 4 M_h_c + 4 M_pi_c	FALSE	0	1.16635	0	0	(SA1707)		Cofactor and Prosthetic Group Biosynthesis		_4		0		LOCUS: LOCUS: LOCUS: LOCUS: LOCUS: LOCUS: LOCUS: LOCUS: LOCUS: LOCUS: LOCUS:SA1707#ABBREVIATION:cobQ#	0
FALSE	5.66582e-09	R_ADK1	adenylate kinase	M_amp_c + M_atp_c <==> 2 M_adp_c	TRUE	-32.1774	32.1774	0	0	(SA2027)		Purine and Pyrimidine Biosynthesis		_0	2.7.4.3	0		LOCUS: LOCUS: LOCUS: LOCUS: LOCUS: LOCUS: LOCUS: LOCUS: LOCUS: LOCUS: LOCUS:SA2027#ABBREVIATION:adk#ECNUMBERS:2.7.4.3#	5.66582e-09
FALSE	-2.36242e-13	R_ADKd	adenylate kinase (d form)	M_damp_c + M_datp_c <==> 2 M_dadp_c	TRUE	-32.1774	32.1774	0	0	(SA2027)		Purine and Pyrimidine Biosynthesis		_0	2.7.4.3	0		LOCUS: LOCUS: LOCUS: LOCUS: LOCUS: LOCUS: LOCUS: LOCUS: LOCUS: LOCUS: LOCUS:SA2027#ABBREVIATION:adk#ECNUMBERS:2.7.4.3#	2.36242e-13
FALSE	1.31016e-13	R_ADMDCr	Adenosylmethionine decarboxylase	M_amet_c + M_h_c <==> M_ametam_c + M_co2_c	TRUE	#NAME?	Infinity	0	0					_0	4.1.1.50	0		LOCUS: LOCUS: LOCUS: LOCUS: LOCUS: LOCUS: LOCUS: LOCUS: LOCUS: LOCUS:	1.31016e-13
FALSE	3.00091e-15	R_ADNt2	adenosine transport in via proton symport	M_adn_e + M_h_e --> M_adn_c + M_h_c	FALSE	0	Infinity	0	0			Transport		_0		0		LOCUS: LOCUS: LOCUS: LOCUS: LOCUS: LOCUS: LOCUS: LOCUS: LOCUS: LOCUS:	3.00091e-15
FALSE	0	R_ADPRDP	ADPribose diphosphatase	M_adprib_c + M_h2o_c --> M_amp_c + 2 M_h_c + M_r5p_c	FALSE	0	2.03931	0	0	(SA1330)				_0	3.6.1.13			LOCUS: LOCUS: LOCUS: LOCUS: LOCUS: LOCUS: LOCUS: LOCUS: LOCUS: LOCUS: LOCUS:SA1330#	0
FALSE	1.33619e-13	R_ADPT	adenine phosphoribosyltransferase	M_ade_c + M_prpp_c --> M_amp_c + M_ppi_c	FALSE	0	1.01533	0	0	(SA1461)		Purine and Pyrimidine Biosynthesis		_0	2.4.2.7	0		LOCUS: LOCUS: LOCUS: LOCUS: LOCUS: LOCUS: LOCUS: LOCUS: LOCUS: LOCUS: LOCUS:SA1461#ABBREVIATION:apt#ECNUMBERS:2.4.2.7#	1.33619e-13
FALSE	7.33218e-10	R_ADSK	adenylyl-sulfate kinase	M_aps_c + M_atp_c --> M_adp_c + M_h_c + M_paps_c	FALSE	0	0.0512975	0	0	(SA2456)		Amino Acid Metabolism		_0	2.7.1.25	2		LOCUS: LOCUS: LOCUS: LOCUS: LOCUS: LOCUS: LOCUS: LOCUS: LOCUS: LOCUS: LOCUS:SA2456#ABBREVIATION:capB#	7.33218e-10
FALSE	6.99516e-10	R_ADSL1	adenylosuccinate lyase	M_dcamp_c --> M_amp_c + M_fum_c	FALSE	0	4.10704	0	0	(SA1724)		Purine and Pyrimidine Biosynthesis		_0	4.3.2.2	0		LOCUS: LOCUS: LOCUS: LOCUS: LOCUS: LOCUS: LOCUS: LOCUS: LOCUS: LOCUS: LOCUS:SA1724#ABBREVIATION:purB#ECNUMBERS:4.3.2.2#	6.99516e-10
FALSE	7.00463e-10	R_ADSL2r	adenylosuccinate lyase	M_25aics_c <==> M_aicar_c + M_fum_c	TRUE	-4.10704	4.10704	0	0	(SA1724)		Purine and Pyrimidine Biosynthesis		_0	4.3.2.2	0		LOCUS: LOCUS: LOCUS: LOCUS: LOCUS: LOCUS: LOCUS: LOCUS: LOCUS: LOCUS: LOCUS:SA1724#ABBREVIATION:purB#ECNUMBERS:4.3.2.2#	7.00463e-10
FALSE	6.99516e-10	R_ADSS	adenylosuccinate synthase	M_asp_DASH_L_c + M_gtp_c + M_imp_c --> M_dcamp_c + M_gdp_c + 2 M_h_c + M_pi_c	FALSE	0	4.59618	0	0	(SA0016)		Purine and Pyrimidine Biosynthesis		_0	6.3.4.4	0		LOCUS: LOCUS: LOCUS: LOCUS: LOCUS: LOCUS: LOCUS: LOCUS: LOCUS: LOCUS: LOCUS:SA0016#ABBREVIATION:purA#ECNUMBERS:6.3.4.4#	6.99516e-10
FALSE	6.992e-10	R_AGDC_r	N-acetylglucosamine-6-phosphate deacetylase (reversible)	M_acgam6p_c + M_h2o_c <==> M_ac_c + M_gam6p_c	TRUE	-1.37995	1.37995	0	0	(SA0656)		Carbohydrate Metabolism		_0	3.5.1.25	0		LOCUS: LOCUS: LOCUS: LOCUS: LOCUS: LOCUS: LOCUS: LOCUS: LOCUS: LOCUS: LOCUS:SA0656#ABBREVIATION:nagA#ECNUMBERS:3.5.1.25#	6.992e-10
FALSE	0	R_AGMHE	ADP-D-glycero-D-manno-heptose epimerase	M_adphep_DASH_DD_c --> M_adphep_DASH_LD_c	FALSE	0	0.0918755	0	0	(SA0123)		Cell Envelope Biosynthesis		_0	5.1.3.20	2		LOCUS: LOCUS: LOCUS: LOCUS: LOCUS: LOCUS: LOCUS: LOCUS: LOCUS: LOCUS: LOCUS:SA0123#ECNUMBERS:5.1.3.2#	0
FALSE	2.47032e-13	R_AGMT	agmatinase	M_agm_c + M_h2o_c --> M_ptrc_c + M_urea_c	FALSE	0	10.1187	0	0	(SA1968)				_0	3.5.3.11	2		LOCUS: LOCUS: LOCUS: LOCUS: LOCUS: LOCUS: LOCUS: LOCUS: LOCUS: LOCUS: LOCUS:SA1968#ABBREVIATION:rocF#ECNUMBERS:3.5.3.1#	2.47032e-13
FALSE	-5.80157e-10	R_AGPR	N-acetyl-g-glutamyl-phosphate reductase	M_acg5sa_c + M_nadp_c + M_pi_c <==> M_acg5p_c + M_h_c + M_nadph_c	TRUE	-0.243878	0.243878	0	0	(SA0178)		Urea Cycle		_0	1.2.1.38	0		LOCUS: LOCUS: LOCUS: LOCUS: LOCUS: LOCUS: LOCUS: LOCUS: LOCUS: LOCUS: LOCUS:SA0178#	5.80157e-10
FALSE	0	R_AHCYSNS	S-adenosylhomocysteine nucleosidase	M_ahcys_c + M_h2o_c --> M_ade_c + M_rhcys_c	FALSE	0	1.18603	0	0	(SA1427)				_6	3.2.2.9			LOCUS: LOCUS: LOCUS: LOCUS: LOCUS: LOCUS: LOCUS: LOCUS: LOCUS: LOCUS: LOCUS:SA1427#	0
FALSE	7.00979e-10	R_AICART	phosphoribosylaminoimidazolecarboxamide formyltransferase	M_10fthf_c + M_aicar_c <==> M_fprica_c + M_thf_c	TRUE	-14.7732	14.7732	0	0	(SA0925)				_0	2.1.2.3			LOCUS: LOCUS: LOCUS: LOCUS: LOCUS: LOCUS: LOCUS: LOCUS: LOCUS: LOCUS: LOCUS:SA0925#ABBREVIATION:purH#	7.00979e-10
FALSE	7.00463e-10	R_AIRC2	phosphoribosylaminoimidazole carboxylase	M_air_c + M_atp_c + M_hco3_c --> M_5caiz_c + M_adp_c + M_h_c + M_pi_c	FALSE	0	7.72918	0	0	(SA0917)		Purine and Pyrimidine Biosynthesis		_0		0		LOCUS: LOCUS: LOCUS: LOCUS: LOCUS: LOCUS: LOCUS: LOCUS: LOCUS: LOCUS: LOCUS:SA0917#ABBREVIATION:purK#ECNUMBERS:4.1.1.21#	7.00463e-10
FALSE	-7.00463e-10	R_AIRC3	phosphoribosylaminoimidazole carboxylase (mutase rxn)	M_5aizc_c <==> M_5caiz_c	TRUE	-3.55468	3.55468	0	0	(SA0916)		Purine and Pyrimidine Biosynthesis		_2		0		LOCUS: LOCUS: LOCUS: LOCUS: LOCUS: LOCUS: LOCUS: LOCUS: LOCUS: LOCUS: LOCUS:SA0916#ABBREVIATION:purE#ECNUMBERS:4.1.1.21#	7.00463e-10
FALSE	0.012322	R_AKGDa	oxoglutarate dehydrogenase (lipoamide)	M_akg_c + M_h_c + M_lpam_c <==> M_co2_c + M_sdhlam_c	TRUE	0	53.4822	0	0	(SA1245)		Citric Acid Cycle		_0	1.2.4.2	0		LOCUS: LOCUS: LOCUS: LOCUS: LOCUS: LOCUS: LOCUS: LOCUS: LOCUS: LOCUS: LOCUS:SA1245#ABBREVIATION:sucA#ECNUMBERS:1.2.4.2#	0.012322
FALSE	0.012322	R_AKGDb	oxoglutarate dehydrogenase (dihydrolipoamide S-succinyltransferase)	M_coa_c + M_sdhlam_c --> M_dhlam_c + M_succoa_c	FALSE	0	99.1132	0	0	(SA1244)		Citric Acid Cycle		_0	2.3.1.61	0		LOCUS: LOCUS: LOCUS: LOCUS: LOCUS: LOCUS: LOCUS: LOCUS: LOCUS: LOCUS: LOCUS:SA1244#ABBREVIATION:sucB#ECNUMBERS:2.3.1.61#	0.012322
FALSE	8.50015e-16	R_AKGMAL	alpha-ketoglutarate/malate transporter	M_akg_c + M_mal_DASH_L_e <==> M_akg_e + M_mal_DASH_L_c	TRUE	-5.94106	5.94106	0	0	(SA2486)		Transport		_0		0		LOCUS: LOCUS: LOCUS: LOCUS: LOCUS: LOCUS: LOCUS: LOCUS: LOCUS: LOCUS: LOCUS:SA2486#	8.50015e-16
FALSE	-7.1719e-14	R_AKP1	alkaline phosphatase (Dihydroneopterin)	M_ahdt_c + 3 M_h2o_c --> M_dhnpt_c + 2 M_h_c + 3 M_pi_c	FALSE	0	0.116341	0	0	(SA2420)				_0	3.1.3.1			LOCUS: LOCUS: LOCUS: LOCUS: LOCUS: LOCUS: LOCUS: LOCUS: LOCUS: LOCUS: LOCUS:SA2420#	7.1719e-14
FALSE	6.31509e-10	R_ALAabc	L-alanine transport via ABC system	M_ala_DASH_L_e + M_atp_c + M_h2o_c --> M_adp_c + M_ala_DASH_L_c + M_h_c + M_pi_c	FALSE	0	3.94868	0	0	(SA2227 and SA2226 and SA1519)		Transport		_0		0		LOCUS: LOCUS: LOCUS: LOCUS: LOCUS: LOCUS: LOCUS: LOCUS: LOCUS: LOCUS: LOCUS:SA2227#, LOCUS:SA1519#, LOCUS:SA2226#	6.31509e-10
FALSE	8.67362e-19	R_ALAALAr	D-alanine-D-alanine ligase (reversible)	2 M_ala_DASH_D_c + M_atp_c <==> M_adp_c + M_alaala_c + M_h_c + M_pi_c	TRUE	-2.53398	2.53398	0	0	(SA1887)		Alanine and Aspartate Metabolism		_0	6.3.2.4	0		LOCUS: LOCUS: LOCUS: LOCUS: LOCUS: LOCUS: LOCUS: LOCUS: LOCUS: LOCUS: LOCUS:SA1887#ECNUMBERS:6.3.2.4#	8.67362e-19
FALSE	7.24087e-10	R_ALAD_L	L-alanine dehydrogenase	M_ala_DASH_L_c + M_h2o_c + M_nad_c --> M_h_c + M_nadh_c + M_nh4_c + M_pyr_c	FALSE	0	51.0337	0	0	(SA1272 or SA1531)		Energy Metabolism		_0	1.4.1.1	0		LOCUS: LOCUS: LOCUS: LOCUS: LOCUS: LOCUS: LOCUS: LOCUS: LOCUS: LOCUS: LOCUS:SA1272#ABBREVIATION:ald#ECNUMBERS:1.4.1.1#, LOCUS:SA1531#ABBREVIATION:ald#ECNUMBERS:1.4.1.1#	7.24087e-10
FALSE	-1.38773e-09	R_ALAR	alanine racemase	M_ala_DASH_L_c <==> M_ala_DASH_D_c	TRUE	-3.68782	3.68782	0	0	(SA1874 or SA1231)				_0	5.1.1.1			LOCUS: LOCUS: LOCUS: LOCUS: LOCUS: LOCUS: LOCUS: LOCUS: LOCUS: LOCUS: LOCUS:SA1231#, LOCUS:SA1874#ABBREVIATION:alr#ECNUMBERS:5.1.1.1#	1.38773e-09
FALSE	-1.29295e-09	R_ALAt2r	L-alanine reversible transport via proton symport	M_ala_DASH_L_e + M_h_e <==> M_ala_DASH_L_c + M_h_c	TRUE	-1.04563	1.04563	0	0	(SA1190 or SA0871)		Transport		_0		0		LOCUS: LOCUS: LOCUS: LOCUS: LOCUS: LOCUS: LOCUS: LOCUS: LOCUS: LOCUS: LOCUS:SA1190#ABBREVIATION:alsT#, LOCUS:SA0871#	1.29295e-09
FALSE	-2.10379e-09	R_ALATA_D	D-alanine transaminase	M_akg_c + M_ala_DASH_D_c <==> M_glu_DASH_D_c + M_pyr_c	TRUE	-13.1259	13.1259	0	0	(SA1571)				_0	2.6.1.21			LOCUS: LOCUS: LOCUS: LOCUS: LOCUS: LOCUS: LOCUS: LOCUS: LOCUS: LOCUS: LOCUS:SA1571#ABBREVIATION:dat#ECNUMBERS:2.6.1.21#	2.10379e-09
FALSE	0	R_ALATRS	Alanyl-tRNA synthetase	M_ala_DASH_L_c + M_atp_c + M_trnaala_c --> M_alatrna_c + M_amp_c + M_ppi_c	FALSE	0	2.00204	0	0	(SA1446)				_0	6.1.1.7			LOCUS: LOCUS: LOCUS: LOCUS: LOCUS: LOCUS: LOCUS: LOCUS: LOCUS: LOCUS: LOCUS:SA1446#ABBREVIATION:alaS#ECNUMBERS:6.1.1.7#	0
FALSE	1.8735e-16	R_ALCD1	alcohol dehydrogenase (methanol)	M_meoh_c + M_nad_c <==> M_fald_c + M_h_c + M_nadh_c	TRUE	-39.1303	39.1303	0	0	(SA1170)		Methane Metabolism		_0		0		LOCUS: LOCUS: LOCUS: LOCUS: LOCUS: LOCUS: LOCUS: LOCUS: LOCUS: LOCUS: LOCUS:SA1170#ECNUMBERS:1.11.1.6#	1.8735e-16
FALSE	-0.00144262	R_ALCD2x	alcohol dehydrogenase (ethanol)	M_etoh_c + M_nad_c <==> M_acald_c + M_h_c + M_nadh_c	TRUE	-8.54835	8.54835	0	0	(SA0562)				_0	1.1.1.1	0		LOCUS: LOCUS: LOCUS: LOCUS: LOCUS: LOCUS: LOCUS: LOCUS: LOCUS: LOCUS: LOCUS:SA0562#ABBREVIATION:adh1#	0.00144262
FALSE	1.55253e-10	R_ALDD2x	aldehyde dehydrogenase (acetaldehyde, NAD)	M_acald_c + M_h2o_c + M_nad_c --> M_ac_c + 2 M_h_c + M_nadh_c	FALSE	0	5.74589	0	0	(SA0162) and (SA1736)		Pyruvate Metabolism		_0	1.2.1.3	0		LOCUS: LOCUS: LOCUS: LOCUS: LOCUS: LOCUS: LOCUS: LOCUS: LOCUS: LOCUS: LOCUS:SA1736#, LOCUS:SA0162#	1.55253e-10
FALSE	9.93956e-10	R_ALKP	alkaline phosphatase	M_dhap_c + M_h2o_c --> M_dha_c + M_pi_c	FALSE	0	0.116341	0	0	(SA2420)		Glycerolipid Metabolism		_0	3.1.3.1	0		LOCUS: LOCUS: LOCUS: LOCUS: LOCUS: LOCUS: LOCUS: LOCUS: LOCUS: LOCUS: LOCUS:SA2420#	9.93956e-10
FALSE	0	R_AMAA	N-acetylmuramoyl-L-alanine amidase	M_acmama_c + M_h2o_c --> M_acmam_c + M_ala_DASH_L_c	FALSE	0	30.5938	0	0	(SA2437 or SA1458 or SA2100 or SA0905)				_0	3.5.1.28	0		LOCUS: LOCUS: LOCUS: LOCUS: LOCUS: LOCUS: LOCUS: LOCUS: LOCUS: LOCUS: LOCUS:SA2100#, LOCUS:SA0905#ABBREVIATION:atl#ECNUMBERS:3.5.1.28#, LOCUS:SA1458#ABBREVIATION:lytH#, LOCUS:SA2437#	0
FALSE	6.99199e-10	R_AMANAPEr	N-acetylmannosamine 6-phosphate epimerase	M_acmanap_c <==> M_acgam6p_c	TRUE	-5.79848	5.79848	0	0	(SA0307)				_0				LOCUS: LOCUS: LOCUS: LOCUS: LOCUS: LOCUS: LOCUS: LOCUS: LOCUS: LOCUS: LOCUS:SA0307#	6.99199e-10
FALSE	6.99199e-10	R_AMANK	N-acetyl-D-mannosamine kinase	M_acmana_c + M_atp_c --> M_acmanap_c + M_adp_c + M_h_c	FALSE	0	7.1116	0	0	(SA0715)		Aminosugar Metabolism		_0	2.7.1.60	0		LOCUS: LOCUS: LOCUS: LOCUS: LOCUS: LOCUS: LOCUS: LOCUS: LOCUS: LOCUS: LOCUS:SA0715#ABBREVIATION:hprK#ECNUMBERS:2.7.1.-#	6.99199e-10
FALSE	-5.32614e-18	R_AMAOTr	adenosylmethionine-8-amino-7-oxononanoate transaminase	M_8aonn_c + M_amet_c <==> M_amob_c + M_dann_c	TRUE	-0.0180025	0.0180025	0	0	(SA2214)		Cofactor and Prosthetic Group Biosynthesis		_0	2.6.1.62	0		LOCUS: LOCUS: LOCUS: LOCUS: LOCUS: LOCUS: LOCUS: LOCUS: LOCUS: LOCUS: LOCUS:SA2214#ABBREVIATION:bioA#ECNUMBERS:2.6.1.62#	5.32614e-18
FALSE	2.30791e-10	R_ANPRT	anthranilate phosphoribosyltransferase	M_anth_c + M_prpp_c --> M_ppi_c + M_pran_c	FALSE	0	0.0650628	0	0	(SA1201)		Tyrosine, Tryptophan, and Phenylalanine Metabolism		_0	2.4.2.18	0		LOCUS: LOCUS: LOCUS: LOCUS: LOCUS: LOCUS: LOCUS: LOCUS: LOCUS: LOCUS: LOCUS:SA1201#ABBREVIATION:trpD#ECNUMBERS:2.4.2.18#	2.30791e-10
FALSE	2.30791e-10	R_ANS	anthranilate synthase	M_chor_c + M_gln_DASH_L_c --> M_anth_c + M_glu_DASH_L_c + M_h_c + M_pyr_c	FALSE	0	0.0226671	0	0	(SA1199) and (SA0668 or SA1200)		Tyrosine, Tryptophan, and Phenylalanine Metabolism		_0	4.1.3.27	0		LOCUS: LOCUS: LOCUS: LOCUS: LOCUS: LOCUS: LOCUS: LOCUS: LOCUS: LOCUS: LOCUS:SA1200#, LOCUS:SA0668#, LOCUS:SA1199#ABBREVIATION:trpE#ECNUMBERS:4.1.3.27#	2.30791e-10
FALSE	-2.675e-16	R_AOXSr	_8-amino-7-oxononanoate synthase	M_ala_DASH_L_c + M_h_c + M_pmcoa_c <==> M_8aonn_c + M_co2_c + M_coa_c	TRUE	-0.107377	0.107377	0	0	(SA2212)		Cofactor and Prosthetic Group Biosynthesis		_0	2.3.1.47	0		LOCUS: LOCUS: LOCUS: LOCUS: LOCUS: LOCUS: LOCUS: LOCUS: LOCUS: LOCUS: LOCUS:SA2212#	2.675e-16
FALSE	-5.09953e-15	R_APRAUR	_5-amino-6-(5-phosphoribosylamino)uracil reductase	M_5apru_c + M_h_c + M_nadph_c --> M_5aprbu_c + M_nadp_c	FALSE	0	10.1116	0	0	(SA1588) and (SA1586)		Riboflavin Metabolism		_0	1.1.1.193	0		LOCUS: LOCUS: LOCUS: LOCUS: LOCUS: LOCUS: LOCUS: LOCUS: LOCUS: LOCUS: LOCUS:SA1588#ABBREVIATION:ribE#ECNUMBERS:2.5.1.9#, LOCUS:SA1586#ABBREVIATION:ribH#ECNUMBERS:2.5.1.9#	5.09953e-15
FALSE	2.47051e-13	R_ARGDC	arginine decarboxylase	M_arg_DASH_L_c + M_h_c --> M_agm_c + M_co2_c	FALSE	0	0.359772	0	0	(SA0439)		Arginine and Proline Metabolism		_0	4.1.1.19	0		LOCUS: LOCUS: LOCUS: LOCUS: LOCUS: LOCUS: LOCUS: LOCUS: LOCUS: LOCUS: LOCUS:SA0439#	2.47051e-13
FALSE	-0.006161	R_ARGDr	arginine deiminase	M_arg_DASH_L_c + M_h2o_c <==> M_citr_DASH_L_c + M_nh4_c	TRUE	-1.71462	1.71462	0	0	(SA2428)				_0	3.5.3.6			LOCUS: LOCUS: LOCUS: LOCUS: LOCUS: LOCUS: LOCUS: LOCUS: LOCUS: LOCUS: LOCUS:SA2428#ABBREVIATION:arcA#ECNUMBERS:3.5.3.6#	0.006161
FALSE	0.006161	R_ARGN	arginase	M_arg_DASH_L_c + M_h2o_c --> M_orn_c + M_urea_c	FALSE	0	10.1187	0	0	(SA1968)				_0	3.5.3.1			LOCUS: LOCUS: LOCUS: LOCUS: LOCUS: LOCUS: LOCUS: LOCUS: LOCUS: LOCUS: LOCUS:SA1968#ABBREVIATION:rocF#ECNUMBERS:3.5.3.1#	0.006161
FALSE	-5.60958e-14	R_ARGORNt7	arginine/ornithine antiporter	M_arg_DASH_L_e + M_orn_c <==> M_arg_DASH_L_c + M_orn_e	TRUE	-1.04051	1.04051	0	0	(SA2426)				_0				LOCUS: LOCUS: LOCUS: LOCUS: LOCUS: LOCUS: LOCUS: LOCUS: LOCUS: LOCUS: LOCUS:SA2426#ABBREVIATION:arcD#	5.60958e-14
FALSE	1.35157e-10	R_ARGSL	argininosuccinate lyase	M_argsuc_c <==> M_arg_DASH_L_c + M_fum_c	TRUE	-0.134714	0.134714	0	0	(SA0821)				_0	4.3.2.1			LOCUS: LOCUS: LOCUS: LOCUS: LOCUS: LOCUS: LOCUS: LOCUS: LOCUS: LOCUS: LOCUS:SA0821#ABBREVIATION:argH#ECNUMBERS:4.3.2.1#	1.35157e-10
FALSE	1.35157e-10	R_ARGSSr	argininosuccinate synthase, reversible	M_asp_DASH_L_c + M_atp_c + M_citr_DASH_L_c <==> M_amp_c + M_argsuc_c + M_h_c + M_ppi_c	TRUE	0	0.0966313	0	0	(SA0822)				_0	6.3.4.5			LOCUS: LOCUS: LOCUS: LOCUS: LOCUS: LOCUS: LOCUS: LOCUS: LOCUS: LOCUS: LOCUS:SA0822#ABBREVIATION:argG#ECNUMBERS:6.3.4.5#	1.35157e-10
FALSE	0	R_ARGTRS	Arginyl-tRNA synthetase	M_arg_DASH_L_c + M_atp_c + M_trnaarg_c --> M_amp_c + M_argtrna_c + M_ppi_c	FALSE	0	3.00556	0	0	(SA0564)				_0	6.1.1.19			LOCUS: LOCUS: LOCUS: LOCUS: LOCUS: LOCUS: LOCUS: LOCUS: LOCUS: LOCUS: LOCUS:SA0564#ABBREVIATION:argS#ECNUMBERS:6.1.1.19#	0
FALSE	-0.00144263	R_ASAD	aspartate-semialdehyde dehydrogenase	M_aspsa_c + M_nadp_c + M_pi_c <==> M_4pasp_c + M_h_c + M_nadph_c	TRUE	-1.9794	1.9794	0	0	(SA1226)		Amino Acid Metabolism		_0	1.2.1.11	0		LOCUS: LOCUS: LOCUS: LOCUS: LOCUS: LOCUS: LOCUS: LOCUS: LOCUS: LOCUS: LOCUS:SA1226#ABBREVIATION:asd#ECNUMBERS:1.2.1.11#	0.00144263
FALSE	5.41066e-10	R_ASNN	L-asparaginase	M_asn_DASH_L_c + M_h2o_c --> M_asp_DASH_L_c + M_nh4_c	FALSE	0	0.765966	0	0	(SA1310)		Nitrogen Metabolism		_0	3.5.1.1	0		LOCUS: LOCUS: LOCUS: LOCUS: LOCUS: LOCUS: LOCUS: LOCUS: LOCUS: LOCUS: LOCUS:SA1310#ABBREVIATION:ansA#ECNUMBERS:3.5.1.1#	5.41066e-10
FALSE	5.42464e-10	R_ASNS1	asparagine synthase (glutamine-hydrolysing)	M_asp_DASH_L_c + M_atp_c + M_gln_DASH_L_c + M_h2o_c --> M_amp_c + M_asn_DASH_L_c + M_glu_DASH_L_c + M_h_c + M_ppi_c	FALSE	0	15.4787	0	0	(SA0922)		Amino Acid Metabolism		_0	6.3.5.4	1		LOCUS: LOCUS: LOCUS: LOCUS: LOCUS: LOCUS: LOCUS: LOCUS: LOCUS: LOCUS: LOCUS:SA0922#ABBREVIATION:purF#ECNUMBERS:2.4.2.14#	5.42464e-10
FALSE	0	R_ASNTRS	Asparaginyl-tRNA synthetase	M_asn_DASH_L_c + M_atp_c + M_trnaasn_c --> M_amp_c + M_asntrna_c + M_ppi_c	FALSE	0	6.34632	0	0	(SA1287)				_0	6.1.1.22			LOCUS: LOCUS: LOCUS: LOCUS: LOCUS: LOCUS: LOCUS: LOCUS: LOCUS: LOCUS: LOCUS:SA1287#ABBREVIATION:asnS#ECNUMBERS:6.1.1.22#	0
FALSE	2.46816e-13	R_ASP1DC	aspartate 1-decarboxylase	M_asp_DASH_L_c + M_h_c --> M_ala_DASH_B_c + M_co2_c	FALSE	0	0.812264	0	0	(SA2390)				_0	4.1.1.11			LOCUS: LOCUS: LOCUS: LOCUS: LOCUS: LOCUS: LOCUS: LOCUS: LOCUS: LOCUS: LOCUS:SA2390#ABBREVIATION:panD#ECNUMBERS:4.1.1.11#	2.46816e-13
FALSE	5.77295e-16	R_ASPabc	L-aspartate transport via ABC system	M_asp_DASH_L_e + M_atp_c + M_h2o_c --> M_adp_c + M_asp_DASH_L_c + M_h_c + M_pi_c	FALSE	0	Infinity	0	0			Transport		_0		0		LOCUS: LOCUS: LOCUS: LOCUS: LOCUS: LOCUS: LOCUS: LOCUS: LOCUS: LOCUS:	5.77295e-16
FALSE	5.22929e-13	R_ASPCT	aspartate carbamoyltransferase	M_asp_DASH_L_c + M_cbp_c --> M_cbasp_c + M_h_c + M_pi_c	FALSE	0	15.428	0	0	(SA1043)				_0	2.1.3.2	0		LOCUS: LOCUS: LOCUS: LOCUS: LOCUS: LOCUS: LOCUS: LOCUS: LOCUS: LOCUS: LOCUS:SA1043#ABBREVIATION:pyrB#ECNUMBERS:2.1.3.2#	5.22929e-13
FALSE	0.00144263	R_ASPKi	aspartate kinase, irreversible	M_asp_DASH_L_c + M_atp_c --> M_4pasp_c + M_adp_c	FALSE	0	1.58402	0	0	(SA1163) or (SA1225)				_0	2.7.2.4			LOCUS: LOCUS: LOCUS: LOCUS: LOCUS: LOCUS: LOCUS: LOCUS: LOCUS: LOCUS: LOCUS:SA1225#ECNUMBERS:2.7.2.4#, LOCUS:SA1163#ECNUMBERS:2.7.2.4#	0.00144263
FALSE	-0.00144263	R_ASPTA	aspartate transaminase	M_akg_c + M_asp_DASH_L_c <==> M_glu_DASH_L_c + M_oaa_c	TRUE	-3.44892	3.44892	0	0	(SA1749)				_29	2.6.1.1	0		LOCUS: LOCUS: LOCUS: LOCUS: LOCUS: LOCUS: LOCUS: LOCUS: LOCUS: LOCUS: LOCUS:SA1749#	0.00144263
FALSE	0	R_ASPTRS	Aspartyl-tRNA synthetase	M_asp_DASH_L_c + M_atp_c + M_trnaasp_c --> M_amp_c + M_asptrna_c + M_ppi_c	FALSE	0	2.87332	0	0	(SA1456)				_0	6.1.1.12			LOCUS: LOCUS: LOCUS: LOCUS: LOCUS: LOCUS: LOCUS: LOCUS: LOCUS: LOCUS: LOCUS:SA1456#ABBREVIATION:aspS#ECNUMBERS:6.1.1.12#	0
FALSE	3.30156e-10	R_ATPM	ATP maintenance requirement	M_atp_c + M_h2o_c --> M_adp_c + M_h_c + M_pi_c	FALSE	0	Infinity	0	0					_0		0		LOCUS: LOCUS: LOCUS: LOCUS: LOCUS: LOCUS: LOCUS: LOCUS: LOCUS: LOCUS:	3.30156e-10
FALSE	5.16841e-13	R_ATPPRT	ATP phosphoribosyltransferase	M_atp_c + M_prpp_c --> M_ppi_c + M_prbatp_c	FALSE	0	0.00761984	0	0	(SA2471)		Purine and Pyrimidine Biosynthesis		_0	2.4.2.17	0		LOCUS: LOCUS: LOCUS: LOCUS: LOCUS: LOCUS: LOCUS: LOCUS: LOCUS: LOCUS: LOCUS:SA2471#ECNUMBERS:2.4.2.17#	5.16841e-13
FALSE	0.0499854	R_ATPS4r	ATP synthase (four protons for one ATP)	M_adp_c + 4 M_h_e + M_pi_c <==> M_atp_c + 3 M_h_c + M_h2o_c	TRUE	-30.8489	30.8489	0	0	(SA1909) and (SA1904) and (SA1908) and (SA1905) and (SA1906) and (SA1912) and (SA1910) and (SA1911) and (SA1907)		Central Metabolism		_0	3.6.3.14	0		LOCUS: LOCUS: LOCUS: LOCUS: LOCUS: LOCUS: LOCUS: LOCUS: LOCUS: LOCUS: LOCUS:SA1909#ABBREVIATION:atpF#ECNUMBERS:3.6.3.14#, LOCUS:SA1911#ABBREVIATION:atpB#ECNUMBERS:3.6.3.14#, LOCUS:SA1905#ABBREVIATION:atpD#ECNUMBERS:3.6.3.14#, LOCUS:SA1908#ABBREVIATION:atpH#ECNUMBERS:3.6.3.14#, LOCUS:SA1904#ABBREVIATION:atpC#ECNUMBERS:3.6.3.14#, LOCUS:SA1906#ABBREVIATION:atpG#ECNUMBERS:3.6.3.14#, LOCUS:SA1907#ABBR…	0.0499854
FALSE	0	R_BACCL	biotin-[acetyl-CoA-carboxylase] ligase	M_atp_c + M_btn_c + M_h_c --> M_btamp_c + M_ppi_c	FALSE	0	0.818992	0	0	(SA1289)				_7	6.3.4.15			LOCUS: LOCUS: LOCUS: LOCUS: LOCUS: LOCUS: LOCUS: LOCUS: LOCUS: LOCUS: LOCUS:SA1289#	0
FALSE	4.73761e-14	R_BETALDHx	betaine-aldehyde dehydrogenase	M_betald_c + M_h2o_c + M_nad_c --> M_glyb_c + 2 M_h_c + M_nadh_c	FALSE	0	3.20247	0	0	(SA2406)		Other Amino Acid Metabolism		_3	1.2.1.8	0		LOCUS: LOCUS: LOCUS: LOCUS: LOCUS: LOCUS: LOCUS: LOCUS: LOCUS: LOCUS: LOCUS:SA2406#	4.73761e-14
FALSE	4.71293e-14	R_BETALDHy	betaine-aldehyde dehydrogenase	M_betald_c + M_h2o_c + M_nadp_c --> M_glyb_c + 2 M_h_c + M_nadph_c	FALSE	0	3.20247	0	0	(SA2406)		Other Amino Acid Metabolism		_3	1.2.1.8	0		LOCUS: LOCUS: LOCUS: LOCUS: LOCUS: LOCUS: LOCUS: LOCUS: LOCUS: LOCUS: LOCUS:SA2406#	4.71293e-14
FALSE	0	R_biomass_SA_2a	SA biomass 2 without ions	0.42 M_12dgr_EC_c + 1.27 M_26dap_DASH_LL_c + 0.6 M_DGDG_SA_c + 0.01 M_SA_FREE_FA_c + 0.38 M_acgam_c + 1.22 M_acgam1p_c + 6.6 M_ala_DASH_L_c + 3.11 M_amp_c + 3.88 M_arg_DASH_L_c + 4.48 M_asn_DASH_L_c + 4.48 M_asp_DASH_L_c + 20 M_atp_c + 2.51 M_clpn_EC_c + 2.2 M_cmp_c + 0.79 M_cys_DASH_L_c + 0.76 M_damp_c + 0.53 M_dcmp_c + 0.6 M_dgmp_c + 0.73 M_dtmp_c + 0.23 M_gam1p_c + 0.38 M_glc_DASH_D_c + 5.3 M_…	FALSE	0	0	0	0					_0		0		LOCUS: LOCUS: LOCUS: LOCUS: LOCUS: LOCUS: LOCUS: LOCUS: LOCUS: LOCUS:	0
FALSE	0	R_biomass_SA_2b	SA biomass 2 without ions or DGDG	0.42 M_12dgr_EC_c + 1.27 M_26dap_DASH_LL_c + 0.01 M_SA_FREE_FA_c + 0.38 M_acgam_c + 1.22 M_acgam1p_c + 6.6 M_ala_DASH_L_c + 3.11 M_amp_c + 3.88 M_arg_DASH_L_c + 4.48 M_asn_DASH_L_c + 4.48 M_asp_DASH_L_c + 20 M_atp_c + 2.51 M_clpn_EC_c + 2.2 M_cmp_c + 0.79 M_cys_DASH_L_c + 0.76 M_damp_c + 0.53 M_dcmp_c + 0.6 M_dgmp_c + 0.73 M_dtmp_c + 0.23 M_gam1p_c + 0.38 M_glc_DASH_D_c + 5.3 M_glcp_SA_c + 8.72 M…	FALSE	0	0	0	0					_0		0		LOCUS: LOCUS: LOCUS: LOCUS: LOCUS: LOCUS: LOCUS: LOCUS: LOCUS: LOCUS:	0
FALSE	0	R_biomass_SA_3a	SA biomass 3 without ions	0.42 M_12dgr_EC_c + 1.27 M_26dap_DASH_LL_c + 0.01 M_SA_FREE_FA_c + 0.38 M_acgam_c + 1.22 M_acgam1p_c + 6.6 M_ala_DASH_L_c + 3.11 M_amp_c + 3.88 M_arg_DASH_L_c + 4.48 M_asn_DASH_L_c + 4.48 M_asp_DASH_L_c + 20 M_atp_c + 2.51 M_clpn_EC_c + 2.2 M_cmp_c + 0.79 M_cys_DASH_L_c + 0.76 M_damp_c + 0.53 M_dcmp_c + 0.012068 M_dgdcg_SA_c + 0.6 M_dgmp_c + 0.73 M_dtmp_c + 0.23 M_gam1p_c + 0.38 M_glc_DASH_D_c + …	FALSE	0	0	0	0					_0		0		LOCUS: LOCUS: LOCUS: LOCUS: LOCUS: LOCUS: LOCUS: LOCUS: LOCUS: LOCUS:	0
FALSE	0	R_biomass_SA_3b	SA biomass 3 without ions	0.42 M_12dgr_EC_c + 1.27 M_26dap_DASH_LL_c + 0.01 M_SA_FREE_FA_c + 0.38 M_acgam_c + 1.22 M_acgam1p_c + 6.6 M_ala_DASH_L_c + 3.11 M_amp_c + 3.88 M_arg_DASH_L_c + 4.48 M_asn_DASH_L_c + 4.48 M_asp_DASH_L_c + 20000 M_atp_c + 2.51 M_clpn_EC_c + 2.2 M_cmp_c + 0.79 M_cys_DASH_L_c + 0.76 M_damp_c + 0.53 M_dcmp_c + 0.012068 M_dgdcg_SA_c + 0.6 M_dgmp_c + 0.73 M_dtmp_c + 0.23 M_gam1p_c + 0.38 M_glc_DASH_D_c…	FALSE	0	0	0	0					_0		0		LOCUS: LOCUS: LOCUS: LOCUS: LOCUS: LOCUS: LOCUS: LOCUS: LOCUS: LOCUS:	0
FALSE	0	R_biomass_SA_4a	SA biomass 4 without ions	0.42 M_12dgr_SA_c + 1.27 M_26dap_DASH_LL_c + 0.01 M_SA_FREE_FA_c + 0.38 M_acgam_c + 1.22 M_acgam1p_c + 6.6 M_ala_DASH_L_c + 3.11 M_amp_c + 3.88 M_arg_DASH_L_c + 4.48 M_asn_DASH_L_c + 4.48 M_asp_DASH_L_c + 20000 M_atp_c + 2.51 M_clpn_SA_c + 2.2 M_cmp_c + 0.79 M_cys_DASH_L_c + 0.76 M_damp_c + 0.53 M_dcmp_c + 0.012068 M_dgdcg_SA2_c + 0.6 M_dgmp_c + 0.73 M_dtmp_c + 0.23 M_gam1p_c + 0.38 M_glc_DASH_D_…	FALSE	0	0	0	0					_0		0		LOCUS: LOCUS: LOCUS: LOCUS: LOCUS: LOCUS: LOCUS: LOCUS: LOCUS: LOCUS:	0
FALSE	0	R_biomass_SA_5a	SA biomass 5 without ions	0.42 M_12dgr_SA_c + 1.27 M_26dap_DASH_LL_c + 0.01 M_SA_FREE_FA_c + 0.38 M_acgam_c + 1.22 M_acgam1p_c + 6.6 M_ala_DASH_L_c + 3.11 M_amp_c + 3.88 M_arg_DASH_L_c + 4.48 M_asn_DASH_L_c + 4.48 M_asp_DASH_L_c + 20000 M_atp_c + 2.51 M_clpn_SA_c + 2.2 M_cmp_c + 0.79 M_cys_DASH_L_c + 0.76 M_damp_c + 0.53 M_dcmp_c + 0.012068 M_dgdcg_SA2_c + 0.6 M_dgmp_c + 0.73 M_dtmp_c + 0.23 M_gam1p_c + 5.3 M_glcp_SA_c + …	FALSE	0	0	0	0					_0		0		LOCUS: LOCUS: LOCUS: LOCUS: LOCUS: LOCUS: LOCUS: LOCUS: LOCUS: LOCUS:	0
FALSE	0	R_biomass_SA_6a	SA biomass 6 without ions	0.42 M_12dgr_SA_c + 1.27 M_26dap_DASH_LL_c + 0.01 M_SA_FREE_FA_c + 0.38 M_acgam_c + 1.22 M_acgam1p_c + 6.6 M_ala_DASH_L_c + 3.11 M_amp_c + 3.88 M_arg_DASH_L_c + 4.48 M_asn_DASH_L_c + 4.48 M_asp_DASH_L_c + 20000 M_atp_c + 2.51 M_clpn_SA_c + 2.2 M_cmp_c + 0.79 M_cys_DASH_L_c + 0.76 M_damp_c + 0.53 M_dcmp_c + 0.012068 M_dgdcg_SA2_c + 0.6 M_dgmp_c + 0.73 M_dtmp_c + 0.23 M_gam1p_c + 5.3 M_glcp_SA_c + …	FALSE	0	0	0	0					_0		0		LOCUS: LOCUS: LOCUS: LOCUS: LOCUS: LOCUS: LOCUS: LOCUS: LOCUS: LOCUS:	0
FALSE	0	R_biomass_SA_6b	SA biomass 6 without ions	0.42 M_12dgr_SA_c + 1.27 M_26dap_DASH_LL_c + 0.01 M_SA_FREE_FA_c + 0.38 M_acgam_c + 1.22 M_acgam1p_c + 6.6 M_ala_DASH_L_c + 3.11 M_amp_c + 3.88 M_arg_DASH_L_c + 4.48 M_asn_DASH_L_c + 4.48 M_asp_DASH_L_c + 20000 M_atp_c + 2.51 M_clpn_SA_c + 2.2 M_cmp_c + 0.79 M_cys_DASH_L_c + 0.76 M_damp_c + 0.53 M_dcmp_c + 0.012068 M_dgdcg_SA2_c + 0.6 M_dgmp_c + 0.73 M_dtmp_c + 0.23 M_gam1p_c + 5.3 M_glcp_SA_c + …	FALSE	0	0	0	0					_0		0		LOCUS: LOCUS: LOCUS: LOCUS: LOCUS: LOCUS: LOCUS: LOCUS: LOCUS: LOCUS:	0
FALSE	0	R_biomass_SA_7a	SA biomass 7 without ions	0.01 M_10fthf_c + 0.42 M_12dgr_SA_c + 1.27 M_26dap_DASH_LL_c + 0.01 M_SA_FREE_FA_c + 0.38 M_acgam_c + 1.22 M_acgam1p_c + 6.6 M_ala_DASH_L_c + 3.11 M_amp_c + 3.88 M_arg_DASH_L_c + 4.48 M_asn_DASH_L_c + 4.48 M_asp_DASH_L_c + 20000 M_atp_c + 2.51 M_clpn_SA_c + 2.2 M_cmp_c + 0.79 M_cys_DASH_L_c + 0.76 M_damp_c + 0.53 M_dcmp_c + 0.012068 M_dgdcg_SA2_c + 0.6 M_dgmp_c + 0.73 M_dtmp_c + 0.01 M_fad_c + 0.…	FALSE	0	0	0	0					_0		0		LOCUS: LOCUS: LOCUS: LOCUS: LOCUS: LOCUS: LOCUS: LOCUS: LOCUS: LOCUS:	0
FALSE	0	R_biomass_SA_7b	SA biomass 7 without ions	0.01 M_10fthf_c + 0.42 M_12dgr_SA_c + 1.27 M_26dap_DASH_LL_c + 0.01 M_SA_FREE_FA_c + 0.38 M_acgam_c + 1.22 M_acgam1p_c + 6.6 M_ala_DASH_L_c + 3.11 M_amp_c + 3.88 M_arg_DASH_L_c + 4.48 M_asn_DASH_L_c + 4.48 M_asp_DASH_L_c + 20000 M_atp_c + 2.51 M_clpn_SA_c + 2.2 M_cmp_c + 0.79 M_cys_DASH_L_c + 0.76 M_damp_c + 0.53 M_dcmp_c + 0.012068 M_dgdcg_SA2_c + 0.6 M_dgmp_c + 0.73 M_dtmp_c + 0.01 M_fad_c + 0.…	FALSE	0	0	0	0					_0		0		LOCUS: LOCUS: LOCUS: LOCUS: LOCUS: LOCUS: LOCUS: LOCUS: LOCUS: LOCUS:	0
FALSE	3.10738e-13	R_biomass_SA_8a	SA biomass 8 without ions	0.01 M_10fthf_c + 0.42 M_12dgr_SA_c + 1.27 M_26dap_DASH_LL_c + 0.01 M_SA_FREE_FA_c + 0.38 M_acgam_c + 1.22 M_acgam1p_c + 6.6 M_ala_DASH_L_c + 3.11 M_amp_c + 3.88 M_arg_DASH_L_c + 4.48 M_asn_DASH_L_c + 4.48 M_asp_DASH_L_c + 20000 M_atp_c + 2.51 M_clpn_SA_c + 2.2 M_cmp_c + 0.79 M_cys_DASH_L_c + 0.76 M_damp_c + 0.53 M_dcmp_c + 0.012068 M_dgdcg_SA2_c + 0.6 M_dgmp_c + 0.73 M_dtmp_c + 0.01 M_fad_c + 0.…	FALSE	0	Infinity	1	0					_0		0		LOCUS: LOCUS: LOCUS: LOCUS: LOCUS: LOCUS: LOCUS: LOCUS: LOCUS: LOCUS:	3.10738e-13
FALSE	0	R_biomass_SA_lipids_only	SA biomass 2 lipids only	0.42 M_12dgr_EC_c + 0.6 M_DGDG_SA_c + 0.01 M_SA_FREE_FA_c + 2.51 M_clpn_EC_c + 0.01 M_pala_SA_c + 0.89 M_pe_EC_c + 2.31 M_pg_EC_c + 0.01 M_pgly_SA_c + 0.01 M_pleu_SA_c + 0.15 M_plys_SA_c --> M_h2o_c	FALSE	0	0	0	0					_0		0		LOCUS: LOCUS: LOCUS: LOCUS: LOCUS: LOCUS: LOCUS: LOCUS: LOCUS: LOCUS:	0
FALSE	0	R_biomass_SA_nuc_only	SA biomass only nucleutides	3.11 M_amp_c + 2.2 M_cmp_c + 0.76 M_damp_c + 0.53 M_dcmp_c + 0.6 M_dgmp_c + 0.73 M_dtmp_c + 4.01 M_gmp_c + 2.39 M_ump_c --> M_h2o_c	FALSE	0	0	0	0					_0		0		LOCUS: LOCUS: LOCUS: LOCUS: LOCUS: LOCUS: LOCUS: LOCUS: LOCUS: LOCUS:	0
FALSE	0	R_biomass_SA_only_AA	SA biomass only amino acids	6.6 M_ala_DASH_L_c + 3.88 M_arg_DASH_L_c + 4.48 M_asn_DASH_L_c + 4.48 M_asp_DASH_L_c + 0.79 M_cys_DASH_L_c + 8.72 M_gln_DASH_L_c + 8.72 M_glu_DASH_L_c + 3.51 M_gly_c + 1.45 M_his_DASH_L_c + 4.06 M_ile_DASH_L_c + 5.21 M_leu_DASH_L_c + 5.45 M_lys_DASH_L_c + 1.94 M_met_DASH_L_c + 3.33 M_phe_DASH_L_c + 2.12 M_pro_DASH_L_c + 2.6 M_ser_DASH_L_c + 2.54 M_thr_DASH_L_c + 1.27 M_trp_DASH_L_c + 2.3 M_tyr_DA…	FALSE	0	0	0	0					_0		0		LOCUS: LOCUS: LOCUS: LOCUS: LOCUS: LOCUS: LOCUS: LOCUS: LOCUS: LOCUS:	0
FALSE	1.59462e-09	R_BPNT	_3',5'-bisphosphate nucleotidase	M_h2o_c + M_pap_c --> M_amp_c + M_pi_c	FALSE	0	Infinity	0	0			Amino Acid Metabolism		_0	3.1.3.7	0		LOCUS: LOCUS: LOCUS: LOCUS: LOCUS: LOCUS: LOCUS: LOCUS: LOCUS: LOCUS:	1.59462e-09
FALSE	-5.73924e-17	R_BTNt2i	Biotin uptake	M_btn_e + M_h_e --> M_btn_c + M_h_c	FALSE	0	Infinity	0	0			Transport		_0		0		LOCUS: LOCUS: LOCUS: LOCUS: LOCUS: LOCUS: LOCUS: LOCUS: LOCUS: LOCUS:	5.73924e-17
FALSE	6.26127e-18	R_BTS3r	biotin synthase	M_dtbt_c + 2 M_s_c <==> M_btn_c + M_h2s_c	TRUE	-0.111878	0.111878	0	0	(SA2213)		Cofactor and Prosthetic Group Biosynthesis		_0	2.8.1.6	0		LOCUS: LOCUS: LOCUS: LOCUS: LOCUS: LOCUS: LOCUS: LOCUS: LOCUS: LOCUS: LOCUS:SA2213#ABBREVIATION:bioB#ECNUMBERS:2.8.1.6#	6.26127e-18
FALSE	2.01164e-08	R_CAT	catalase	2 M_h2o2_c --> 2 M_h2o_c + M_o2_c	FALSE	0	39.1303	0	0	(SA1170)		Oxidative Phosphorylation		_4	1.11.1.6	0		LOCUS: LOCUS: LOCUS: LOCUS: LOCUS: LOCUS: LOCUS: LOCUS: LOCUS: LOCUS: LOCUS:SA1170#ECNUMBERS:1.11.1.6#	2.01164e-08
FALSE	0.006161	R_CBMK	Carbamate kinase	M_atp_c + M_co2_c + M_nh4_c --> M_adp_c + M_cbp_c + 2 M_h_c	FALSE	0	2.71179	0	0	(SA1013 or SA2425)		Nitrogen Metabolism		_0	2.7.2.2	0		LOCUS: LOCUS: LOCUS: LOCUS: LOCUS: LOCUS: LOCUS: LOCUS: LOCUS: LOCUS: LOCUS:SA1013#ABBREVIATION:arcC#ECNUMBERS:2.7.2.2#, LOCUS:SA2425#ABBREVIATION:arcC#ECNUMBERS:2.7.2.2#	0.006161
FALSE	1.72188e-10	R_CBPS	carbamoyl-phosphate synthase (glutamine-hydrolysing)	2 M_atp_c + M_gln_DASH_L_c + M_h2o_c + M_hco3_c --> 2 M_adp_c + M_cbp_c + M_glu_DASH_L_c + 2 M_h_c + M_pi_c	FALSE	0	14.4242	0	0	(SA1046 and SA1045)				_0	6.3.5.5			LOCUS: LOCUS: LOCUS: LOCUS: LOCUS: LOCUS: LOCUS: LOCUS: LOCUS: LOCUS: LOCUS:SA1045#ABBREVIATION:carA#ECNUMBERS:6.3.5.5#, LOCUS:SA1046#ABBREVIATION:carB#ECNUMBERS:6.3.5.5#	1.72188e-10
FALSE	1.9323e-10	R_CDAPPA_SA	CDP-Diacylglycerol pyrophostatase (Saureus)	0.02 M_cdpdag_SA_c + M_h2o_c --> M_cmp_c + 2 M_h_c + 0.02 M_pa_SA_c	FALSE	0	Infinity	0	0			Lipid _amp; Cell Wall Metabolism		_0	3.6.1.26	0		LOCUS: LOCUS: LOCUS: LOCUS: LOCUS: LOCUS: LOCUS: LOCUS: LOCUS: LOCUS:	1.9323e-10
FALSE	0	R_CDPMEK	_4-(cytidine 5'-diphospho)-2-C-methyl-D-erythritol kinase	M_4c2me_c + M_atp_c --> M_2p4c2me_c + M_adp_c + M_h_c	FALSE	0	2.01085	0	0	(SA0453)		Sterol Biosynthesis		_0		0		LOCUS: LOCUS: LOCUS: LOCUS: LOCUS: LOCUS: LOCUS: LOCUS: LOCUS: LOCUS: LOCUS:SA0453#ABBREVIATION:ispE#ECNUMBERS:2.7.1.-#	0
FALSE	0	R_CHCOAL	_6-carboxyhexanoate-CoA ligase	M_atp_c + M_coa_c + M_pime_c --> M_amp_c + M_pmcoa_c + M_ppi_c	FALSE	0	0.188652	0	0	(SA2211)		Cofactor and Prosthetic Group Biosynthesis		_0	6.2.1.14	0		LOCUS: LOCUS: LOCUS: LOCUS: LOCUS: LOCUS: LOCUS: LOCUS: LOCUS: LOCUS: LOCUS:SA2211#	0
FALSE	5.37065e-10	R_CHLabc	choline transport via ABC system	M_atp_c + M_chol_e + M_h2o_c --> M_adp_c + M_chol_c + M_h_c + M_pi_c	FALSE	0	3.2217	0	0	(SA2237) and (SA2235) and (SA2236) and (SA2234) or (SA0678) and (SA0677)		Transport		_0		0		LOCUS: LOCUS: LOCUS: LOCUS: LOCUS: LOCUS: LOCUS: LOCUS: LOCUS: LOCUS: LOCUS:SA0678#ABBREVIATION:proX#, LOCUS:SA2237#, LOCUS:SA2234#, LOCUS:SA0677#, LOCUS:SA2236#, LOCUS:SA2235#	5.37065e-10
FALSE	-5.3697e-10	R_CHLt2r	choline transport via proton symport, reversible	M_chol_e + M_h_e <==> M_chol_c + M_h_c	TRUE	-1.65807	1.65807	0	0	(SA2408)		Transport		_0		0		LOCUS: LOCUS: LOCUS: LOCUS: LOCUS: LOCUS: LOCUS: LOCUS: LOCUS: LOCUS: LOCUS:SA2408#ABBREVIATION:cudT#	5.3697e-10
FALSE	9.45564e-14	R_CHOLD	choline dehydrogenase	M_chol_c + M_nad_c --> M_betald_c + M_h_c + M_nadh_c	FALSE	0	4.43699	0	0	(SA2405)		Other Amino Acid Metabolism		_0	1.1.99.1	0		LOCUS: LOCUS: LOCUS: LOCUS: LOCUS: LOCUS: LOCUS: LOCUS: LOCUS: LOCUS: LOCUS:SA2405#	9.45564e-14
FALSE	4.92859e-10	R_CHORM	chorismate mutase	M_chor_c --> M_pphn_c	FALSE	0	4.01755	0	0	(SA1558)		Tyrosine, Tryptophan, and Phenylalanine Metabolism		_0	5.4.99.5	0		LOCUS: LOCUS: LOCUS: LOCUS: LOCUS: LOCUS: LOCUS: LOCUS: LOCUS: LOCUS: LOCUS:SA1558#	4.92859e-10
FALSE	7.23664e-10	R_CHORS	chorismate synthase	M_3psme_c --> M_chor_c + M_pi_c	FALSE	0	1.57813	0	0	(SA1299)		Tyrosine, Tryptophan, and Phenylalanine Metabolism		_0	4.2.3.5	0		LOCUS: LOCUS: LOCUS: LOCUS: LOCUS: LOCUS: LOCUS: LOCUS: LOCUS: LOCUS: LOCUS:SA1299#ABBREVIATION:aroC#ECNUMBERS:4.6.1.4#	7.23664e-10
FALSE	0	R_CIT_Mgt	citrate-Mg transport in via proton symport	M_Cit_DASH_Mg_e + M_h_e --> M_Cit_DASH_Mg_c + M_h_c	FALSE	0	0.335475	0	0	(SA2411)		Transport		_0		0		LOCUS: LOCUS: LOCUS: LOCUS: LOCUS: LOCUS: LOCUS: LOCUS: LOCUS: LOCUS: LOCUS:SA2411#	0
FALSE	3.90453e-11	R_CLPNS_SA	Cardiolipin Synthase (Saureus)	0.04 M_pg_SA_c <==> 0.02 M_clpn_SA_c + M_glyc_c	TRUE	-3.42635	3.42635	0	0	(SA1891 or SA1155)				_0				LOCUS: LOCUS: LOCUS: LOCUS: LOCUS: LOCUS: LOCUS: LOCUS: LOCUS: LOCUS: LOCUS:SA1891#ABBREVIATION:cls#ECNUMBERS:2.7.8.-#, LOCUS:SA1155#ABBREVIATION:cls#ECNUMBERS:2.7.8.-#	3.90453e-11
FALSE	-0.0199256	R_CO2t	CO2 transporter via diffusion	M_co2_e <==> M_co2_c	TRUE	#NAME?	Infinity	0	0			Transport		_0		0		LOCUS: LOCUS: LOCUS: LOCUS: LOCUS: LOCUS: LOCUS: LOCUS: LOCUS: LOCUS:	0.0199256
FALSE	0	R_COabc	Cobalt transport via ABC system	M_atp_c + M_cobalt2_e + M_h2o_c --> M_adp_c + M_cobalt2_c + M_h_c + M_pi_c	FALSE	0	1.30146	0	0	(SA0928) and (SA0927) or (SA2476) and (SA2475) or (SA2021) and (SA2020) and (SA2019)		Transport		_0		0		LOCUS: LOCUS: LOCUS: LOCUS: LOCUS: LOCUS: LOCUS: LOCUS: LOCUS: LOCUS: LOCUS:SA0927#, LOCUS:SA2476#, LOCUS:SA2019#, LOCUS:SA2475#, LOCUS:SA2020#, LOCUS:SA2021#, LOCUS:SA0928#	0
FALSE	1.66474e-13	R_CPPPGO	coproporphyrinogen oxidase (O2 required)	M_cpppg3_c + 2 M_h_c + M_o2_c --> 2 M_co2_c + 2 M_h2o_c + M_pppg9_c	FALSE	0	0.280133	0	0	(SA1412)				_0	1.3.3.3			LOCUS: LOCUS: LOCUS: LOCUS: LOCUS: LOCUS: LOCUS: LOCUS: LOCUS: LOCUS: LOCUS:SA1412#	1.66474e-13
FALSE	0	R_CRNabc	L-carnitine transport via ABC system	M_atp_c + M_crn_e + M_h2o_c --> M_adp_c + M_crn_c + M_h_c + M_pi_c	FALSE	0	3.2217	0	0	(SA2237) and (SA2235) and (SA2236) and (SA2234) or (SA0678) and (SA0677)		Transport		_0		0		LOCUS: LOCUS: LOCUS: LOCUS: LOCUS: LOCUS: LOCUS: LOCUS: LOCUS: LOCUS: LOCUS:SA0678#ABBREVIATION:proX#, LOCUS:SA2237#, LOCUS:SA2234#, LOCUS:SA0677#, LOCUS:SA2236#, LOCUS:SA2235#	0
FALSE	1.77667e-10	R_CS	citrate synthase	M_accoa_c + M_h2o_c + M_oaa_c --> M_cit_c + M_coa_c + M_h_c	FALSE	0	85.0434	0	0	(SA1518)		Citric Acid Cycle		_0		0		LOCUS: LOCUS: LOCUS: LOCUS: LOCUS: LOCUS: LOCUS: LOCUS: LOCUS: LOCUS: LOCUS:SA1518#	1.77667e-10
FALSE	2.40032e-12	R_CSNt2	cytosine transport in via proton symport	M_csn_e + M_h_e --> M_csn_c + M_h_c	FALSE	0	Infinity	0	0			Transport		_0		0		LOCUS: LOCUS: LOCUS: LOCUS: LOCUS: LOCUS: LOCUS: LOCUS: LOCUS: LOCUS:	2.40032e-12
FALSE	8.54118e-13	R_CTPS1	CTP synthase (NH3)	M_atp_c + M_nh4_c + M_utp_c --> M_adp_c + M_ctp_c + 2 M_h_c + M_pi_c	FALSE	0	4.48829	0	0	(SA1929)				_0	6.3.4.2			LOCUS: LOCUS: LOCUS: LOCUS: LOCUS: LOCUS: LOCUS: LOCUS: LOCUS: LOCUS: LOCUS:SA1929#ABBREVIATION:pyrG#ECNUMBERS:6.3.4.2#	8.54118e-13
FALSE	0	R_Cut1	Copper export via ATPase	M_atp_c + M_cu2_c + M_h2o_c --> M_adp_c + M_cu2_e + M_h_c + M_pi_c	FALSE	0	12.1483	0	0	(SA2344)		Transport		_0		0		LOCUS: LOCUS: LOCUS: LOCUS: LOCUS: LOCUS: LOCUS: LOCUS: LOCUS: LOCUS: LOCUS:SA2344#ABBREVIATION:copA#	0
FALSE	2.92375e-16	R_CYSabc	L-cysteine transport via ABC system	M_atp_c + M_cys_DASH_L_e + M_h2o_c --> M_adp_c + M_cys_DASH_L_c + M_h_c + M_pi_c	FALSE	0	Infinity	0	0			Transport		_0		0		LOCUS: LOCUS: LOCUS: LOCUS: LOCUS: LOCUS: LOCUS: LOCUS: LOCUS: LOCUS:	2.92375e-16
FALSE	7.33218e-10	R_CYSS	cysteine synthase	M_acser_c + M_h2s_c --> M_ac_c + M_cys_DASH_L_c + M_h_c	FALSE	0	97.9758	0	0	(SA0471) or (SA0418)		Amino Acid Metabolism		_8		0		LOCUS: LOCUS: LOCUS: LOCUS: LOCUS: LOCUS: LOCUS: LOCUS: LOCUS: LOCUS: LOCUS:SA0471#ABBREVIATION:cysK#ECNUMBERS:4.2.99.8#, LOCUS:SA0418#	7.33218e-10
FALSE	7.32726e-10	R_CYSTL	cystathionine b-lyase	M_cyst_DASH_L_c + M_h2o_c --> M_hcys_DASH_L_c + M_nh4_c + M_pyr_c	FALSE	0	0.191193	0	0	(SA0346)				_0	4.4.1.8			LOCUS: LOCUS: LOCUS: LOCUS: LOCUS: LOCUS: LOCUS: LOCUS: LOCUS: LOCUS: LOCUS:SA0346#	7.32726e-10
FALSE	0	R_CYSTRS	Cysteinyl-tRNA synthetase	M_atp_c + M_cys_DASH_L_c + M_trnacys_c --> M_amp_c + M_cystrna_c + M_ppi_c	FALSE	0	3.44943	0	0	(SA0488)				_0	6.1.1.16			LOCUS: LOCUS: LOCUS: LOCUS: LOCUS: LOCUS: LOCUS: LOCUS: LOCUS: LOCUS: LOCUS:SA0488#ABBREVIATION:cysS#ECNUMBERS:6.1.1.16#	0
FALSE	0.06161	R_CYTBD	cytochrome oxidase bd (ubiquinol-8: 2 protons)	2 M_h_c + 0.5 M_o2_c + M_q8h2_c --> 2 M_h_e + M_h2o_c + M_q8_c	FALSE	0	0.0932453	0	0	(SA0913) and (SA0910) and (SA0911) and (SA0937) and (SA0912) and (SA0938)				_0				LOCUS: LOCUS: LOCUS: LOCUS: LOCUS: LOCUS: LOCUS: LOCUS: LOCUS: LOCUS: LOCUS:SA0912#ECNUMBERS:1.9.3.-#, LOCUS:SA0937#, LOCUS:SA0911#, LOCUS:SA0913#ECNUMBERS:1.9.3.-#, LOCUS:SA0938#ECNUMBERS:1.10.3.-#, LOCUS:SA0910#ECNUMBERS:1.9.3.-#	0.06161
FALSE	2.18537e-12	R_CYTD	cytidine deaminase	M_cytd_c + M_h_c + M_h2o_c --> M_nh4_c + M_uri_c	FALSE	0	3.1227	0	0	(SA1397)		Purine and Pyrimidine Biosynthesis		_0	3.5.4.5	0		LOCUS: LOCUS: LOCUS: LOCUS: LOCUS: LOCUS: LOCUS: LOCUS: LOCUS: LOCUS: LOCUS:SA1397#ABBREVIATION:cdd#ECNUMBERS:3.5.4.5#	2.18537e-12
FALSE	2.01101e-13	R_CYTDK2	cytidine kinase (GTP)	M_cytd_c + M_gtp_c --> M_cmp_c + M_gdp_c + M_h_c	FALSE	0	2.20191	0	0	(SA1439)		Purine and Pyrimidine Biosynthesis		_0		0		LOCUS: LOCUS: LOCUS: LOCUS: LOCUS: LOCUS: LOCUS: LOCUS: LOCUS: LOCUS: LOCUS:SA1439#ABBREVIATION:udk#ECNUMBERS:2.7.1.48#	2.01101e-13
FALSE	-1.3869e-14	R_CYTDt4	cytidine transport in via sodium symport	M_cytd_e + M_na1_e --> M_cytd_c + M_na1_c	FALSE	0	9.045	0	0	(SA0302 or SA0600 or SA0479)		Transport		_0		0		LOCUS: LOCUS: LOCUS: LOCUS: LOCUS: LOCUS: LOCUS: LOCUS: LOCUS: LOCUS: LOCUS:SA0600#, LOCUS:SA0479#, LOCUS:SA0302#	1.3869e-14
FALSE	5.70324e-10	R_CYTK1	cytidylate kinase (CMP)	M_atp_c + M_cmp_c <==> M_adp_c + M_cdp_c	TRUE	-1.83676	1.83676	0	0	(SA1309)		Purine and Pyrimidine Biosynthesis		_0	2.7.4.14	0		LOCUS: LOCUS: LOCUS: LOCUS: LOCUS: LOCUS: LOCUS: LOCUS: LOCUS: LOCUS: LOCUS:SA1309#ABBREVIATION:cmk#ECNUMBERS:2.7.4.14#	5.70324e-10
FALSE	-3.29714e-13	R_CYTK2	cytidylate kinase (dCMP)	M_atp_c + M_dcmp_c <==> M_adp_c + M_dcdp_c	TRUE	-1.83676	1.83676	0	0	(SA1309)		Purine and Pyrimidine Biosynthesis		_0	2.7.4.14	0		LOCUS: LOCUS: LOCUS: LOCUS: LOCUS: LOCUS: LOCUS: LOCUS: LOCUS: LOCUS: LOCUS:SA1309#ABBREVIATION:cmk#ECNUMBERS:2.7.4.14#	3.29714e-13
FALSE	-0.00950341	R_D_LACt2	D-lactate transport via proton symport	M_h_e + M_lac_DASH_D_e <==> M_h_c + M_lac_DASH_D_c	TRUE	#NAME?	Infinity	0	0			Transport		_0		0		LOCUS: LOCUS: LOCUS: LOCUS: LOCUS: LOCUS: LOCUS: LOCUS: LOCUS: LOCUS:	0.00950341
FALSE	8.85729e-10	R_DAGK_SA	Diacylglycerol kinase	0.02 M_12dgr_SA_c + M_atp_c --> M_adp_c + M_h_c + 0.02 M_pa_SA_c	FALSE	0	2.23145	0	0	(SA1398)				_0	2.7.1.107			LOCUS: LOCUS: LOCUS: LOCUS: LOCUS: LOCUS: LOCUS: LOCUS: LOCUS: LOCUS: LOCUS:SA1398#ABBREVIATION:dgkA#ECNUMBERS:2.7.1.107#	8.85729e-10
FALSE	-6.33792e-10	R_DALAt2r	D-alanine transport via proton symport	M_ala_DASH_D_e + M_h_e <==> M_ala_DASH_D_c + M_h_c	TRUE	-1.04563	1.04563	0	0	(SA1190 or SA0871)		Transport		_0		0		LOCUS: LOCUS: LOCUS: LOCUS: LOCUS: LOCUS: LOCUS: LOCUS: LOCUS: LOCUS: LOCUS:SA1190#ABBREVIATION:alsT#, LOCUS:SA0871#	6.33792e-10
FALSE	1.98422e-09	R_DAPDC	diaminopimelate decarboxylase	M_26dap_DASH_M_c + M_h_c --> M_co2_c + M_lys_DASH_L_c	FALSE	0	2.01225	0	0	(SA1232) or (SA0119)				_0	4.1.1.20			LOCUS: LOCUS: LOCUS: LOCUS: LOCUS: LOCUS: LOCUS: LOCUS: LOCUS: LOCUS: LOCUS:SA1232#ABBREVIATION:lysA#ECNUMBERS:4.1.1.20#, LOCUS:SA0119#ABBREVIATION:EC4.1.1.20#	1.98422e-09
FALSE	1.98422e-09	R_DAPE	diaminopimelate epimerase	M_26dap_DASH_LL_c <==> M_26dap_DASH_M_c	TRUE	#NAME?	Infinity	0	0			Cell Envelope Biosynthesis		_0	5.1.1.7	2		LOCUS: LOCUS: LOCUS: LOCUS: LOCUS: LOCUS: LOCUS: LOCUS: LOCUS: LOCUS:	1.98422e-09
FALSE	3.23784e-10	R_DASYN_SA	CDP-Diacylglycerol synthetase (Saureus)	M_ctp_c + M_h_c + 0.02 M_pa_SA_c <==> 0.02 M_cdpdag_SA_c + M_ppi_c	TRUE	-0.815272	0.815272	0	0	(SA1104)		Lipid _amp; Cell Wall Metabolism		_0	2.7.7.41	0		LOCUS: LOCUS: LOCUS: LOCUS: LOCUS: LOCUS: LOCUS: LOCUS: LOCUS: LOCUS: LOCUS:SA1104#ABBREVIATION:cdsA#ECNUMBERS:2.7.7.41#	3.23784e-10
FALSE	-9.78253e-15	R_DB4PS	_3,4-Dihydroxy-2-butanone-4-phosphate synthase	M_ru5p_DASH_D_c --> M_db4p_c + M_for_c + M_h_c	FALSE	0	16.7016	0	0	(SA1587)		Cofactor and Prosthetic Group Biosynthesis		_2		2		LOCUS: LOCUS: LOCUS: LOCUS: LOCUS: LOCUS: LOCUS: LOCUS: LOCUS: LOCUS: LOCUS:SA1587#ABBREVIATION:ribBA#	9.78253e-15
FALSE	-6.77626e-21	R_DBTSr	dethiobiotin synthase	M_atp_c + M_co2_c + M_dann_c <==> M_adp_c + M_dtbt_c + 3 M_h_c + M_pi_c	TRUE	-0.00977633	0.00977633	0	0	(SA2215)		Cofactor and Prosthetic Group Biosynthesis		_0	6.3.3.3	0		LOCUS: LOCUS: LOCUS: LOCUS: LOCUS: LOCUS: LOCUS: LOCUS: LOCUS: LOCUS: LOCUS:SA2215#ABBREVIATION:bioD#ECNUMBERS:6.3.3.3#	6.77626e-21
FALSE	1.64748e-13	R_DCMPDA	dCMP deaminase	M_dcmp_c + M_h_c + M_h2o_c <==> M_dump_c + M_nh4_c	TRUE	-0.669329	0.669329	0	0	(SA1417)				_0	3.5.4.12			LOCUS: LOCUS: LOCUS: LOCUS: LOCUS: LOCUS: LOCUS: LOCUS: LOCUS: LOCUS: LOCUS:SA1417#ABBREVIATION:comEB#	1.64748e-13
FALSE	7.23664e-10	R_DDPA	_3-deoxy-D-arabino-heptulosonate 7-phosphate synthetase	M_e4p_c + M_h2o_c + M_pep_c --> M_2dda7p_c + M_pi_c	FALSE	0	4.01755	0	0	(SA1558)		Tyrosine, Tryptophan, and Phenylalanine Metabolism		_0	4.1.2.15	0		LOCUS: LOCUS: LOCUS: LOCUS: LOCUS: LOCUS: LOCUS: LOCUS: LOCUS: LOCUS: LOCUS:SA1558#	7.23664e-10
FALSE	-1.86356e-13	R_DGK1	deoxyguanylate kinase (dGMP:ATP)	M_atp_c + M_dgmp_c <==> M_adp_c + M_dgdp_c	TRUE	-3.84258	3.84258	0	0	(SA1052)				_0	2.7.4.8	0		LOCUS: LOCUS: LOCUS: LOCUS: LOCUS: LOCUS: LOCUS: LOCUS: LOCUS: LOCUS: LOCUS:SA1052#ABBREVIATION:gmk#ECNUMBERS:2.7.4.8#	1.86356e-13
FALSE	3.34319e-09	R_DHAD1	dihydroxy-acid dehydratase (2,3-dihydroxy-3-methylbutanoate)	M_23dhmb_c --> M_3mob_c + M_h2o_c	FALSE	0	0.245475	0	0	(SA1858)				_0	4.2.1.9			LOCUS: LOCUS: LOCUS: LOCUS: LOCUS: LOCUS: LOCUS: LOCUS: LOCUS: LOCUS: LOCUS:SA1858#ABBREVIATION:ilvD#ECNUMBERS:4.2.1.9#	3.34319e-09
FALSE	2.06487e-09	R_DHAD2	Dihydroxy-acid dehydratase (2,3-dihydroxy-3-methylpentanoate)	M_23dhmp_c --> M_3mop_c + M_h2o_c	FALSE	0	0.245475	0	0	(SA1858)		Valine, Leucine, and Isoleucine Metabolism		_0		0		LOCUS: LOCUS: LOCUS: LOCUS: LOCUS: LOCUS: LOCUS: LOCUS: LOCUS: LOCUS: LOCUS:SA1858#ABBREVIATION:ilvD#ECNUMBERS:4.2.1.9#	2.06487e-09
FALSE	9.93956e-10	R_DHAK	dihydroxyacetone kinase	M_atp_c + M_dha_c --> M_adp_c + M_dhap_c + M_h_c	FALSE	0	7.57784	0	0	(SA0605)		Lipid _amp; Cell Wall Metabolism		_0	2.7.1.29	0		LOCUS: LOCUS: LOCUS: LOCUS: LOCUS: LOCUS: LOCUS: LOCUS: LOCUS: LOCUS: LOCUS:SA0605#	9.93956e-10
FALSE	1.98461e-09	R_DHDPRy	dihydrodipicolinate reductase (NADPH)	M_23dhdp_c + M_h_c + M_nadph_c --> M_nadp_c + M_thdp_c	FALSE	0	2.76474	0	0	(SA1228)				_0	1.3.1.26	0		LOCUS: LOCUS: LOCUS: LOCUS: LOCUS: LOCUS: LOCUS: LOCUS: LOCUS: LOCUS: LOCUS:SA1228#ABBREVIATION:dapB#ECNUMBERS:1.3.1.26#	1.98461e-09
FALSE	1.98461e-09	R_DHDPS	dihydrodipicolinate synthase	M_aspsa_c + M_pyr_c --> M_23dhdp_c + M_h_c + 2 M_h2o_c	FALSE	0	2.35372	0	0	(SA1227)				_0	4.2.1.52			LOCUS: LOCUS: LOCUS: LOCUS: LOCUS: LOCUS: LOCUS: LOCUS: LOCUS: LOCUS: LOCUS:SA1227#ABBREVIATION:dapA#ECNUMBERS:4.2.1.52#	1.98461e-09
FALSE	2.82885e-13	R_DHFR	dihydrofolate reductase	M_dhf_c + M_h_c + M_nadph_c <==> M_nadp_c + M_thf_c	TRUE	-6.28489	6.28489	0	0	(SA1259)				_0	1.5.1.3			LOCUS: LOCUS: LOCUS: LOCUS: LOCUS: LOCUS: LOCUS: LOCUS: LOCUS: LOCUS: LOCUS:SA1259#ABBREVIATION:folA#ECNUMBERS:1.5.1.3#	2.82885e-13
FALSE	1.49704e-14	R_DHFS	dihydrofolate synthase	M_atp_c + M_dhpt_c + M_glu_DASH_L_c --> M_adp_c + M_dhf_c + M_h_c + M_pi_c	FALSE	0	4.10954	0	0	(SA1487)				_0	6.3.2.12			LOCUS: LOCUS: LOCUS: LOCUS: LOCUS: LOCUS: LOCUS: LOCUS: LOCUS: LOCUS: LOCUS:SA1487#ABBREVIATION:folC#ECNUMBERS:6.3.2.17#	1.49704e-14
FALSE	0	R_DHNAOT	_1,4-dihydroxy-2-naphthoate octaprenyltransferase	M_dhna_c + M_octdp_c --> M_2dmmq8_c + M_co2_c + M_h_c + M_ppi_c	FALSE	0	2.34249	0	0	(SA0894)				_0				LOCUS: LOCUS: LOCUS: LOCUS: LOCUS: LOCUS: LOCUS: LOCUS: LOCUS: LOCUS: LOCUS:SA0894#	0
FALSE	1.52369e-14	R_DHNPA2	dihydroneopterin aldolase	M_dhnpt_c --> M_6hmhpt_c + M_gcald_c	FALSE	0	1.34366	0	0	(SA0473)				_1				LOCUS: LOCUS: LOCUS: LOCUS: LOCUS: LOCUS: LOCUS: LOCUS: LOCUS: LOCUS: LOCUS:SA0473#ABBREVIATION:folB#ECNUMBERS:4.1.2.25#	1.52369e-14
FALSE	5.22965e-13	R_DHORD5	dihydroorotic acid (menaquinone-8)	M_dhor_DASH_S_c + M_mqn8_c --> M_mql8_c + M_orot_c	FALSE	0	1.53688	0	0	(SA2375)				_0	1.3.3.1	0		LOCUS: LOCUS: LOCUS: LOCUS: LOCUS: LOCUS: LOCUS: LOCUS: LOCUS: LOCUS: LOCUS:SA2375#ABBREVIATION:pyrD#ECNUMBERS:1.3.3.1#	5.22965e-13
[truncated: 570 more rows]

## Sheet: Metabolite definitions
Metabolite Abbreviation	Metabolite Name	Charge	Compartment	Boundary Condition	Formula	KEGG ID
[truncated: 741 more rows]
