# Supplementary material for: Quorum-sensing agr system of Staphylococcus aureus primes gene expression for protection from lethal oxidative stress
Source: eLife. 2024 Apr 30;12:RP89098. doi: 10.7554/eLife.89098 (PMC11060713; doi:10.7554/eLife.89098)
Supplement: Supplementary file 3. [file elife-89098-supp3.xlsx]

## Sheet: Description
Supplementary file 3: RNA-seq comparison of ΔagrΔrot and Δagr mutant strains grown to early exponential phase, with or without treatment with H202
Legend
locus_tag	Gene identifier in the LAC strain RefSeq assembly GCF_000013465.1
old_locus_tag	Gene identifier ("old_locus_lag") in the FPR3757 strain RefSeq assembly GCF_000013465.1
gene	Gene name in RefSeq assembly GCF_000013465.1 annotation
baseMean	Average expression across all conditions
product	Protein product in RefSeq assembly GCF_000013465.1
log2FoldChange	Base 2 logarithm of the fold change. Positive values indicate higher expression in ∆agr compared to LAC WT
stat	Wald test statistic
lfcSE	standard error on log fold change
pvalue	Wald test p value as determined by DESeq2
padj	False Discovery Rate (FDR)-corrected p value ("q value")
lfcSE	Standard error on log fold change
Tables
Δagr condition: fold changes are expression in H2O2 / expression in untreated control for Δagr mutant
ΔagrΔrot condition: fold changes are expression in H2O2 / expression in control for ΔagrΔrot double mutant
Interaction term: fold changes are condition LFC for ΔagrΔrot / condition LFC for Δagr mutant
Strain effect in untreated control: fold changes are expression in ΔagrΔrot / expression in Δagr in untreated control condition
Strain effect in H2O2: fold changes are expression in ΔagrΔrot / expression in Δagr in treated (H202) condition
De-repressed gene set: genes induced in agr wild-type in response to H202, induced in wild-type to a significantly higher degree than in the Δagr mutant, and induced at a higher absolute level in the wild-type than Δagr in response to H2O2
Gene counts: All gene counts, normalized for library size

## Sheet: Normalized gene counts
locus_tag	old_locus_tag (FPR3757)	ΔagrΔrot_untreated_I	ΔagrΔrot_untreated_II	ΔagrΔrot_untreated_III	ΔagrΔrot_H202treated_I	ΔagrΔrot_H202treated_II	ΔagrΔrot_H202treated_III	Δagr_untreated_I	Δagr_untreated_II	Δagr_untreated_III	Δagr_H202treated_I	Δagr_H202treated_II	Δagr_H202treated_III
SAUSA300_RS00010	SAUSA300_0001	11203.6	11334	11041.6	16517.5	17701.7	18905.5	9858.77	10408.2	11749.8	21919.4	22493	22832.5
SAUSA300_RS00015	SAUSA300_0002	12447.2	12591.8	11495.9	13232.8	15053.3	14763	11483.1	11995.3	11830.5	16544.8	16702.6	17421.1
SAUSA300_RS00020	SAUSA300_0003	1072.5	1227.41	1337.41	1643.05	2383.44	3361.99	1448.49	1252.12	1387.69	1947.01	1950.44	1988.56
SAUSA300_RS00025	SAUSA300_0004	5726.01	5880.09	5704.71	11225.5	12045.2	14634.4	6072.93	5950.5	6710.23	10386.8	11093.6	11152.4
SAUSA300_RS00030	SAUSA300_0005	14482.8	14532.6	13293.7	27781.1	24821.4	26349.9	13266	14734.4	13832.4	23413.2	21964.7	21923.3
SAUSA300_RS00035	SAUSA300_0006	18075.3	17597.2	16050.8	23275.9	26336.9	28278.2	17894.8	19325.2	18247.4	22723.1	21844.2	27068.8
SAUSA300_RS00040	SAUSA300_0007	759.959	671.964	797.21	4798.7	5459.39	6300.87	870.656	931.045	983.901	3885.65	3576.47	4395.83
SAUSA300_RS00045	SAUSA300_0008	182.588	147.641	180.88	250.06	240.648	241.572	185.393	179.919	203.004	285.833	264.826	313.703
SAUSA300_RS00050	SAUSA300_0009	23216.6	21088.7	15153.7	10240.2	10498.9	8988.18	23182	21448.4	16898.2	10022.1	9927	10251.2
SAUSA300_RS00055	SAUSA300_0010	776.408	770.126	882.473	308.497	299.531	264.442	908.774	872.535	1084.66	301.38	301.901	449.286
SAUSA300_RS00060	SAUSA300_0011	737.752	715.858	839.233	131.825	156.166	132.936	857.661	736.498	1006.87	162.65	169.489	225.972
SAUSA300_RS00065	SAUSA300_0012	563.389	555.448	630.947	407.706	424.975	450.266	641.08	620.209	679.395	319.319	270.122	325.666
SAUSA300_RS00070	SAUSA300_0013	2829.28	2621.62	3487.87	3392.11	3947.66	4090.99	3138.69	3367.27	4089.71	2948.02	2988.56	3829.57
SAUSA300_RS00075	SAUSA300_0014	15084.9	13899	13019.7	14907.1	15068.7	14914.5	13764.2	13649.7	13574.6	10367.7	10771.8	12173.3
SAUSA300_RS00080	SAUSA300_0015	4766.19	4244.87	3645	5336.87	4984.5	4714.22	4707.61	4988.73	4043.03	3978.93	4262.37	4203.09
SAUSA300_RS00085	SAUSA300_0016	10311.3	9038	9468.47	9942.59	10560.4	9710.03	9811.99	10146.4	10130.9	8393.19	7891.81	9690.23
SAUSA300_RS00090	SAUSA300_0017	512.397	501.18	537.767	3011.59	3667.33	3287.66	494.671	646.539	537.145	3275.71	3465.25	2929.67
SAUSA300_RS00095	SAUSA300_0018	0.822466	0.798058	1.21804	4.07706	10.2404	7.14709	1.73265	1.46276	1.48178	4.78381	11.9172	9.30475
SAUSA300_RS00100	SAUSA300_0019	0	3.99029	1.82707	2.71804	11.5204	2.85883	2.59897	1.46276	0.740889	13.1555	6.62065	13.2925
SAUSA300_RS00105	SAUSA300_0020	3771.83	3815.51	4015.28	5266.2	4672.16	5064.43	3429.78	3269.99	3762.23	4000.46	3927.37	3491.94
SAUSA300_RS00110	SAUSA300_0021	10703.6	9958.96	8807.07	7263.96	7388.42	7188.54	8954.33	8817.5	8514.3	5886.48	5683.16	6014.85
SAUSA300_RS00115	SAUSA300_0022	8453.31	7690.88	5958.06	5408.9	5684.68	5480.39	7093.46	7348.16	6270.89	4014.81	3972.39	4559.33
SAUSA300_RS00120	SAUSA300_0023	4350.85	4049.34	3127.94	3245.34	3092.59	2966.04	3953.04	3930.43	3380.68	2234.04	2254.99	2643.88
SAUSA300_RS00125	SAUSA300_0024	785.455	780.5	1043.86	2084.74	2204.24	2477.18	846.399	987.361	1182.46	1864.49	2011.35	2132.12
SAUSA300_RS00130	SAUSA300_0025	2403.25	2584.11	3005.52	3053.72	2675.29	2368.54	3742.52	3529.63	3746.68	5414.08	5504.41	4326.71
SAUSA300_RS00135	SAUSA300_0026	346.258	348.751	412.308	1100.81	887.071	992.016	374.252	385.437	377.853	1138.55	1124.19	773.623
SAUSA300_RS00140	SAUSA300_0027	2209.14	2276.06	2291.14	2338.87	2187.6	2181.29	2377.19	2337.49	2222.67	2247.19	2380.78	2141.42
SAUSA300_RS00145	SAUSA300_0028	132.417	130.881	140.684	205.212	188.167	170.101	140.345	136.768	149.66	236.799	198.619	194.07
SAUSA300_RS00155	SAUSA300_0030	1363.65	1280.88	1305.13	1156.53	1223.72	1043.47	1269.17	1302.59	1195.05	678.105	623.665	598.162
SAUSA300_RS00160	SAUSA300_0031	221.243	233.831	277.714	357.422	440.336	408.813	218.314	231.847	263.016	188.96	233.047	180.778
SAUSA300_RS00165	SAUSA300_0032	143205	142890	144085	102550	98037.4	93543.9	143064	155256	174520	151246	167612	188873
SAUSA300_RS00170	SAUSA300_0033	15983.8	15544.6	13564.8	8765.67	11036.5	10490.5	16271.3	17158.1	18764.5	20258.2	21077.5	27083.5
SAUSA300_RS00175	SAUSA300_0035	2866.3	3116.41	2981.77	2265.49	2247.76	2228.46	3357.87	3318.26	3270.28	5194.02	5267.39	5040.51
SAUSA300_RS00185	SAUSA300_0036	5.75726	2.39417	1.21804	10.8722	6.40023	12.8648	3.4653	0.731379	4.44533	11.9595	17.2137	7.9755
SAUSA300_RS00190		9.8696	7.18252	11.5714	40.7706	20.4807	38.5943	6.93059	5.85103	9.63156	26.311	48.9928	14.6217
SAUSA300_RS00195		10.6921	5.5864	10.9624	38.0525	38.4014	40.0237	13.8612	8.04517	12.5951	33.4867	25.1585	25.2557
SAUSA300_RS00200	SAUSA300_0037	377.512	391.846	345.925	2251.9	2153.04	2700.17	346.53	348.136	444.533	1136.15	1158.61	1149.8
SAUSA300_RS00205	SAUSA300_0038	118.435	98.9591	84.0451	290.83	263.689	300.178	109.157	97.2734	100.761	193.744	262.178	227.302
SAUSA300_RS00210	SAUSA300_0039	229.468	177.169	168.699	394.116	418.575	384.513	235.64	236.235	206.708	308.556	293.957	389.47
SAUSA300_RS00215	SAUSA300_0040	20.5617	15.9612	12.1804	53.0018	89.6032	65.7532	20.7918	19.0158	20.7449	41.8583	42.3721	49.1822
SAUSA300_RS00220	SAUSA300_0041	1092.24	953.679	806.954	966.263	922.913	839.068	1186.86	1189.95	1052.8	923.275	987.8	919.841
SAUSA300_RS00225	SAUSA300_0042	3630.37	3479.53	3595.67	3551.12	3188.59	3071.82	3474.83	3436.02	3416.98	2925.3	2955.46	2710.34
SAUSA300_RS00240	SAUSA300_0045	21.3841	16.7592	24.3609	33.9755	35.8413	40.0237	12.1285	11.7021	34.8218	27.5069	11.9172	53.17
SAUSA300_RS00245	SAUSA300_0046	2306.2	2349.48	2535.36	3623.15	3787.65	3118.99	2482.89	2462.55	2944.29	3604.6	3637.38	3283.25
SAUSA300_RS00250	SAUSA300_0047	301.845	319.223	303.293	428.091	428.815	425.966	395.044	413.96	435.643	442.502	426.37	490.493
SAUSA300_RS00255	SAUSA300_0048	28.7863	31.1242	15.8346	16.3082	28.161	51.459	40.7172	43.8827	39.2671	32.2907	50.3169	59.8162
SAUSA300_RS00260	SAUSA300_0049	110.21	127.689	112.669	157.646	162.566	197.26	155.938	138.962	170.404	159.062	160.22	211.351
SAUSA300_RS00265	SAUSA300_0050	212.196	212.283	226.556	135.902	231.688	218.701	267.694	242.086	258.57	237.995	254.233	316.361
SAUSA300_RS00275	SAUSA300_0053	2606.4	2681.47	2774.71	1503.08	1967.43	1588.08	3993.76	3856.56	4044.51	1902.76	1881.59	2355.43
SAUSA300_RS00280	SAUSA300_0055	509.107	481.229	442.15	236.469	170.246	184.395	543.185	459.306	393.412	273.873	243.64	211.351
SAUSA300_RS00285		0.822466	0	0	1.35902	3.84014	8.5765	0.866324	0	0.740889	1.19595	2.64826	1.32925
SAUSA300_RS00290	SAUSA300_0056	3.28987	4.78835	4.26316	5.43608	14.0805	5.71767	0.866324	5.85103	1.48178	3.58786	3.97239	9.30475
SAUSA300_RS00295	SAUSA300_0057	9.04713	8.77863	7.30827	31.2574	26.8809	22.8707	6.93059	6.58241	7.40889	20.3312	25.1585	23.9265
SAUSA300_RS00300	SAUSA300_0059	1.64493	3.99029	3.04511	12.2312	12.8005	34.306	2.59897	5.11965	4.44533	13.1555	9.2689	6.64625
SAUSA300_RS00310	SAUSA300_0061	996.007	920.16	796.601	717.562	759.067	731.862	781.425	751.126	691.99	529.807	484.631	584.87
SAUSA300_RS00315	SAUSA300_0062	955.706	916.17	786.857	762.41	705.305	677.544	652.342	667.017	606.047	452.07	488.604	435.994
SAUSA300_RS00320	SAUSA300_0063	124.192	129.285	96.2255	53.0018	75.5227	51.459	107.424	105.319	99.2791	41.8583	33.1032	70.4502
SAUSA300_RS00325	SAUSA300_0064	535.426	505.969	389.165	247.342	288.01	275.878	295.417	308.642	273.388	157.866	141.682	167.485
SAUSA300_RS00330	SAUSA300_0065	622.607	636.052	504.879	342.473	339.212	315.901	426.232	336.434	280.056	204.508	215.833	203.375
SAUSA300_RS00335	SAUSA300_0066	23.8515	34.3165	30.4511	14.9492	23.0408	25.7295	27.7224	26.3296	37.0445	21.5271	19.8619	11.9632
SAUSA300_RS00340	SAUSA300_0067	11225	9670.06	5586.56	1834.68	2313.04	2251.33	7821.18	5530.69	3951.9	1036.89	973.235	1070.05
SAUSA300_RS00355	SAUSA300_0070	5759.73	4499.45	2672.39	2848.5	2438.49	2172.71	3203.67	2560.56	1562.54	1679.12	1708.13	1246.84
SAUSA300_RS00360	SAUSA300_0071	857.01	841.153	880.646	1267.97	1315.89	1199.28	942.561	928.119	1029.09	1189.97	1272.49	1303.99
SAUSA300_RS00365	SAUSA300_0072	320.762	315.233	356.278	797.744	742.426	743.297	374.252	374.466	389.708	679.301	708.409	665.954
SAUSA300_RS00370	SAUSA300_0073	899.778	777.308	792.338	1691.98	1754.94	1778.2	836.869	963.226	921.666	1399.26	1497.59	1682.83
SAUSA300_RS00375	SAUSA300_0074	335.566	308.848	316.692	565.352	611.862	708.991	336.134	373.003	367.481	490.341	451.528	592.845
SAUSA300_RS00380	SAUSA300_0075	259.077	247.398	243.609	419.937	602.901	594.638	287.62	302.791	329.696	435.327	399.887	538.346
SAUSA300_RS00385	SAUSA300_0076	268.124	238.619	304.511	718.921	652.823	717.567	254.699	332.046	342.291	546.55	643.527	663.295
SAUSA300_RS00390	SAUSA300_0077	77.3118	110.132	144.947	259.573	343.052	460.272	112.622	147.007	220.044	263.11	279.391	386.812
SAUSA300_RS00395	SAUSA300_0078	4877.23	4388.52	4305.18	5669.83	6607.59	6955.54	4092.52	4084.75	3667.4	4749.13	4758.92	5750.33
SAUSA300_RS00400	SAUSA300_0079	1218.9	1158.78	1135.83	2035.81	1460.53	1516.61	1088.1	1037.83	899.439	1461.45	1494.94	1428.94
SAUSA300_RS00405		5.75726	12.7689	9.13533	8.15412	8.96032	15.7236	9.52957	11.7021	16.2996	11.9595	9.2689	21.268
SAUSA300_RS00410	SAUSA300_0080	15.6269	31.9223	21.3158	65.2329	24.3209	25.7295	25.1234	38.7631	48.1578	23.919	25.1585	46.5237
SAUSA300_RS00415	SAUSA300_0081	1268.24	1446.88	1387.96	1451.43	1520.69	1407.98	1529.06	1520.54	1944.83	1189.97	1424.76	1680.17
SAUSA300_RS00425		78.9568	86.9883	93.7894	74.7461	87.0431	91.4827	97.0283	70.9437	93.352	64.5814	84.7443	90.389
SAUSA300_RS00430	SAUSA300_0083	360.24	383.866	432.406	300.343	363.533	395.949	388.98	340.822	463.797	282.245	325.736	394.787
SAUSA300_RS00435	SAUSA300_0084	108.566	102.949	138.248	152.21	145.925	192.971	123.884	90.691	136.324	112.42	120.496	115.645
SAUSA300_RS00440	SAUSA300_0085	154.624	130.083	159.564	279.958	326.412	357.354	169.8	126.529	153.364	235.603	271.446	248.57
SAUSA300_RS00445	SAUSA300_0086	663.73	611.312	532.285	524.581	533.779	607.502	588.234	464.425	512.695	405.428	417.101	498.469
SAUSA300_RS00455	SAUSA300_0088	32.0762	31.9223	34.7143	146.774	197.127	190.112	43.3162	45.3455	59.2711	118.399	92.689	159.51
SAUSA300_RS00460	SAUSA300_0089	1144.05	1110.1	1281.38	4499.71	5084.34	5110.17	1055.18	1116.82	1526.97	4005.24	3975.04	4573.95
SAUSA300_RS00465		7.4022	7.18252	10.9624	13.5902	15.3605	22.8707	6.93059	10.2393	19.2631	21.5271	34.4274	39.8775
SAUSA300_RS00470	SAUSA300_0090	117.613	112.526	112.669	168.518	168.966	177.248	128.216	122.872	157.068	186.569	189.35	204.704
SAUSA300_RS00475	SAUSA300_0091	127.482	86.1902	112.06	245.983	230.408	238.713	106.558	104.587	156.328	175.805	214.509	223.314
SAUSA300_RS00485	SAUSA300_0093	703.209	686.33	658.353	773.282	634.902	581.773	722.515	715.288	667.541	621.895	585.265	576.894
SAUSA300_RS00490	SAUSA300_0094	48.5255	52.6718	62.7293	46.2067	61.4422	65.7532	47.6478	51.1965	78.5342	69.3652	78.1236	97.0352
SAUSA300_RS00495	SAUSA300_0095	245.095	254.58	286.24	345.191	294.41	287.313	241.704	269.147	320.805	328.887	342.949	416.055
SAUSA300_RS00500	SAUSA300_0096	368.465	414.99	405	449.835	482.577	385.943	253.833	254.52	351.181	432.935	423.721	470.554
SAUSA300_RS00505	SAUSA300_0097	3397.61	3393.34	3351.45	1189.14	976.674	790.468	2837.21	3100.31	2843.53	1608.56	1681.64	1547.25
SAUSA300_RS00510	SAUSA300_0098	776.408	744.588	817.308	353.345	366.093	250.148	727.712	685.302	708.29	395.86	364.136	447.957
SAUSA300_RS00515	SAUSA300_0099	3988.96	4307.91	3359.37	771.923	720.665	548.896	714.718	677.988	530.477	391.076	319.115	324.337
SAUSA300_RS00520	SAUSA300_0100	557.632	525.92	309.992	214.725	168.966	118.642	91.8304	71.6751	53.344	64.5814	52.9652	57.1577
SAUSA300_RS00525	SAUSA300_0101	634.122	718.252	463.466	311.215	244.489	198.689	181.062	193.084	131.878	178.197	169.489	122.291
SAUSA300_RS00530	SAUSA300_0102	477.853	450.903	292.331	237.828	207.367	150.089	146.409	155.784	112.615	138.73	156.247	108.998
SAUSA300_RS00535	SAUSA300_0103	656.328	569.015	401.346	349.268	267.529	243.001	230.442	248.669	183.741	196.136	178.757	200.717
SAUSA300_RS00540	SAUSA300_0104	3662.44	3398.93	2958.63	2879.76	2502.49	2348.53	3022.61	3060.09	2793.15	2065.41	2307.96	2320.87
SAUSA300_RS00545	SAUSA300_0105	922.807	802.048	607.804	479.734	536.339	577.485	781.425	623.135	495.655	307.36	319.115	285.789
SAUSA300_RS00550	SAUSA300_0106	1107.86	870.681	878.21	634.662	634.902	733.291	878.453	794.277	705.326	327.691	293.957	356.239
SAUSA300_RS00555	SAUSA300_0107	1900.72	1930.5	3457.42	4184.42	4891.05	4639.89	2777.44	2771.93	3409.57	2554.55	2448.32	3039.99
SAUSA300_RS00560	SAUSA300_0108	1787.22	1280.08	670.533	346.55	408.334	354.495	830.805	643.613	427.493	209.292	180.082	247.24
SAUSA300_RS00565	SAUSA300_0109	11.5145	11.9709	17.0526	20.3853	26.8809	40.0237	11.2622	16.8217	17.7813	25.115	31.7791	34.5605
SAUSA300_RS00570	SAUSA300_0110	119.258	95.7669	155.301	284.035	211.207	275.878	188.859	236.967	294.133	391.076	443.583	572.907
SAUSA300_RS00575	SAUSA300_0111	786.278	687.128	552.992	388.68	422.415	480.284	512.864	411.766	485.282	395.86	301.901	417.384
SAUSA300_RS00580	SAUSA300_0112	3381.16	3147.54	4471.44	3962.9	4162.71	4495.52	2956.77	2709.76	4597.22	4817.3	4980.05	5624.05
SAUSA300_RS00585	SAUSA300_0113	802.727	829.182	791.729	337.037	276.49	381.654	637136	587486	552269	394838	412670	308664
SAUSA300_RS00590	SAUSA300_0114	702.386	696.704	646.173	747.461	606.741	611.791	14396.6	14174.1	16350.7	14121.8	16292.1	17317.5
SAUSA300_RS00595	SAUSA300_0115	709.788	587.37	936.067	561.275	783.388	1046.33	911.373	756.977	1170.6	870.653	805.071	1322.6
SAUSA300_RS00600	SAUSA300_0116	255.787	238.619	498.18	521.863	551.699	680.403	504.201	427.857	714.958	712.788	717.678	919.841
SAUSA300_RS00605	SAUSA300_0117	376.69	361.52	1132.78	1666.16	1772.86	2092.67	688.728	683.839	1075.03	2851.15	3103.76	3473.33
SAUSA300_RS00610	SAUSA300_0118	9.8696	11.9709	20.7068	137.261	111.364	145.801	13.8612	15.359	17.7813	60.9936	59.5858	87.7305
SAUSA300_RS00615	SAUSA300_0119	32.0762	27.134	29.8421	153.569	130.565	158.665	32.054	44.6141	34.8218	56.2098	84.7443	97.0352
SAUSA300_RS00620	SAUSA300_0120	96.2286	71.8252	98.0526	233.751	270.09	314.472	117.82	95.8106	88.1658	125.575	135.061	186.095
SAUSA300_RS00625	SAUSA300_0121	42.7682	48.6815	52.9849	80.1821	121.604	148.659	57.1774	40.2258	42.2307	99.2641	66.2065	108.998
SAUSA300_RS00630	SAUSA300_0122	157.091	103.747	107.188	259.573	303.371	337.342	134.28	122.14	148.919	198.528	165.516	237.936
SAUSA300_RS00635	SAUSA300_0123	194.102	187.544	193.06	312.574	314.891	431.684	211.383	185.039	204.485	257.13	225.102	300.41
SAUSA300_RS00640	SAUSA300_0124	101.163	106.142	96.8345	207.93	180.486	175.818	123.018	89.2282	93.352	125.575	128.441	126.279
SAUSA300_RS00645	SAUSA300_0125	180.12	164.4	161.391	303.061	263.689	360.213	195.789	193.815	177.073	211.684	210.537	299.081
SAUSA300_RS00650	SAUSA300_0126	194.102	191.534	186.361	413.142	367.373	361.643	248.635	206.249	197.077	301.38	316.467	275.155
SAUSA300_RS00660	SAUSA300_0127	532.136	549.862	498.789	353.345	249.609	210.124	84.8998	80.4517	76.3116	92.0883	99.3097	102.352
SAUSA300_RS00665	SAUSA300_0128	477.853	502.776	549.947	642.816	561.94	491.72	101.36	129.454	150.4	322.907	313.819	235.277
SAUSA300_RS00670	SAUSA300_0129	3822	3564.92	2131.58	581.66	537.619	531.743	4206	3467.47	2113.76	673.321	673.982	631.393
SAUSA300_RS00675		0	0	0.609022	0	0	0	0	0.731379	0	1.19595	0	0
SAUSA300_RS00680	SAUSA300_0130	66.6198	67.0368	81.609	51.6427	53.7619	38.5943	81.4345	72.4065	97.0565	102.852	105.93	102.352
SAUSA300_RS00685	SAUSA300_0131	35.3661	31.9223	30.4511	39.4116	38.4014	37.1648	42.4499	41.6886	40.008	65.7774	78.1236	71.7795
SAUSA300_RS00690	SAUSA300_0132	45.2356	48.6815	69.4285	82.9002	75.5227	94.3415	52.8458	63.6299	68.9027	121.987	145.654	146.217
SAUSA300_RS00695	SAUSA300_0133	65.7973	86.1902	98.6616	129.107	119.044	154.377	76.2365	86.3027	131.878	160.258	160.22	184.766
SAUSA300_RS00700	SAUSA300_0134	324.052	305.656	316.083	447.117	399.374	390.231	322.273	362.032	417.121	393.468	362.811	474.542
SAUSA300_RS00705	SAUSA300_0135	609.448	774.914	869.075	1041.01	792.348	717.567	1317.68	1287.23	1409.91	2631.1	2865.42	2386
SAUSA300_RS00710	SAUSA300_0136	8516.64	8121.03	5541.49	1451.43	1309.49	1094.93	7394.08	7119.24	5129.92	2475.62	2625.75	2262.38
SAUSA300_RS00715	SAUSA300_0137	551.875	583.38	621.203	515.068	454.416	480.284	641.946	640.688	607.529	722.355	673.982	620.76
SAUSA300_RS00725	SAUSA300_0138	54.2828	51.8737	43.2406	854.823	776.987	418.819	78.8355	78.2575	53.344	1795.12	1652.51	858.695
SAUSA300_RS00730	SAUSA300_0139	296.91	252.186	277.105	989.366	848.67	673.256	260.764	304.985	328.955	1119.41	1028.85	1015.55
SAUSA300_RS00735	SAUSA300_0140	3798.97	3525.82	3388.6	2959.94	2775.14	2640.13	4037.07	3715.4	3179.16	3035.33	2703.87	2491.01
SAUSA300_RS00740	SAUSA300_0141	13977.8	12762.5	10324.1	9340.54	8806.71	8029.04	14804.6	14088.5	11228.9	8455.38	8298.32	8605.56
SAUSA300_RS00745	SAUSA300_0142	171.895	129.285	147.992	80.1821	117.764	77.1885	111.756	92.1537	102.984	105.244	84.7443	123.62
SAUSA300_RS00750	SAUSA300_0143	134.062	139.66	137.03	63.8739	52.4819	57.1767	90.0977	83.3772	76.3116	45.4462	51.641	75.7672
SAUSA300_RS00755	SAUSA300_0144	168.606	150.833	148.601	62.5149	55.0419	65.7532	99.6273	92.1537	114.838	55.0138	64.8823	58.487
SAUSA300_RS00760	SAUSA300_0145	327.342	270.542	295.985	135.902	130.565	121.5	187.126	170.411	156.328	114.811	120.496	131.596
SAUSA300_RS00765	SAUSA300_0146	135.707	136.468	132.767	207.93	216.328	240.142	110.89	122.14	125.21	173.413	170.813	202.046
SAUSA300_RS00770	SAUSA300_0147	823.289	826.788	725.954	669.997	688.664	616.079	921.769	867.415	721.626	1012.97	982.504	825.464
SAUSA300_RS00790		97.8735	106.142	87.6992	61.1559	62.7222	65.7532	97.8947	84.1085	75.5707	55.0138	59.5858	53.17
SAUSA300_RS00800	SAUSA300_0151	16715	16237.3	7260.15	1233.99	1079.08	876.233	6469.71	7351.09	3153.22	1496.14	1475.08	949.084
SAUSA300_RS00805	SAUSA300_0152	234.403	213.879	197.323	44.8476	55.0419	40.0237	10.3959	10.2393	5.92711	4.78381	9.2689	7.9755
SAUSA300_RS00810	SAUSA300_0153	312.537	251.388	171.744	54.3608	64.0023	60.0355	13.8612	15.359	12.5951	9.56762	15.8896	6.64625
SAUSA300_RS00815	SAUSA300_0154	495.947	454.893	331.917	88.3363	87.0431	84.3356	24.2571	21.9414	17.7813	17.9393	7.94478	13.2925
SAUSA300_RS00825	SAUSA300_0156	605.335	544.275	319.128	138.62	98.5635	75.7591	42.4499	33.6434	21.4858	35.8786	29.1308	33.2312
SAUSA300_RS00830	SAUSA300_0157	410.411	364.712	176.616	73.387	62.7222	68.612	51.1131	37.3003	25.9311	33.4867	26.4826	21.268
SAUSA300_RS00835	SAUSA300_0158	489.367	450.104	219.857	112.799	92.1633	110.065	64.9743	56.3162	48.1578	47.8381	55.6134	46.5237
SAUSA300_RS00840	SAUSA300_0159	217.131	183.553	94.3984	29.8984	42.2415	37.1648	25.9897	46.0769	30.3765	14.3514	17.2137	10.634
SAUSA300_RS00845	SAUSA300_0160	372.577	364.712	180.271	78.8231	84.483	60.0355	67.5733	68.7496	81.4978	40.6624	39.7239	59.8162
SAUSA300_RS00850	SAUSA300_0161	314.182	288.897	170.526	86.9772	97.2834	102.918	74.5039	67.2868	77.0525	52.6219	39.7239	65.1332
SAUSA300_RS00855	SAUSA300_0162	238.515	215.476	148.601	61.1559	75.5227	58.6061	95.2957	83.3772	97.0565	41.8583	56.9376	53.17
SAUSA300_RS00860	SAUSA300_0163	451.534	401.423	311.21	199.776	213.768	191.542	194.057	177.725	183	114.811	117.848	179.449
SAUSA300_RS00865	SAUSA300_0164	305.135	238.619	207.677	201.135	134.405	140.083	155.072	126.529	131.137	87.3045	71.503	74.438
SAUSA300_RS00870	SAUSA300_0165	416.168	331.992	262.489	160.364	192.007	228.707	212.249	200.398	184.481	132.751	143.006	148.876
SAUSA300_RS00875	SAUSA300_0166	753.379	622.485	527.413	396.834	463.376	391.66	430.563	440.29	377.113	282.245	263.502	329.654
SAUSA300_RS00880	SAUSA300_0167	941.724	866.691	842.278	720.28	728.346	713.279	690.461	689.69	754.225	608.74	599.831	708.49
SAUSA300_RS00885	SAUSA300_0168	93.7612	106.142	118.15	131.825	158.726	115.783	119.553	134.574	125.951	126.771	149.627	154.193
SAUSA300_RS00890	SAUSA300_0169	117.613	87.7863	147.383	216.084	248.329	201.548	145.542	157.978	194.113	180.589	188.026	231.289
SAUSA300_RS00895	SAUSA300_0170	430.972	474.046	485.391	418.578	413.455	384.513	375.985	403.721	437.865	334.867	328.384	354.91
SAUSA300_RS00900	SAUSA300_0171	695.807	600.139	408.045	474.298	497.938	448.837	649.743	530.981	479.355	418.583	401.211	385.482
SAUSA300_RS00905	SAUSA300_0172	543.65	492.402	340.443	157.646	225.288	307.325	142.077	119.946	111.874	96.8721	96.6614	82.4135
SAUSA300_RS00910	SAUSA300_0173	10304.7	10839.2	19239.6	9594.68	10368.4	8553.63	4625.31	4348.05	7631.9	12814.6	13221.4	12011.1
SAUSA300_RS00915	SAUSA300_0174	10358.1	9981.31	18377.2	8947.78	9414.73	7218.56	4358.48	4643.52	7854.17	10990.8	11014.1	12791.4
SAUSA300_RS00920	SAUSA300_0175	14254.2	13533.5	26343.9	13874.2	10922.6	8593.66	6149.17	6556.81	11234.8	14227.1	14483.3	15699.8
SAUSA300_RS00925	SAUSA300_0176	11852.6	11013.2	21941.2	8344.38	8476.46	6668.23	5320.1	5891.99	9684.16	9421.71	9329.81	11951.3
SAUSA300_RS00930	SAUSA300_0177	22897.5	21762.2	38851.4	15418.1	14940.7	12064.3	11689.3	12025.3	18821.5	16864.1	16549	19957.4
SAUSA300_RS00935	SAUSA300_0178	12725.2	11920.6	21072.2	7734.18	8297.25	7145.66	6665.5	6061.67	10949.6	7491.45	7491.92	10408
SAUSA300_RS00940	SAUSA300_0179	373.4	361.52	541.421	368.294	396.814	453.125	229.576	196.009	293.392	217.663	243.64	381.495
SAUSA300_RS00945	SAUSA300_0180	756.669	688.724	557.864	452.553	480.017	378.796	829.939	741.618	628.274	407.82	386.646	454.603
SAUSA300_RS00950	SAUSA300_0181	10399.3	9437.83	6466.6	5672.55	5555.4	5972.11	7582.94	7155.08	5690.77	3651.24	3662.54	4228.34
SAUSA300_RS00955	SAUSA300_0182	1306.08	1217.04	1014.02	882.004	824.349	837.639	1138.35	1080.25	1065.4	692.456	654.12	748.367
SAUSA300_RS00960	SAUSA300_0183	24172.3	23998.4	14187.8	4876.16	5438.91	4333.99	9437.74	8723.88	6287.19	3737.35	3808.2	2996.13
SAUSA300_RS00965	SAUSA300_0184	373.4	308.848	318.519	165.8	166.406	157.236	319.674	300.597	286.724	163.845	188.026	202.046
SAUSA300_RS00970	SAUSA300_0185	432.617	418.182	359.323	175.313	161.286	232.995	328.337	279.387	357.109	226.035	189.35	223.314
SAUSA300_RS00975	SAUSA300_0186	250.03	198.716	228.383	84.2592	71.6825	118.642	208.784	170.411	188.927	90.8924	128.441	93.0475
SAUSA300_RS00980	SAUSA300_0187	203.972	195.524	216.203	114.158	93.4433	104.347	158.537	159.441	156.328	120.791	111.227	111.657
SAUSA300_RS00985	SAUSA300_0188	7260.73	7211.25	8050.06	1446	1706.3	1367.95	7174.9	8079.54	9852.34	2350.05	2403.29	3046.64
SAUSA300_RS00990	SAUSA300_0189	189.99	208.293	189.406	122.312	145.925	171.53	218.314	232.578	226.712	223.643	205.24	214.009
SAUSA300_RS00995	SAUSA300_0190	692.517	742.194	693.067	720.28	586.261	716.138	823.008	1038.56	877.954	874.241	986.476	998.266
SAUSA300_RS01000		1.64493	1.59612	3.04511	2.71804	7.68027	8.5765	4.33162	3.65689	5.92711	8.37167	5.29652	7.9755
SAUSA300_RS01005	SAUSA300_0191	6997.54	8184.08	9377.12	18164.7	17534.1	13745.3	9163.11	14159.5	9906.43	19417.5	19806.3	19201
SAUSA300_RS01010	SAUSA300_0192	110.21	92.5747	45.0676	141.338	113.924	100.059	94.4294	114.095	79.2751	185.373	191.999	135.583
SAUSA300_RS01015	SAUSA300_0193	32.8987	34.3165	20.7068	31.2574	52.4819	37.1648	33.7866	32.912	31.8582	51.426	34.4274	43.8652
SAUSA300_RS01020	SAUSA300_0194	217.954	193.928	142.511	153.569	139.525	121.5	176.73	178.456	121.506	187.765	157.571	187.424
SAUSA300_RS01025	SAUSA300_0195	108.566	98.1611	95.0075	157.646	128.005	134.365	121.285	124.334	128.174	118.399	117.848	142.23
SAUSA300_RS01030		91.2938	80.6038	100.489	50.2837	61.4422	68.612	120.419	138.231	140.769	76.541	68.8547	49.1822
SAUSA300_RS01035	SAUSA300_0196	5338.63	5334.22	5434.31	2152.69	2081.35	1909.7	8116.59	8454.01	8639.51	6504.79	6562.38	6070.68
SAUSA300_RS01040	SAUSA300_0197	1747.74	1781.26	1560.92	1619.95	1625.66	1140.67	1838.34	2039.82	1715.16	2296.23	2117.28	1785.18
SAUSA300_RS01045	SAUSA300_0198	1493.6	1553.82	1146.18	777.359	788.508	653.244	1745.64	1757.5	1356.57	961.546	952.049	728.429
SAUSA300_RS01050	SAUSA300_0199	1408.88	1461.24	1336.8	618.354	442.896	285.883	1667.67	1545.4	1335.08	591.996	679.278	521.066
SAUSA300_RS01055	SAUSA300_0200	1442.61	1591.33	1702.83	1034.21	1082.92	943.415	1206.79	1301.12	1649.22	1437.53	1480.38	1625.67
SAUSA300_RS01060	SAUSA300_0201	118.435	134.872	202.804	65.2329	60.1621	45.7414	93.563	115.558	185.963	87.3045	86.0684	114.315
SAUSA300_RS01065	SAUSA300_0202	213.019	207.495	288.677	50.2837	61.4422	61.4649	188.859	196.741	320.805	101.656	111.227	112.986
SAUSA300_RS01070	SAUSA300_0203	696.629	699.896	873.338	243.264	206.087	145.801	632.417	707.975	986.123	276.265	242.316	364.214
SAUSA300_RS01075	SAUSA300_0204	749.267	714.262	995.751	395.475	375.053	420.249	683.53	778.187	1084.66	444.894	462.121	485.176
SAUSA300_RS01080	SAUSA300_0205	532.136	583.38	696.112	407.706	606.741	541.749	148.141	141.887	171.886	312.144	328.384	297.752
SAUSA300_RS01085	SAUSA300_0206	365.175	368.703	436.06	672.715	721.945	1014.89	511.131	479.053	676.432	960.35	909.677	895.914
SAUSA300_RS01090	SAUSA300_0207	129.127	133.276	132.767	266.368	259.849	291.601	131.681	122.872	154.846	111.224	127.116	122.291
SAUSA300_RS01095	SAUSA300_0208	147.221	137.266	160.782	118.235	119.044	105.777	98.761	130.185	145.214	279.853	229.074	208.692
SAUSA300_RS01100	SAUSA300_0209	236.048	255.378	329.481	107.363	131.845	111.495	237.373	308.642	283.761	196.136	217.157	220.655
SAUSA300_RS01105	SAUSA300_0210	416.99	411.798	493.917	199.776	195.847	154.377	421.034	566.818	479.355	223.643	226.426	276.484
SAUSA300_RS01110	SAUSA300_0211	264.012	299.272	328.263	167.159	145.925	115.783	316.208	364.227	293.392	149.494	168.164	190.083
SAUSA300_RS01115	SAUSA300_0212	646.459	659.994	588.315	322.088	302.091	268.73	622.887	818.413	525.29	376.725	370.756	390.799
SAUSA300_RS01120	SAUSA300_0213	398.896	465.268	355.06	192.981	238.088	150.089	417.568	552.922	401.562	242.778	246.288	273.825
SAUSA300_RS01125	SAUSA300_0214	514.864	505.969	415.353	256.855	291.85	270.16	591.7	608.507	485.282	288.225	286.012	338.959
SAUSA300_RS01130	SAUSA300_0215	327.342	365.51	453.113	2934.12	3946.38	3690.76	270.293	358.376	534.181	2047.47	2111.99	2574.76
SAUSA300_RS01135	SAUSA300_0216	149.689	154.823	94.3984	126.389	97.2834	75.7591	140.345	155.784	188.186	107.636	121.82	122.291
SAUSA300_RS01140	SAUSA300_0217	825.756	806.836	703.421	521.863	565.78	503.155	1054.32	1050.26	921.666	548.942	549.514	576.894
SAUSA300_RS01145	SAUSA300_0218	1276.47	1152.4	1039.6	960.827	729.626	767.597	1682.4	1689.48	1358.05	936.431	1048.71	919.841
SAUSA300_RS01150	SAUSA300_0219	603.69	569.015	486	396.834	384.014	297.319	784.89	859.37	664.578	455.658	515.086	495.81
SAUSA300_RS01155	SAUSA300_0220	47902.1	43076.8	17226.2	9214.15	8020.76	4857.16	92909.8	107306	43706.5	25978.5	24283.2	18168.2
SAUSA300_RS01160	SAUSA300_0221	7397.26	7615.07	3581.05	1091.29	993.315	614.649	18173.8	23583.3	8795.09	3127.42	3369.91	3319.14
SAUSA300_RS01170	SAUSA300_0222	1740.34	1794.83	2525.62	1088.57	1373.49	1370.81	2074.85	2453.78	3316.96	1715	1788.9	2323.53
SAUSA300_RS01175	SAUSA300_0223	96.2286	130.881	132.767	255.496	330.252	324.478	90.9641	117.752	135.583	342.042	427.694	279.142
SAUSA300_RS01180	SAUSA300_0224	1312.66	1165.16	1008.54	26496.8	21366.5	20505	1931.04	1645.6	2318.24	12143.7	14357.5	14092.7
SAUSA300_RS01185		5.75726	3.19223	3.04511	1.35902	6.40023	11.4353	4.33162	4.38827	5.18622	3.58786	7.94478	5.317
SAUSA300_RS01195	SAUSA300_0225	78.1343	70.2291	82.827	137.261	94.7233	110.065	91.8304	80.4517	91.8703	106.44	116.523	103.681
SAUSA300_RS01200	SAUSA300_0226	76.4894	53.4699	62.7293	80.1821	58.8821	87.1945	77.9692	61.4358	72.6071	68.1693	56.9376	73.1087
SAUSA300_RS01205	SAUSA300_0227	13.9819	7.18252	6.09022	6.7951	14.0805	7.14709	15.5938	8.04517	13.336	7.17571	6.62065	15.951
SAUSA300_RS01210	SAUSA300_0228	21.3841	14.365	17.0526	36.6935	29.441	42.8825	19.9255	19.0158	17.0404	32.2907	42.3721	46.5237
SAUSA300_RS01215	SAUSA300_0229	15.6269	25.5378	19.4887	19.0263	10.2404	18.5824	18.1928	19.7472	23.7085	19.1352	9.2689	27.9142
SAUSA300_RS01220	SAUSA300_0230	1510.05	1627.24	1974.45	1049.16	896.032	871.945	2797.36	2931.37	3245.09	1704.23	1753.15	1817.08
SAUSA300_RS01225	SAUSA300_0231	4984.15	4726.9	2806.37	2470.7	2890.34	2555.8	2605.9	2388.68	1396.58	324.103	349.57	340.288
SAUSA300_RS01230	SAUSA300_0232	1050.29	990.389	428.752	148.133	147.205	160.095	920.036	850.593	474.91	80.1288	82.096	89.0597
SAUSA300_RS01235	SAUSA300_0233	1839.86	1848.3	898.308	250.06	328.972	377.366	1976.09	1770.67	846.095	208.096	288.66	215.338
SAUSA300_RS01240	SAUSA300_0234	38247.2	35906.2	18694.5	8610.75	7439.62	7288.6	33794.4	31726.5	16863.4	5476.27	6350.52	4131.31
SAUSA300_RS01245		26.3189	9.57669	12.1804	27.1804	35.8413	32.8766	19.0591	17.5531	25.9311	29.8988	19.8619	19.9387
SAUSA300_RS01250	SAUSA300_0235	418818	398041	295088	74922.7	65528.1	58113	343966	337745	262570	106626	108892	73138
SAUSA300_RS01260	SAUSA300_0236	1268.24	1032.69	736.308	482.452	442.896	450.266	1121.02	917.149	710.513	400.644	413.128	466.567
SAUSA300_RS01265	SAUSA300_0237	761.604	720.646	828.27	1009.75	1021.48	1089.22	710.386	838.16	826.832	997.424	995.745	1032.83
SAUSA300_RS01270		0	0	0	1.35902	0	1.42942	0	0	0	0	1.32413	2.6585
SAUSA300_RS01275	SAUSA300_0238	63.3299	62.2485	44.4586	44.8476	46.0816	42.8825	32.054	29.2551	32.5991	17.9393	33.1032	18.6095
SAUSA300_RS01280	SAUSA300_0239	23.0291	15.9612	15.8346	6.7951	7.68027	11.4353	8.66324	6.58241	6.668	9.56762	6.62065	6.64625
SAUSA300_RS01285	SAUSA300_0240	24.674	30.3262	31.6692	13.5902	25.6009	18.5824	20.7918	19.7472	17.7813	16.7433	10.593	15.951
SAUSA300_RS01290	SAUSA300_0241	120.903	132.478	113.278	59.7969	112.644	110.065	74.5039	73.8692	62.9756	41.8583	34.4274	43.8652
SAUSA300_RS01295	SAUSA300_0242	134.062	146.843	117.541	101.926	76.8027	90.0533	104.825	84.8399	83.7205	75.345	51.641	81.0842
SAUSA300_RS01300	SAUSA300_0243	3.28987	0.798058	4.26316	0	0	2.85883	3.4653	2.19414	0.740889	3.58786	1.32413	0
SAUSA300_RS01305	SAUSA300_0244	214.664	210.687	228.992	112.799	138.245	151.518	201.854	182.845	186.704	114.811	131.089	159.51
SAUSA300_RS01310	SAUSA300_0245	2223.13	2471.58	2207.1	513.709	482.577	384.513	3636.83	3996.25	3525.89	1577.46	1696.21	1397.04
SAUSA300_RS01315	SAUSA300_0246	2341.56	2402.95	2126.1	456.631	419.855	398.807	3804.9	4153.5	3729.64	1246.18	1260.57	1204.3
SAUSA300_RS01320	SAUSA300_0247	6526.27	6671.76	5631.63	1104.88	1103.4	1037.76	9842.31	10356.3	9637.49	2655.01	2530.41	3030.69
SAUSA300_RS01325	SAUSA300_0248	1422.04	1517.91	1643.75	2287.23	2306.64	2673.01	1165.21	1340.62	1851.48	1650.41	1730.64	1919.44
SAUSA300_RS01330	SAUSA300_0249	4801.56	4875.33	4325.88	3363.57	4129.43	3637.87	3220.13	3076.18	2936.14	2316.56	2258.96	2323.53
SAUSA300_RS01335	SAUSA300_0250	11065.5	10583	8765.05	6176.74	7022.33	6295.15	6881.21	7206.27	5824.13	4068.63	3878.37	3854.82
SAUSA300_RS01340	SAUSA300_0251	22551.2	20789.4	16791.4	14805.2	14634.8	12524.6	13748.6	13853	12780.3	7233.12	7434.99	8649.43
SAUSA300_RS01345	SAUSA300_0252	28247.6	27726.1	22156.2	18402.5	18739.9	17584.7	19339.8	18036.5	17620.6	11765.8	12495.8	13219.4
SAUSA300_RS01350	SAUSA300_0253	3048.88	2983.14	1937.91	1787.11	1589.82	1320.78	4205.14	3835.35	2275.27	2156.3	1900.13	1549.9
SAUSA300_RS01355	SAUSA300_0254	2917.29	2918.5	3442.8	2669.11	2607.45	2561.52	2712.46	2877.24	2932.44	2839.19	2768.75	2836.62
SAUSA300_RS01360	SAUSA300_0255	789.568	866.691	975.654	1193.22	1143.08	1205	680.065	939.822	961.674	1256.95	1378.42	1397.04
SAUSA300_RS01365	SAUSA300_0256	1401.48	1171.55	802.691	665.919	616.982	365.931	557.047	529.518	598.638	330.083	337.653	329.654
SAUSA300_RS01370	SAUSA300_0257	4771.13	4239.28	1900.76	1297.86	1291.57	747.585	2100.84	1955.71	1456.59	1016.56	851.415	930.475
SAUSA300_RS01375	SAUSA300_0258	855.365	779.702	954.338	922.774	1163.56	1074.92	690.461	721.871	1083.18	1355.01	1207.61	1593.77
SAUSA300_RS01380	SAUSA300_0259	136.529	126.093	126.677	144.056	148.485	115.783	142.077	119.946	105.206	166.237	184.054	158.181
SAUSA300_RS01385	SAUSA300_0260	439.197	403.019	397.692	471.58	514.578	546.037	488.607	479.784	458.61	582.429	499.197	582.211
SAUSA300_RS01395	SAUSA300_0261	174.363	167.592	190.624	194.34	249.609	244.43	222.645	217.951	226.712	224.839	225.102	247.24
SAUSA300_RS01400		2.4674	6.38446	7.30827	17.6673	12.8005	18.5824	6.93059	8.77654	6.668	9.56762	5.29652	22.5972
SAUSA300_RS01405	SAUSA300_0262	582.306	537.093	448.849	331.601	307.211	271.589	472.147	453.455	380.817	375.529	378.701	323.008
SAUSA300_RS01410	SAUSA300_0263	297.733	295.281	188.188	206.571	149.765	167.242	220.913	236.967	183.741	212.88	233.047	178.119
SAUSA300_RS01415	SAUSA300_0264	617.672	526.718	377.594	218.802	280.33	274.448	447.89	434.439	348.218	288.225	255.557	297.752
SAUSA300_RS01420	SAUSA300_0265	969.688	853.124	655.917	455.271	448.016	411.672	825.607	661.898	636.424	403.036	406.508	414.726
SAUSA300_RS01430	SAUSA300_0266	463.871	534.699	445.804	346.55	477.457	330.195	332.669	291.089	331.177	417.387	417.101	374.848
SAUSA300_RS01440	SAUSA300_0268	112.678	90.9786	131.549	504.196	577.3	626.085	99.6273	106.781	154.846	471.205	459.473	679.246
SAUSA300_RS01445	SAUSA300_0269	406.298	371.097	354.451	506.914	540.179	583.202	395.91	362.032	393.412	395.86	454.176	414.726
SAUSA300_RS01450	SAUSA300_0270	1690.17	1507.53	1322.8	2520.98	2452.57	3126.14	1405.18	1260.9	1349.9	1758.05	1733.29	1601.75
SAUSA300_RS01455	SAUSA300_0271	920.34	861.902	880.037	294.907	334.092	343.06	793.553	907.641	810.533	950.782	958.67	850.72
SAUSA300_RS01460	SAUSA300_0272	634.122	655.205	663.225	228.315	262.409	191.542	628.085	672.868	657.91	687.673	738.864	705.831
SAUSA300_RS01465	SAUSA300_0273	568.324	595.351	725.345	296.266	275.21	232.995	562.245	590.954	657.91	930.451	884.518	785.586
SAUSA300_RS01470	SAUSA300_0274	13050.9	13694.7	13379.6	2874.33	2649.69	1968.31	12139.8	12252.8	12642.5	8972.04	9434.42	7415.88
SAUSA300_RS01475	SAUSA300_0275	190.812	229.043	240.564	62.5149	89.6032	52.8884	172.399	155.052	243.012	162.65	176.109	236.606
SAUSA300_RS01480	SAUSA300_0276	337.211	371.895	320.346	135.902	142.085	150.089	304.08	332.777	358.59	293.008	247.612	307.057
SAUSA300_RS01485	SAUSA300_0277	1849.73	2220.2	2397.72	746.102	683.544	566.049	288.486	291.089	365.999	448.482	577.32	412.067
SAUSA300_RS01490	SAUSA300_0278	22545.4	25273.7	21000.3	3831.08	4033.42	3157.58	7857.56	6681.14	5784.12	3675.16	3598.98	2584.06
SAUSA300_RS01495	SAUSA300_0279	10993.9	10983.7	8760.78	1830.6	1702.46	1323.64	1842.67	1905.24	1681.82	1201.93	1136.1	1048.78
SAUSA300_RS01500	SAUSA300_0280	565.034	643.234	656.526	104.644	79.3628	87.1945	123.884	127.26	94.0929	78.9329	76.7995	69.121
SAUSA300_RS01505	SAUSA300_0281	309.247	270.542	296.594	29.8984	38.4014	18.5824	54.5784	64.3613	55.5667	21.5271	25.1585	18.6095
SAUSA300_RS01510	SAUSA300_0282	2445.19	2484.35	2355.7	278.599	235.528	207.266	528.458	530.25	486.764	149.494	174.785	144.888
SAUSA300_RS01515	SAUSA300_0283	19397	18479	12673.8	1648.49	1297.97	1245.02	4250.19	3604.97	3125.81	786.937	754.754	861.354
SAUSA300_RS01520	SAUSA300_0284	881.684	929.737	637.037	84.2592	60.1621	57.1767	217.447	183.576	130.396	45.4462	58.2617	37.219
SAUSA300_RS01525	SAUSA300_0285	996.829	1048.65	591.361	78.8231	88.3231	65.7532	288.486	217.219	137.805	37.0745	52.9652	58.487
SAUSA300_RS01530	SAUSA300_0286	3345.79	2893.76	1483.58	266.368	248.329	204.407	777.959	662.629	454.165	105.244	156.247	123.62
SAUSA300_RS01535	SAUSA300_0287	1088.12	906.593	464.075	100.567	84.483	68.612	245.17	223.07	162.255	38.2705	46.3445	39.8775
SAUSA300_RS01540	SAUSA300_0288	8059.35	7752.33	4702.26	1440.56	1272.36	1329.36	2558.26	2216.81	1727.75	1584.64	1754.47	1228.23
SAUSA300_RS01545	SAUSA300_0289	4726.71	4579.25	3708.34	2143.17	2297.68	1836.8	2652.69	2223.39	2421.23	2101.29	2039.16	1611.05
SAUSA300_RS01550	SAUSA300_0290	118.435	129.285	136.421	153.569	180.486	150.089	91.8304	130.917	144.473	236.799	181.406	190.083
SAUSA300_RS01555	SAUSA300_0291	181.765	199.514	182.707	240.546	254.729	217.271	175.864	192.353	216.34	298.988	317.791	328.325
SAUSA300_RS01560	SAUSA300_0292	659.618	745.386	677.233	190.263	334.092	263.013	220.046	242.086	229.676	205.704	207.888	207.363
SAUSA300_RS01565	SAUSA300_0293	141.464	161.208	177.834	73.387	81.9229	62.8944	58.0437	62.8986	44.4533	92.0883	121.82	69.121
SAUSA300_RS01570	SAUSA300_0294	152.156	202.707	160.173	107.363	65.2823	50.0296	62.3754	51.9279	64.4574	107.636	101.958	83.7427
SAUSA300_RS01580	SAUSA300_0296	229.468	254.58	275.278	163.082	125.444	102.918	104.825	119.946	105.206	178.197	195.971	101.023
SAUSA300_RS01585	SAUSA300_0297	338.034	367.905	333.135	205.212	252.169	251.577	221.779	227.459	273.388	234.407	259.529	284.459
SAUSA300_RS01590	SAUSA300_0298	338.034	367.905	350.797	318.011	307.211	357.354	176.73	195.278	182.259	214.075	218.481	186.095
SAUSA300_RS01595	SAUSA300_0299	482.788	536.295	600.496	353.345	400.654	477.425	275.491	276.461	275.611	261.914	276.743	240.594
SAUSA300_RS01600	SAUSA300_0300	620.962	652.013	739.353	497.401	399.374	393.09	316.208	307.91	328.214	313.34	256.881	228.631
SAUSA300_RS01605	SAUSA300_0301	564.212	608.918	793.556	607.482	496.658	544.608	299.748	347.405	348.959	392.272	380.025	315.032
SAUSA300_RS01610	SAUSA300_0302	416.99	477.238	722.3	380.525	322.571	363.072	233.041	236.235	256.348	288.225	333.681	216.668
SAUSA300_RS01615	SAUSA300_0303	1992.01	2043.83	2007.34	1489.49	1296.69	1488.02	620.288	671.406	719.403	595.584	664.713	688.551
SAUSA300_RS01620	SAUSA300_0304	4243.93	4273.6	3614.55	1099.45	1332.53	1179.27	1192.93	1072.93	993.532	686.477	734.892	757.672
SAUSA300_RS01625	SAUSA300_0305	18533.5	17554.1	16718.3	2375.57	2560.09	2088.38	13533.7	12214	11431.9	4940.48	4460.99	3107.79
SAUSA300_RS01630	SAUSA300_0306	4191.29	3924.05	3611.5	1572.39	1751.1	1891.12	3635.1	4093.53	5176.59	1554.74	1626.03	2120.15
SAUSA300_RS01635	SAUSA300_0307	2388.44	2641.57	4320.4	2902.87	2612.57	2505.77	4093.38	4672.78	5987.13	6186.66	6886.8	6282.03
SAUSA300_RS01645	SAUSA300_0308	2425.45	1859.47	1831.94	1420.18	1209.64	1380.82	1683.27	1297.47	1616.62	977.093	941.456	950.413
SAUSA300_RS01650	SAUSA300_0309	1853.84	1430.12	1123.65	744.743	775.707	887.668	1232.78	986.63	952.783	664.95	700.464	715.136
SAUSA300_RS01655	SAUSA300_0310	5656.92	5433.97	6967.21	2228.79	2709.86	2730.19	8254.34	7895.23	9473.75	5286.11	4854.26	5964.34
SAUSA300_RS01660	SAUSA300_0311	40.3009	32.7204	37.1504	62.5149	53.7619	42.8825	41.5836	53.3906	31.1173	65.7774	55.6134	51.8407
SAUSA300_RS01665	SAUSA300_0312	25.4965	22.3456	23.7519	85.6182	51.2018	62.8944	45.0489	40.2258	37.7853	76.541	48.9928	57.1577
SAUSA300_RS01670	SAUSA300_0313	69.9096	63.8446	64.5564	107.363	97.2834	127.218	60.6427	79.7203	82.9796	126.771	96.6614	142.23
SAUSA300_RS01675	SAUSA300_0314	75.6669	57.4601	63.9473	63.8739	66.5623	72.9003	69.3059	82.6458	57.0485	71.7571	75.4754	93.0475
SAUSA300_RS01680	SAUSA300_0315	56.7502	55.066	37.1504	32.6165	26.8809	18.5824	22.5244	29.2551	21.4858	41.8583	52.9652	38.5482
SAUSA300_RS01685	SAUSA300_0316	129.95	113.324	175.398	106.004	92.1633	81.4768	125.617	125.797	135.583	130.359	140.358	148.876
SAUSA300_RS01690	SAUSA300_0317	927.742	889.834	800.864	487.888	332.812	365.931	899.245	1061.96	846.095	508.28	503.169	498.469
SAUSA300_RS01695	SAUSA300_0318	396.429	353.54	331.917	275.881	330.252	320.189	343.064	370.809	357.849	303.772	312.495	312.374
SAUSA300_RS01700	SAUSA300_0319	45.2356	45.4893	39.5864	21.7443	23.0408	17.153	28.5887	38.0317	31.8582	19.1352	19.8619	15.951
SAUSA300_RS01705	SAUSA300_0320	13565.8	11521.6	13844.9	6879.36	5680.84	6046.44	13217.5	10908.5	13250.1	8275.99	8989.51	9034.91
SAUSA300_RS01710	SAUSA300_0321	1045.35	1114.89	1094.41	799.103	889.631	907.68	997.139	1086.83	1159.49	965.134	1036.79	1195
SAUSA300_RS01715	SAUSA300_0322	389.027	436.537	451.285	445.758	395.534	403.096	349.129	394.213	454.906	413.8	413.128	455.933
SAUSA300_RS01720	SAUSA300_0323	12.337	3.99029	13.3985	19.0263	14.0805	12.8648	9.52957	14.6276	15.5587	16.7433	17.2137	14.6217
SAUSA300_RS01725	SAUSA300_0324	381.624	377.481	356.278	710.767	733.466	784.75	376.851	397.139	370.445	617.111	618.368	602.15
SAUSA300_RS01730	SAUSA300_0325	112.678	75.8155	105.97	260.932	200.967	202.977	114.355	103.124	94.8338	150.69	152.275	94.3767
SAUSA300_RS01735	SAUSA300_0326	268.946	280.118	253.353	534.095	456.976	480.284	293.684	293.283	274.129	326.495	327.06	319.02
SAUSA300_RS01740	SAUSA300_0327	334.744	339.973	293.549	717.562	592.661	664.679	330.07	370.809	313.396	454.462	452.852	521.066
SAUSA300_RS01745	SAUSA300_0328	547.763	458.085	433.015	785.513	774.427	844.786	531.057	496.606	455.647	657.774	685.899	704.502
SAUSA300_RS01750	SAUSA300_0329	2872.05	2426.1	2163.86	1750.42	1859.91	1999.75	2164.08	1864.28	1674.41	1631.28	1619.41	1480.78
SAUSA300_RS01755	SAUSA300_0330	213.841	202.707	210.722	240.546	252.169	248.719	199.255	233.31	197.817	258.326	262.178	245.911
SAUSA300_RS01760	SAUSA300_0331	11.5145	23.1437	24.3609	32.6165	25.6009	22.8707	30.3214	22.6727	24.4493	26.311	31.7791	22.5972
SAUSA300_RS01765	SAUSA300_0332	37.8335	28.7301	31.6692	48.9247	34.5612	48.6002	38.1183	38.7631	34.0809	35.8786	26.4826	35.8897
SAUSA300_RS01770	SAUSA300_0333	130.772	108.536	117.541	168.518	136.965	145.801	119.553	160.903	138.546	181.785	160.22	203.375
SAUSA300_RS01775	SAUSA300_0334	167.783	181.957	180.88	307.138	247.049	232.995	179.329	202.592	209.672	370.745	422.397	346.934
SAUSA300_RS01780	SAUSA300_0335	340.501	348.751	363.586	437.604	458.256	444.549	402.841	395.676	414.898	542.962	538.921	542.334
SAUSA300_RS01785	SAUSA300_0336	112.678	107.738	127.895	150.851	163.846	172.959	140.345	145.544	188.186	209.292	205.24	279.142
SAUSA300_RS01790	SAUSA300_0337	583.129	613.706	753.36	418.578	527.379	465.99	591.7	656.778	706.808	441.306	470.066	598.162
SAUSA300_RS01795	SAUSA300_0338	277.994	272.936	257.007	232.392	180.486	241.572	226.111	181.382	193.372	133.947	172.137	90.389
SAUSA300_RS01800	SAUSA300_0339	607.803	497.19	437.278	429.45	389.134	431.684	475.612	402.258	351.922	200.92	237.019	241.923
SAUSA300_RS01805	SAUSA300_0340	167.783	154.025	147.383	107.363	126.724	131.506	124.751	120.677	104.465	76.541	84.7443	75.7672
SAUSA300_RS01810	SAUSA300_0341	817.532	775.712	1250.93	646.893	755.227	789.038	814.345	886.431	1126.15	1001.01	922.918	1262.79
SAUSA300_RS01815	SAUSA300_0342	19.7392	15.1631	14.0075	6.7951	12.8005	14.2942	9.52957	15.359	15.5587	8.37167	13.2413	10.634
SAUSA300_RS01820	SAUSA300_0343	646.459	665.58	856.285	154.928	111.364	100.059	689.594	693.347	806.828	508.28	583.941	453.274
SAUSA300_RS01825	SAUSA300_0344	202.327	232.235	280.15	58.4378	80.6428	65.7532	159.404	128.723	174.85	80.1288	71.503	69.121
SAUSA300_RS01830	SAUSA300_0345	459.759	424.567	526.195	106.004	104.964	117.212	288.486	225.265	301.542	135.143	107.254	106.34
SAUSA300_RS01835	SAUSA300_0346	905.535	806.038	951.293	222.879	239.368	303.036	535.388	484.904	563.076	193.744	211.861	224.643
SAUSA300_RS01840	SAUSA300_0347	2348.14	2228.97	1833.16	2745.22	2487.13	2441.44	2149.35	2152.45	2304.91	991.445	1084.46	1047.45
SAUSA300_RS01845	SAUSA300_0348	829.869	821.201	778.939	1217.68	1095.72	1073.49	848.998	906.178	903.885	515.456	528.328	495.81
SAUSA300_RS01850	SAUSA300_0349	1686.06	1611.28	1621.83	2381	2273.36	2525.78	1652.95	1650.72	2115.98	766.606	832.877	971.681
SAUSA300_RS01855	SAUSA300_0350	168.606	156.419	156.519	231.033	163.846	184.395	220.046	185.039	171.886	215.271	223.778	158.181
SAUSA300_RS01860	SAUSA300_0351	874.282	794.067	734.481	729.793	670.744	678.973	1070.78	976.39	921.666	700.828	693.844	679.246
SAUSA300_RS01865	SAUSA300_0352	1747.74	1691.08	1655.32	979.853	1148.2	1046.33	2188.34	2127.58	1946.32	1207.91	1190.39	1202.97
SAUSA300_RS01870	SAUSA300_0353	1247.68	1252.95	1373.95	780.077	908.832	807.621	1756.91	1581.97	1566.24	875.437	926.89	1100.62
SAUSA300_RS01875	SAUSA300_0354	1868.64	1782.06	1763.12	1333.2	1431.09	1458.01	1800.22	1816.74	2440.49	968.721	1007.66	1415.65
SAUSA300_RS01885	SAUSA300_0355	2459.17	2581.72	2472.02	6391.47	6766.32	6004.98	2275.83	2668.07	2244.89	6039.56	5785.12	4926.2
SAUSA300_RS01890	SAUSA300_0356	1368.58	1230.6	1043.26	296.266	332.812	391.66	1442.43	1196.54	1464.74	411.408	390.618	434.665
SAUSA300_RS01895	SAUSA300_0357	4087.66	3323.91	2939.75	188.904	194.567	227.277	3958.24	3283.89	4329.02	202.116	205.24	255.216
SAUSA300_RS01900	SAUSA300_0358	1575.85	1456.46	1702.83	82.9002	42.2415	91.4827	1588.84	1342.81	1976.69	74.1491	64.8823	62.4747
SAUSA300_RS01905	SAUSA300_0359	465.516	440.528	655.308	32.6165	32.0011	37.1648	482.543	460.037	588.266	25.115	33.1032	41.2067
SAUSA300_RS01910	SAUSA300_0360	534.603	422.971	476.864	106.004	129.285	161.524	469.548	505.383	428.975	70.5612	63.5582	57.1577
SAUSA300_RS01915	SAUSA300_0361	663.73	649.619	724.736	303.061	353.292	345.919	664.471	661.166	635.683	569.273	515.086	374.848
SAUSA300_RS01920	SAUSA300_0362	1128.42	1154.79	1206.47	1460.95	1315.89	1239.3	1092.44	1125.59	1075.03	1340.66	1239.38	1093.97
SAUSA300_RS01925	SAUSA300_0363	470.451	513.949	495.135	871.131	570.9	546.037	528.458	546.34	474.169	735.511	828.905	602.15
SAUSA300_RS01930	SAUSA300_0364	4027.62	4141.92	4364.86	3284.75	3751.81	3433.46	4209.47	4092.06	4303.82	3828.24	3510.27	3277.93
SAUSA300_RS01935	SAUSA300_0365	69.9096	83.796	85.8721	7091.36	7837.72	10267.5	84.0335	68.0182	115.579	7528.52	7604.47	10656.6
SAUSA300_RS01940	SAUSA300_0366	5159.33	5362.95	6383.16	46954.1	34892.8	35049.3	6587.53	7262.59	8017.16	37131.9	37099.5	36053.2
SAUSA300_RS01945	SAUSA300_0367	5764.67	5784.32	7481.84	40509.6	37242.9	34204.5	7227.74	9225.61	8717.3	37982.3	37457	36042.6
SAUSA300_RS01950	SAUSA300_0368	423.57	390.25	546.293	2069.79	2768.74	3006.06	596.031	656.047	455.647	3403.68	3822.76	2796.74
SAUSA300_RS01955	SAUSA300_0369	93.7612	91.7766	113.278	107.363	83.2029	97.2004	108.291	96.542	139.287	100.46	121.82	112.986
SAUSA300_RS01970	SAUSA300_0370	575.726	493.998	442.759	326.165	335.372	287.313	486.008	386.899	438.606	216.467	238.343	268.508
SAUSA300_RS01975	SAUSA300_0371	15.6269	14.365	15.2256	27.1804	21.7608	32.8766	12.9949	13.1648	16.2996	20.3312	15.8896	18.6095
SAUSA300_RS01980	SAUSA300_0372	15709.1	13286.9	14817.5	5145.25	5563.08	8433.56	10000.8	6488.79	7766	1783.17	1816.71	1807.78
SAUSA300_RS01985	SAUSA300_0373	1598.87	1885.01	1662.63	596.609	857.63	684.691	2513.21	2213.15	1904.09	845.538	892.463	747.038
SAUSA300_RS01990	SAUSA300_0374	9356.38	7554.41	6866.12	4104.24	4925.61	5996.41	6923.66	4681.55	4513.5	1648.02	1521.42	1737.33
SAUSA300_RS01995		4.9348	5.5864	7.30827	73.387	92.1633	120.071	6.06427	10.2393	4.44533	68.1693	103.282	59.8162
SAUSA300_RS02000	SAUSA300_0375	572.437	662.388	604.15	509.632	597.781	558.902	623.754	590.954	634.201	477.185	442.259	377.507
SAUSA300_RS02005	SAUSA300_0376	528.846	493.998	441.541	789.59	697.625	680.403	602.962	620.94	649.76	926.863	997.069	974.34
SAUSA300_RS02010	SAUSA300_0377	2954.3	2957.6	2632.19	2141.81	2415.45	2658.72	3257.38	3273.65	3181.38	2434.96	2665.47	2913.71
SAUSA300_RS02020	SAUSA300_0379	44634.4	42182.1	36304.4	74091	85316.3	119566	43640.2	40953.5	37557.9	51785.9	51132.6	63349.4
SAUSA300_RS02025	SAUSA300_0380	27408.7	27045.4	23305.5	70790	69424.5	96577.1	27643.5	25589.5	23548.4	44978.6	47409.1	51842.1
SAUSA300_RS02030	SAUSA300_0381	2696.04	2462.81	2099.3	2208.41	2448.73	2710.18	2462.09	2257.03	1914.46	1286.84	1295	1300.01
SAUSA300_RS02035	SAUSA300_0382	4369.76	4228.11	5651.12	5957.94	6944.24	7142.8	4014.55	4117.66	5593.71	6018.03	5329.62	7518.23
SAUSA300_RS02040		36.1885	35.9126	20.0977	92.4133	83.2029	84.3356	24.2571	30.7179	24.4493	46.6421	45.0204	38.5482
SAUSA300_RS02045	SAUSA300_0383	7969.7	7978.18	7755.29	12248.8	11675.3	10542	8201.49	8255.07	7645.23	14718.6	14311.2	13114.4
SAUSA300_RS02050	SAUSA300_0384	1831.63	1662.35	1558.49	1758.57	1575.74	1483.74	1628.69	1589.29	1448.44	2045.08	2033.86	1746.63
SAUSA300_RS02055	SAUSA300_0385	3920.7	3551.36	2169.95	521.863	815.389	884.809	2602.44	1942.54	1783.32	1064.4	965.29	963.706
SAUSA300_RS02060	SAUSA300_0386	11498.9	10642.9	12220	2257.33	2195.28	2158.42	10529.3	9932.85	13910.2	3251.79	3344.75	5880.6
SAUSA300_RS02065	SAUSA300_0387	28937.7	26626.4	28339	6006.87	4882.09	5171.63	26489.6	26827.7	32433.2	7335.97	7473.39	13192.8
SAUSA300_RS02070	SAUSA300_0388	64982.2	61706.6	63709.8	18310.1	16270.7	16698.5	70165.3	64199.7	68967.1	23433.5	24289.8	31931.2
SAUSA300_RS02075	SAUSA300_0389	61560.8	56525.6	63703.7	14188.2	15411.7	16359.7	68547	61744.4	71589.2	18374.6	18049.2	28975
SAUSA300_RS02080	SAUSA300_0390	81.4242	85.3922	81	82.9002	96.0034	75.7591	72.7712	62.8986	79.2751	100.46	83.4201	63.804
SAUSA300_RS02085	SAUSA300_0391	27.9639	25.5378	25.5789	73.387	67.8424	68.612	30.3214	29.2551	25.1902	63.3855	51.641	50.5115
SAUSA300_RS02090		7.4022	7.98058	10.3534	2.71804	11.5204	18.5824	10.3959	7.31379	11.8542	10.7636	11.9172	9.30475
SAUSA300_RS02095	SAUSA300_0392	16.4493	16.7592	20.0977	55.7198	49.9218	62.8944	26.8561	31.4493	29.6356	39.4664	48.9928	33.2312
SAUSA300_RS02100	SAUSA300_0393	283.751	297.675	224.12	231.033	190.727	198.689	293.684	234.041	184.481	100.46	131.089	83.7427
SAUSA300_RS02105	SAUSA300_0394	847.963	743.79	537.158	630.585	605.461	624.655	610.759	579.983	399.339	301.38	320.439	256.545
SAUSA300_RS02110	SAUSA300_0395	107.743	128.487	96.8345	186.186	179.206	152.948	99.6273	80.4517	105.947	222.447	206.564	128.937
SAUSA300_RS02115	SAUSA300_0396	17.2718	16.7592	17.0526	19.0263	29.441	34.306	15.5938	14.6276	16.2996	23.919	23.8343	30.5727
SAUSA300_RS02120	SAUSA300_0397	13.1595	8.77863	4.87218	70.669	14.0805	34.306	13.8612	7.31379	8.89067	28.7029	37.0756	11.9632
SAUSA300_RS02125		0	0	0	0	0	0	0	0	0	0	2.64826	0
SAUSA300_RS02130	SAUSA300_0398	9.8696	10.3747	4.26316	21.7443	10.2404	14.2942	3.4653	4.38827	8.89067	20.3312	22.5102	15.951
SAUSA300_RS02135	SAUSA300_0399	18.0943	14.365	24.3609	25.8214	17.9206	21.4413	22.5244	24.8669	21.4858	32.2907	26.4826	22.5972
SAUSA300_RS02145	SAUSA300_0400	28.7863	36.7106	50.5488	53.0018	39.6814	44.3119	27.7224	36.5689	31.8582	58.6017	66.2065	30.5727
SAUSA300_RS02150	SAUSA300_0401	92.1162	90.1805	101.707	70.669	106.244	125.789	128.216	136.768	133.36	117.203	83.4201	115.645
SAUSA300_RS02155	SAUSA300_0402	63.3299	59.8543	48.1128	29.8984	55.0419	34.306	56.3111	49.0024	66.68	37.0745	41.048	42.536
SAUSA300_RS02160	SAUSA300_0403	60.8625	76.6135	74.9097	69.31	65.2823	48.6002	84.8998	86.3027	88.9067	62.1895	70.1789	71.7795
SAUSA300_RS02165	SAUSA300_0404	94.5836	82.998	96.8345	120.953	143.365	118.642	99.6273	100.199	99.2791	131.555	182.73	126.279
SAUSA300_RS02170		5.75726	3.19223	0.609022	4.07706	15.3605	11.4353	2.59897	3.65689	2.22267	11.9595	5.29652	5.317
SAUSA300_RS02175	SAUSA300_0405	1896.61	2007.11	2558.5	1948.83	1884.23	2092.67	2306.16	2342.61	2657.57	2219.69	2202.03	2432.53
SAUSA300_RS02180	SAUSA300_0406	1351.31	1398.2	2308.19	1537.05	1518.13	1738.17	1591.44	1719.47	2530.14	1936.25	1945.15	2292.96
SAUSA300_RS02185	SAUSA300_0407	121.725	150.833	269.188	3621.79	3683.97	3865.14	257.298	445.41	600.861	3351.06	3842.62	5028.55
SAUSA300_RS02190	SAUSA300_0408	679.357	795.663	961.646	11619.6	13265.1	13438	1192.06	2077.12	2059.67	9847.47	10583.8	13752.4
SAUSA300_RS02195	SAUSA300_0409	4484.91	4667.84	4472.66	570.788	721.945	717.567	1184.27	740.887	961.674	216.467	246.288	215.338
SAUSA300_RS02200	SAUSA300_0410	119.258	114.92	130.331	54.3608	48.6417	70.0414	44.1825	51.1965	32.5991	52.6219	68.8547	39.8775
SAUSA300_RS02205	SAUSA300_0411	222.066	222.658	153.474	65.2329	92.1633	72.9003	74.5039	77.5261	55.5667	57.4057	68.8547	42.536
SAUSA300_RS02215	SAUSA300_0413	243.45	276.128	158.346	101.926	99.8435	61.4649	120.419	101.662	55.5667	62.1895	79.4478	38.5482
SAUSA300_RS02220	SAUSA300_0414	142.287	142.054	80.3909	70.669	65.2823	42.8825	79.7018	57.7789	42.9716	62.1895	48.9928	33.2312
SAUSA300_RS02225	SAUSA300_0415	75.6669	70.2291	70.6466	65.2329	49.9218	65.7532	47.6478	46.0769	45.9351	41.8583	46.3445	47.853
SAUSA300_RS02230	SAUSA300_0416	57.5726	55.864	62.1203	36.6935	39.6814	48.6002	38.9846	34.3748	33.34	26.311	35.7515	34.5605
SAUSA300_RS02235	SAUSA300_0417	175.185	195.524	235.692	104.644	147.205	98.6298	141.211	127.991	101.502	101.656	91.3649	83.7427
SAUSA300_RS02240	SAUSA300_0418	453.179	442.922	405	252.778	183.046	202.977	319.674	293.283	258.57	136.339	146.978	139.571
SAUSA300_RS02245	SAUSA300_0419	3251.21	3228.94	2758.87	1104.88	1044.52	779.032	994.54	844.742	835.723	583.625	640.879	428.018
SAUSA300_RS02250	SAUSA300_0420	6946.55	6871.28	5550.02	1924.37	1929.03	1466.58	2288.83	2217.54	1733.68	925.667	965.29	774.952
SAUSA300_RS02255	SAUSA300_0421	630.009	718.252	713.165	262.291	217.608	160.095	247.769	223.802	177.073	136.339	96.6614	57.1577
SAUSA300_RS02260	SAUSA300_0422	660.44	778.904	819.135	251.419	249.609	264.442	279.823	243.549	188.186	166.237	198.619	130.266
SAUSA300_RS02265		361.885	356.732	347.752	235.11	225.288	130.077	169.8	190.89	118.542	187.765	158.896	130.266
SAUSA300_RS02270	SAUSA300_0424	115.968	119.709	104.752	154.928	172.806	182.965	85.7661	89.9596	74.8298	167.433	162.868	159.51
SAUSA300_RS02280	SAUSA300_0425	7468.82	6163.4	6911.18	2534.57	2999.15	3792.24	7291.85	6482.94	8138.67	1325.12	1227.47	1700.11
SAUSA300_RS02285	SAUSA300_0426	28736.2	23823.6	16049	7406.66	7723.79	7923.26	29858.7	25729.2	20144.8	3639.28	3528.8	3456.05
SAUSA300_RS02290	SAUSA300_0427	6194.82	5224.88	3317.34	1889.04	2071.11	1942.58	6727.87	6295.71	4494.97	1823.83	1505.53	1426.28
SAUSA300_RS02300	SAUSA300_0429	3229	2934.46	2498.21	2033.09	1943.11	1979.74	3216.66	3110.55	2841.31	1607.36	1587.63	1569.84
SAUSA300_RS02305	SAUSA300_0430	3530.03	3085.29	2456.19	2001.84	2054.47	1984.03	3636.83	3433.09	2863.54	1406.44	1287.05	1459.52
SAUSA300_RS02310	SAUSA300_0431	3.28987	3.99029	6.69924	14.9492	16.6406	34.306	6.06427	5.11965	2.22267	29.8988	31.7791	15.951
SAUSA300_RS02315	SAUSA300_0432	496.77	569.015	515.233	2727.55	3355	3449.18	356.059	533.175	461.574	2792.55	2517.17	3381.61
SAUSA300_RS02320	SAUSA300_0433	930.209	960.861	1081.62	3030.61	2802.02	3066.1	350.861	355.45	457.869	1802.3	1774.33	1500.72
SAUSA300_RS02325	SAUSA300_0434	2118.67	2068.57	2216.84	4378.76	4491.68	4685.63	862.859	978.585	989.828	2529.44	2514.52	2400.62
SAUSA300_RS02330	SAUSA300_0435	1011.63	1114.89	1588.33	221.52	190.727	164.383	852.463	939.822	1566.24	358.786	372.08	498.469
SAUSA300_RS02335	SAUSA300_0436	708.966	815.615	1141.31	96.4904	99.8435	100.059	647.144	648.733	1061.69	142.318	137.709	196.729
SAUSA300_RS02340	SAUSA300_0437	2276.59	2512.29	3354.49	360.14	264.969	284.454	2661.35	2295.8	3334.74	442.502	391.942	474.542
SAUSA300_RS02345	SAUSA300_0438	11628.9	12083.4	9793.08	17021.7	12707	14657.2	14731.8	14532.5	11695.7	12537.2	12596.4	12667.7
SAUSA300_RS02350	SAUSA300_0439	359.418	369.501	466.511	581.66	724.506	641.808	398.509	392.019	408.23	642.226	610.424	513.09
SAUSA300_RS02355	SAUSA300_0440	362.708	364.712	373.331	343.832	340.492	364.501	427.098	412.498	383.781	410.212	443.583	437.323
SAUSA300_RS02360	SAUSA300_0441	682.647	662.388	684.541	593.891	529.939	537.461	818.677	788.426	711.994	667.341	615.72	708.49
SAUSA300_RS02365	SAUSA300_0442	3096.59	2801.98	2271.65	1295.15	1397.81	1383.68	2774.84	2434.03	2330.84	735.511	688.547	901.231
SAUSA300_RS02370	SAUSA300_0443	1209.03	1093.34	1278.95	915.979	989.475	1103.51	1632.16	1658.04	1522.53	593.192	655.444	792.233
SAUSA300_RS02375	SAUSA300_0444	74.8444	66.2388	68.8195	66.5919	60.1621	40.0237	100.494	100.199	81.4978	84.9126	90.0408	73.1087
SAUSA300_RS02380	SAUSA300_0445	10420.6	10393.9	9964.21	550.403	518.418	554.614	7840.24	6753.55	7322.95	945.998	887.167	1089.98
SAUSA300_RS02385	SAUSA300_0446	4231.59	4115.58	3097.49	375.089	424.975	415.96	3089.31	2692.2	2627.93	582.429	548.19	614.113
SAUSA300_RS02390	SAUSA300_0447	43.5907	46.2873	29.2331	25.8214	28.161	31.4472	40.7172	47.5396	41.4898	31.0948	23.8343	35.8897
SAUSA300_RS02395	SAUSA300_0448	7003.3	6205.7	4705.31	3174.67	3453.56	2723.04	6685.43	7618.04	4734.28	5441.58	4834.4	4982.03
SAUSA300_RS02400	SAUSA300_0449	2001.88	1952.85	1593.2	2115.99	2094.15	1863.96	2134.62	2448.66	1667.74	1527.23	1648.54	1854.3
SAUSA300_RS02405	SAUSA300_0450	810.952	753.366	713.165	849.387	940.833	823.344	870.656	1036.36	809.051	699.632	711.057	736.404
SAUSA300_RS02410		3.28987	3.99029	5.4812	14.9492	21.7608	27.1589	3.4653	2.19414	2.22267	14.3514	6.62065	11.9632
SAUSA300_RS02415	SAUSA300_0451	501.704	446.114	469.556	731.152	750.106	741.868	593.432	608.507	569.003	648.206	586.589	628.735
SAUSA300_RS02420	SAUSA300_0452	5620.73	5739.63	5948.93	8477.56	7746.83	8442.14	5442.25	5747.17	5795.23	7423.28	7507.81	7091.55
SAUSA300_RS02425	SAUSA300_0453	4327	4467.53	4754.03	3560.63	3159.15	3630.72	4996.96	4172.52	3737.04	4872.31	4724.49	3513.21
SAUSA300_RS02430	SAUSA300_0454	6886.51	7249.56	7041.51	4350.22	4437.92	4121.01	7887.88	7365.71	6673.19	5226.31	4886.04	4696.24
SAUSA300_RS02435		12.337	7.98058	9.13533	39.4116	34.5612	44.3119	9.52957	7.31379	4.44533	63.3855	58.2617	42.536
SAUSA300_RS02440	SAUSA300_0455	159230	180794	136040	174073	199101	361395	164232	133728	108916	263980	181293	178044
SAUSA300_RS02445	SAUSA300_0456	209519	237417	241751	358085	406276	701042	308172	214513	204994	512429	376625	375053
SAUSA300_RS02450	SAUSA300_0457	50.1704	69.431	113.278	822.207	960.034	1156.4	77.9692	99.4675	75.5707	1571.48	1472.43	689.88
SAUSA300_RS02455	SAUSA300_0458	843.028	826.788	746.052	814.053	971.554	900.533	943.427	918.612	877.213	945.998	889.815	987.632
SAUSA300_RS02460	SAUSA300_0459	510.752	517.939	570.654	463.426	541.459	591.779	563.111	499.532	557.89	624.287	617.044	614.113
SAUSA300_RS02465	SAUSA300_0460	3348.26	3246.5	3518.93	3106.72	3707.01	3360.56	4167.02	3733.69	3975.61	4097.33	3694.32	4258.92
SAUSA300_RS02475	SAUSA300_0461	1375.99	1511.52	2203.44	3193.7	2622.81	2950.32	1787.23	1900.85	2716.84	3758.88	3792.31	4181.82
SAUSA300_RS02480	SAUSA300_0462	2892.61	2881.79	3266.19	2906.94	2813.54	2991.77	2508.01	2928.44	3212.5	3170.47	3312.97	3842.86
SAUSA300_RS02485	SAUSA300_0463	917.05	1009.54	968.345	725.716	985.635	992.016	900.111	949.329	1101.7	1044.07	1120.21	1448.88
SAUSA300_RS02490	SAUSA300_0464	245.917	252.186	319.128	890.158	825.629	790.468	287.62	313.03	337.105	966.33	1136.1	1165.75
SAUSA300_RS02495	SAUSA300_0465	78.9568	78.2096	94.3984	472.939	266.249	264.442	86.6324	98.7361	77.7934	368.353	405.184	320.349
SAUSA300_RS02500	SAUSA300_0466	685.114	723.838	646.782	1793.91	1845.83	1640.97	680.065	778.918	667.541	1759.25	1934.55	1848.99
SAUSA300_RS02510	SAUSA300_0467	19357.6	18815.8	19472.3	19323.9	18267.5	17334.5	20839.4	21275.1	21031.6	17895	17996.2	18882
SAUSA300_RS02515	SAUSA300_0468	6391.39	6532.9	7043.34	5847.86	5904.85	5177.35	7580.34	7192.38	7143.65	5275.35	4859.55	5431.31
SAUSA300_RS02520	SAUSA300_0469	2306.2	2146.77	2172.38	1981.45	1809.98	1713.87	2333.01	2219	2263.42	1413.62	1411.52	1462.17
SAUSA300_RS02525	SAUSA300_0470	3139.35	3195.42	3245.48	2955.87	2828.9	2840.25	3084.98	2973.79	3335.48	2199.36	2281.47	2259.72
SAUSA300_RS02530	SAUSA300_0471	1098.82	1224.22	1367.86	1095.37	1679.42	1476.59	1336.74	1311.36	1635.14	1610.95	1551.88	1583.14
SAUSA300_RS02535	SAUSA300_0472	2186.12	2288.83	2467.15	1447.36	1536.05	1439.42	2037.59	1984.23	2050.04	1695.86	1747.85	1726.7
SAUSA300_RS02540	SAUSA300_0473	7598.77	7425.13	6456.85	4594.84	4420	4541.26	6001.03	5377.83	5232.16	3894.02	3858.51	3947.87
SAUSA300_RS02545	SAUSA300_0474	12640.5	10148.9	8161.51	10289.1	4839.85	4974.37	8472.65	7438.12	6840.63	3432.38	3749.93	3246.03
SAUSA300_RS02550	SAUSA300_0475	11167.4	9635.75	8081.72	4139.57	4505.76	5104.45	8605.2	7032.21	6410.17	3950.23	3715.51	3723.23
SAUSA300_RS02555	SAUSA300_0476	5.75726	6.38446	1.21804	33.9755	12.8005	5.71767	5.19795	2.19414	5.92711	0	1.32413	3.98775
SAUSA300_RS02560	SAUSA300_0477	9092.37	9186.44	9305.25	11736.5	11478.2	10501.9	7868.82	8074.42	7964.56	11636.6	10741.3	9211.7
SAUSA300_RS02565	SAUSA300_0478	12051.6	12342	11849.1	18125.2	17316.5	17113	10127.3	11481.2	12046.9	15348.9	16731.7	16199.6
SAUSA300_RS02575	SAUSA300_0479	17450.3	18356.9	21881.6	64365.9	61901.7	61079	21524.7	24179.4	24369.3	56129.6	54767.3	51828.8
SAUSA300_RS02580	SAUSA300_0480	1368.58	1401.39	1599.29	1065.47	1237.8	1480.88	1705.79	1663.16	1735.9	1363.39	1521.42	1581.81
SAUSA300_RS02585	SAUSA300_0481	15279	14908.5	12879.6	6652.4	6820.08	7185.68	14641.7	13862.6	12910.7	6337.35	6342.58	6586.43
SAUSA300_RS02590	SAUSA300_0482	6105.17	5765.97	4579.85	2317.13	2551.13	2474.32	5583.46	5523.37	4990.63	1900.37	1735.93	2077.62
SAUSA300_RS02595	SAUSA300_0483	6185.77	5643.86	4791.79	3080.9	3065.71	3177.59	5580	5592.12	5242.53	2339.28	2175.54	2292.96
SAUSA300_RS02600	SAUSA300_0484	1243.57	1336.75	1042.65	1013.83	674.584	670.397	1186.86	1109.5	1000.2	675.713	749.457	555.626
SAUSA300_RS02605	SAUSA300_0485	2017.51	1989.56	1635.83	1013.83	1063.72	943.415	2164.08	2135.63	1728.49	798.896	799.774	837.427
SAUSA300_RS02610	SAUSA300_0486	4250.51	4498.65	6281.46	4941.39	5583.56	6405.22	5117.38	5424.64	6946.58	7876.54	7241.66	6630.3
SAUSA300_RS02615	SAUSA300_0487	1074.14	1140.42	1361.77	2828.12	3229.55	3154.72	920.036	1094.87	1382.5	2344.07	2023.27	2352.77
SAUSA300_RS02620	SAUSA300_0488	1848.9	2035.84	1960.44	4959.06	5053.62	4719.94	1607.9	1854.04	1983.36	4050.69	3806.87	4010.35
SAUSA300_RS02625	SAUSA300_0489	33189	33421.9	33476.1	49850.2	56319.4	62991.6	34591.5	36295.4	37535.7	43043.5	42459.5	44511.2
SAUSA300_RS02630	SAUSA300_0490	2520.86	2685.46	2940.97	4344.78	4341.91	5065.85	2569.52	2437.68	2896.88	3803.13	3501	3337.75
SAUSA300_RS02635	SAUSA300_0491	39656	40129.5	45909.3	32450.7	33542.3	32560.7	37908.6	39641.5	43111.6	29198	27065.2	27363.9
SAUSA300_RS02640	SAUSA300_0492	1283.87	1271.31	1272.86	1039.65	1102.12	1130.67	1148.75	1135.83	1193.57	1524.84	1370.47	1254.81
SAUSA300_RS02645	SAUSA300_0493	473.741	429.355	411.09	304.42	320.011	321.619	388.113	394.213	363.036	465.226	389.294	344.276
SAUSA300_RS02650	SAUSA300_0494	1769.95	1616.07	1603.56	1329.12	1642.3	1711.01	1603.57	1471.53	1609.95	1853.73	1714.75	1827.72
SAUSA300_RS02655	SAUSA300_0495	1242.75	1170.75	1141.31	2057.56	1440.05	1340.79	1173	1125.59	1294.33	1400.46	1392.98	1264.12
SAUSA300_RS02660	SAUSA300_0496	16136	15676.2	13442.3	16300.1	17344.6	16821.4	16261.8	15700.5	14996.3	15235.2	15122.9	15420.6
SAUSA300_RS02665	SAUSA300_0497	104.453	117.314	160.782	2115.99	2099.27	2451.45	131.681	166.754	236.344	3402.48	3054.77	2028.43
SAUSA300_RS02670	SAUSA300_0498	305.957	264.157	442.15	766.487	1082.92	1117.8	301.481	325.463	343.773	1612.14	1381.07	1240.19
SAUSA300_RS02675	SAUSA300_0499	158617	180494	135339	174093	198655	361107	164243	133596	108716	264017	180961	177779
SAUSA300_RS02680	SAUSA300_0500	473.741	486.815	479.3	1558.8	2983.79	2450.02	868.923	765.753	633.46	1542.78	1508.18	1862.28
SAUSA300_RS02685	SAUSA300_0501	213804	242696	248314	391978	445965	749306	316668	220492	210647	554825	425358	400066
SAUSA300_RS02690	SAUSA300_0502	42.7682	55.066	77.9548	652.329	838.43	1040.62	76.2365	75.332	48.8987	1291.63	1346.64	665.954
SAUSA300_RS02695	SAUSA300_0503	405.476	384.664	470.774	252.778	328.972	273.019	401.974	378.123	403.785	371.941	421.073	361.556
SAUSA300_RS02700	SAUSA300_0504	13910.4	14787.2	21217.7	15423.5	15173.7	14484.3	15540.1	16972.4	18016.2	30608	28772	26837.5
SAUSA300_RS02705	SAUSA300_0505	9714.97	9576.69	12738.9	9060.58	9934.43	8951.01	11341.1	12072.9	12815.9	15197	14811.7	17132.7
SAUSA300_RS02710	SAUSA300_0506	5577.97	6128.28	9883.82	8618.9	9765.46	8389.25	7395.81	9183.19	12501	15677.7	15718.7	17317.5
SAUSA300_RS02715	SAUSA300_0507	1292.09	1367.87	1192.47	2287.23	2580.57	3149.01	1308.15	1466.41	1003.9	1175.62	1150.67	1533.95
SAUSA300_RS02720	SAUSA300_0508	1770.77	1633.62	1379.44	3000.71	3603.33	4498.38	1880.79	2016.41	1181.72	1383.72	1443.3	1666.88
SAUSA300_RS02725	SAUSA300_0509	3020.1	3070.13	2909.91	7232.7	6968.57	7558.76	3076.32	3537.68	2180.44	2553.36	2662.82	2891.12
SAUSA300_RS02730	SAUSA300_0510	16294.7	16504.6	18784.7	25692.3	29004.5	32563.6	15827.7	17263.5	14357.7	12472.6	12515.7	15102.9
SAUSA300_RS02740	SAUSA300_0511	4100.82	3888.93	3688.85	4327.12	4628.64	4820	3262.58	3427.97	3141.37	3971.76	3871.75	3727.22
SAUSA300_RS02745	SAUSA300_0512	3543.18	3430.85	2770.44	3137.98	3689.09	3241.92	2965.43	3088.61	2582.74	2461.27	2510.55	2776.8
SAUSA300_RS02750	SAUSA300_0513	17280.8	16353	15891.2	20470.9	20791.8	21352.6	17367.2	17338.1	18634.1	16308	17448.1	18366.2
SAUSA300_RS02755	SAUSA300_0514	3679.71	3817.11	2745.47	2769.68	2275.92	2255.62	3728.66	3444.06	2473.83	2785.37	2926.33	2395.31
SAUSA300_RS02760	SAUSA300_0515	7734.47	7741.96	5250.99	5018.86	4911.53	4228.22	7977.98	7599.02	5207.71	5155.75	5036.99	4912.91
SAUSA300_RS02765	SAUSA300_0516	2204.21	2235.36	1551.79	1720.52	1442.61	1226.44	2104.3	2107.1	1521.79	1554.74	1590.28	1504.71
SAUSA300_RS02770	SAUSA300_0517	3961.82	3945.6	2786.89	2537.29	2538.33	2292.79	3804.9	3999.91	2701.28	2708.83	2558.22	2665.15
SAUSA300_RS02775	SAUSA300_0518	2125.25	2232.17	1766.77	1732.75	1474.61	1279.33	2086.98	2002.51	1557.35	1765.23	1979.57	1698.78
SAUSA300_RS02780	SAUSA300_0519	2010.93	2094.1	1524.99	1274.76	1457.97	1343.65	1871.26	2084.43	1707.75	1441.12	1408.87	1718.72
SAUSA300_RS02785	SAUSA300_0520	701.564	712.665	651.045	1197.3	1015.08	951.992	682.664	645.807	608.27	1213.89	1247.33	969.023
SAUSA300_RS02790	SAUSA300_0521	6582.2	6605.52	5953.19	9854.25	9778.26	10284.7	6197.68	6610.93	6332.38	9272.22	9527.11	8921.92
SAUSA300_RS02795	SAUSA300_0522	17305.5	19286.7	22275.6	67801.5	77102.2	79569.9	19471.5	23861.2	24283.4	67822.5	63672.1	74176.1
SAUSA300_RS02800	SAUSA300_0523	17961.8	20565.9	23110	70988.4	88145.2	105680	20006	24014.1	24499.7	87953.9	88396.2	100959
SAUSA300_RS02805	SAUSA300_0524	18554.8	20729.5	26576.5	72666.8	62407.3	62345.5	22749.7	26397.6	26106.7	55817.5	55751.1	53524.9
SAUSA300_RS02810	SAUSA300_0525	12644.6	14211.8	14996	30193.3	40906.4	45971.5	16698.4	19059	17942.1	34758	36078.6	45114.7
SAUSA300_RS02815	SAUSA300_0526	1435.2	1558.61	1841.68	5505.39	5319.87	5344.59	1550.72	1633.9	1961.87	3626.13	3502.32	3642.14
SAUSA300_RS02820	SAUSA300_0527	49801.2	43894.8	49863.1	126586	135859	141449	53391.6	55691.6	54107.1	98619.4	96930.2	110882
SAUSA300_RS02825	SAUSA300_0528	51809.6	48758.9	55833.3	92007	109495	107243	57834.9	61326.1	58476.2	77356.6	74763	93516.7
SAUSA300_RS02830	SAUSA300_0529	2913.18	3316.73	5157.2	18246.2	14852.4	14833.1	3756.38	4461.41	4812.82	21240.1	22075.9	16141.1
SAUSA300_RS02835	SAUSA300_0530	16233.8	17318.6	20608.1	61151.8	68779.4	63849.2	20326.6	25627.5	23180.9	67900.2	67839.1	74641.3
SAUSA300_RS02840	SAUSA300_0531	23456.7	23199.5	27655.1	81938	92217	84297	29066.9	37750.1	31080.3	81617.8	82613.7	89162.1
SAUSA300_RS02845	SAUSA300_0532	93697.8	94069.4	113628	289050	308921	291948	115089	153679	125136	293017	279859	309528
SAUSA300_RS02850	SAUSA300_0533	179146	176158	181761	252356	285249	271792	199432	229778	199419	292461	272105	314300
SAUSA300_RS02855	SAUSA300_0534	2631.07	2684.67	2766.79	1193.22	1381.17	1435.13	2875.33	2925.51	3073.21	1174.43	1087.11	1330.58
SAUSA300_RS02860	SAUSA300_0535	6116.68	6245.6	6296.68	2523.7	2580.57	2254.19	5892.74	6316.19	5893.03	4282.71	4308.72	3906.66
SAUSA300_RS02865	SAUSA300_0536	52719.3	46196.4	37368.4	22412.9	19712.7	22160.3	45249	37847.4	38784.8	12055.2	13457.1	12824.6
SAUSA300_RS02870	SAUSA300_0537	622.607	648.821	559.082	583.019	499.218	460.272	633.283	594.611	657.169	625.483	655.444	567.59
SAUSA300_RS02875	SAUSA300_0538	3734	3710.97	2938.53	2391.87	2112.07	1703.87	3091.91	3326.31	2866.5	3665.59	3527.48	3028.03
SAUSA300_RS02880	SAUSA300_0539	10129.5	10029.2	9559.21	3695.17	3776.13	3673.6	11139.2	10413.4	9481.16	3992.09	4073.02	3937.24
SAUSA300_RS02885	SAUSA300_0540	2397.49	2260.1	2287.49	648.252	765.467	711.85	2423.98	2292.87	2146.36	783.349	687.223	778.94
SAUSA300_RS02890	SAUSA300_0541	2010.93	2014.3	2250.34	2126.87	2135.12	2112.68	2073.11	2044.93	2594.59	1759.25	1860.4	1852.97
SAUSA300_RS02895	SAUSA300_0542	399.719	452.499	610.849	513.709	670.744	794.756	528.458	613.627	893.512	550.138	565.403	809.513
SAUSA300_RS02900	SAUSA300_0543	157.914	182.755	224.12	351.986	266.249	315.901	204.453	206.249	258.57	413.8	419.749	365.544
SAUSA300_RS02905	SAUSA300_0544	1322.53	1332.76	1824.63	3432.88	3017.07	3394.87	1389.58	1465.68	1806.29	2482.8	2329.14	2719.64
SAUSA300_RS02910	SAUSA300_0545	1205.74	1320.79	1657.76	1758.57	2275.92	2431.44	1309.88	1446.67	1512.9	1807.08	1971.63	2253.08
SAUSA300_RS02915	SAUSA300_0546	188.345	199.514	209.504	300.343	268.809	298.748	236.507	224.533	293.392	475.989	520.383	463.908
SAUSA300_RS02920	SAUSA300_0547	1164.61	1314.4	1292.35	941.8	710.425	779.032	10946	11280.1	7291.09	5963.02	6178.39	5104.32
SAUSA300_RS02925	SAUSA300_0548	3219.13	3368.6	2169.34	5088.17	4559.52	4165.32	3539.8	3360.68	2518.28	5302.85	5119.08	4056.87
SAUSA300_RS02930	SAUSA300_0549	2531.55	2588.9	2421.47	1378.05	1276.21	1146.39	2563.45	2662.95	2188.59	1659.98	1668.4	1560.54
SAUSA300_RS02935	SAUSA300_0550	5047.48	4962.32	3627.95	2027.66	1982.79	1729.59	5050.67	4883.42	3941.53	3090.34	3075.95	3242.04
SAUSA300_RS02940	SAUSA300_0551	5054.06	5097.99	6312.52	4207.52	4751.53	5083.01	5890.14	6048.5	6739.87	4715.64	4408.03	5270.47
SAUSA300_RS02945	SAUSA300_0552	1936.91	2051.81	2539.62	2429.93	2124.87	2314.23	2454.3	2775.58	2879.1	2223.28	2216.59	2239.79
SAUSA300_RS02950	SAUSA300_0553	1092.24	1181.13	1610.25	1690.62	1911.11	2532.93	1619.16	1789.68	2090.05	2104.88	2387.41	2465.76
SAUSA300_RS02955	SAUSA300_0554	770.651	743.79	772.849	570.788	615.702	554.614	922.635	921.537	772.747	661.362	675.306	539.675
SAUSA300_RS02960	SAUSA300_0555	6122.44	5766.76	5490.34	5122.14	4919.21	5028.69	5405	4780.29	4958.03	4000.46	4323.28	3951.86
SAUSA300_RS02965	SAUSA300_0556	5001.42	4760.41	4285.69	3177.39	3274.36	2956.03	4501.42	3849.98	3654.07	3013.8	3052.12	2919.03
SAUSA300_RS02970	SAUSA300_0557	316.65	360.722	501.834	247.342	303.371	273.019	763.232	887.894	1132.82	828.795	775.94	793.562
SAUSA300_RS02975	SAUSA300_0558	3890.27	3215.37	2571.9	1806.14	2201.68	1875.4	2518.4	2219	2773.89	1389.7	1232.76	1860.95
SAUSA300_RS02985	SAUSA300_0559	144.754	168.39	169.308	247.342	204.807	290.172	149.874	160.903	220.785	346.826	329.708	426.689
SAUSA300_RS02990	SAUSA300_0560	387.382	335.982	389.165	485.17	503.058	467.419	361.257	394.944	395.635	554.922	548.19	628.735
SAUSA300_RS02995	SAUSA300_0561	50.9929	49.4796	73.0827	120.953	107.524	122.93	73.6376	70.9437	66.68	149.494	170.813	162.168
SAUSA300_RS03000		66.6198	98.9591	93.7894	149.492	110.084	145.801	75.3702	111.17	109.652	188.96	156.247	191.412
SAUSA300_RS03005		1090.59	1219.43	908.661	702.613	915.232	949.133	1192.06	1194.34	1079.48	686.477	764.023	834.769
SAUSA300_RS03010	SAUSA300_0562	6116.68	5958.3	5875.24	3859.61	3572.61	3492.07	7410.54	7004.41	6384.98	4790.99	4615.91	4539.39
SAUSA300_RS03015	SAUSA300_0563	491.012	557.044	842.278	1368.53	1479.73	1556.64	553.581	584.372	897.217	1680.31	1680.32	1924.75
SAUSA300_RS03020	SAUSA300_0564	557.632	567.419	724.127	1668.88	1268.52	1233.59	537.987	666.286	789.047	1594.2	1714.75	1556.55
SAUSA300_RS03025	SAUSA300_0565	894.843	930.535	978.699	1187.78	1452.85	1289.33	948.625	987.361	923.148	1475.81	1346.64	1406.35
SAUSA300_RS03030	SAUSA300_0566	10676.4	8510.49	9210.85	9870.56	10246.8	12831.9	5173.69	4135.95	6189.39	4755.11	4761.57	5891.23
SAUSA300_RS03035	SAUSA300_0567	908.825	952.083	934.24	563.993	618.262	554.614	1038.72	1046.6	1077.25	542.962	468.742	588.858
SAUSA300_RS03040	SAUSA300_0568	1058.51	1035.08	1298.44	535.454	663.063	670.397	1302.09	1378.65	1532.9	813.248	797.126	875.975
SAUSA300_RS03045	SAUSA300_0569	5568.92	5574.43	5906.3	4840.83	5739.72	6289.44	6163.9	6091.65	5990.09	5612.6	5377.29	5674.57
SAUSA300_RS03050	SAUSA300_0570	13417.7	12861.5	11908.2	10066.3	10801	10183.2	14743.1	14661.2	13114.5	11566.1	10863.2	10587.5
SAUSA300_RS03055	SAUSA300_0571	11803.2	11136.1	10213.3	6835.87	7507.46	6978.42	12881.4	13428.1	11161.5	8496.05	8425.43	8689.3
SAUSA300_RS03060	SAUSA300_0572	902.246	893.026	1094.41	2891.99	2629.21	3061.81	612.491	659.704	916.48	3042.5	3274.57	3077.21
SAUSA300_RS03065	SAUSA300_0573	1399.02	1323.98	1389.18	2961.3	3123.31	3499.21	998.006	993.212	1115.78	2870.29	2864.09	2806.05
SAUSA300_RS03070	SAUSA300_0574	1848.08	1719.81	1730.23	3563.35	3971.98	4589.86	1353.2	1383.77	1472.15	3241.03	3361.96	3404.21
SAUSA300_RS03075	SAUSA300_0575	172.718	155.621	195.496	637.38	710.425	813.338	136.879	137.499	250.421	662.558	758.726	652.661
SAUSA300_RS03080	SAUSA300_0576	1363.65	1391.01	1623.04	1236.71	1199.4	1369.38	1303.82	1534.43	1565.5	1114.63	1101.68	935.792
SAUSA300_RS03085	SAUSA300_0577	209.729	266.551	233.865	437.604	408.334	344.49	220.046	278.655	262.275	314.535	320.439	215.338
SAUSA300_RS03090	SAUSA300_0578	0	2.39417	1.82707	6.7951	8.96032	8.5765	0	2.19414	0.740889	1.19595	2.64826	0
SAUSA300_RS03095	SAUSA300_0579	2757.73	2999.9	3127.33	1151.09	1018.92	1049.19	1030.06	928.851	885.363	1004.6	1028.85	543.663
SAUSA300_RS03100	SAUSA300_0580	415.346	509.959	489.045	148.133	98.5635	114.353	199.255	185.039	241.53	96.8721	128.441	128.937
SAUSA300_RS03105	SAUSA300_0581	571.614	651.215	630.338	141.338	158.726	128.648	221.779	236.235	263.757	127.967	124.468	126.279
SAUSA300_RS03110	SAUSA300_0582	862.767	862.7	900.135	224.238	248.329	225.848	349.129	388.362	395.635	167.433	166.84	170.144
SAUSA300_RS03115		449.889	447.71	488.436	150.851	156.166	151.518	197.522	209.906	240.048	126.771	128.441	136.913
SAUSA300_RS03120		25.4965	35.1145	34.1052	16.3082	12.8005	15.7236	10.3959	25.5983	11.1133	2.3919	7.94478	13.2925
SAUSA300_RS03125	SAUSA300_0583	467.161	505.969	433.015	107.363	121.604	124.359	227.843	231.847	240.789	111.224	127.116	107.669
SAUSA300_RS03130	SAUSA300_0584	657.973	612.908	661.398	145.415	211.207	184.395	287.62	299.134	336.364	114.811	125.792	147.547
SAUSA300_RS03140	SAUSA300_0585	181.765	222.658	195.496	55.7198	104.964	98.6298	119.553	136.768	170.404	53.8179	46.3445	89.0597
SAUSA300_RS03145	SAUSA300_0586	259.077	237.023	275.278	58.4378	72.9626	122.93	173.265	182.113	218.562	64.5814	55.6134	75.7672
SAUSA300_RS03150	SAUSA300_0587	531.313	530.708	489.654	218.802	176.646	137.224	431.43	438.096	426.011	116.007	154.923	190.083
SAUSA300_RS03155		153.801	156.419	159.564	86.9772	61.4422	70.0414	130.815	131.648	115.579	83.7167	62.2341	57.1577
SAUSA300_RS03160	SAUSA300_0588	433.44	396.635	350.188	138.62	148.485	124.359	312.743	332.777	366.74	125.575	94.0132	174.132
SAUSA300_RS03165	SAUSA300_0589	2212.43	2214.61	2137.67	1797.98	1891.91	1944.01	1946.63	1882.57	1807.77	1612.14	1689.59	1443.56
SAUSA300_RS03170	SAUSA300_0590	1724.71	1699.86	1681.51	1553.36	1445.17	1363.66	1572.38	1549.06	1572.17	1552.35	1464.49	1298.68
SAUSA300_RS03175	SAUSA300_0591	1079.9	1157.98	1458.61	1119.83	688.664	731.862	1590.57	1655.11	1661.07	950.782	1024.88	852.049
SAUSA300_RS03180	SAUSA300_0592	8602.18	8564.75	8481.24	3901.74	3803.01	3517.8	10485.1	10392.2	9243.33	3858.14	3895.59	3934.58
SAUSA300_RS03185	SAUSA300_0593	3078.49	3299.17	2922.7	1113.04	1246.76	1389.39	3901.92	3732.23	3397.72	1410.03	1292.35	1478.13
SAUSA300_RS03190	SAUSA300_0594	40906.2	39998.6	20937.6	3526.66	2973.54	2029.77	34283.1	33448.1	15923.9	4381.97	3703.59	2205.22
SAUSA300_RS03195		4.11233	2.39417	3.04511	1.35902	1.28005	0	8.66324	5.11965	5.18622	1.19595	1.32413	2.6585
SAUSA300_RS03200	SAUSA300_0595	411.233	440.528	464.075	930.928	568.34	544.608	389.846	334.971	468.983	916.1	1039.44	626.076
SAUSA300_RS03205	SAUSA300_0596	6250.74	6464.27	6679.76	7830.67	7741.71	7257.15	6305.11	6808.4	7277.75	6864.77	7114.55	7551.47
SAUSA300_RS03210	SAUSA300_0597	60.04	43.8932	45.0676	101.926	138.245	111.495	38.9846	51.1965	60.7529	136.339	109.903	152.864
SAUSA300_RS03215	SAUSA300_0598	1218.9	1300.04	2106.61	2069.79	1786.94	1703.87	1409.51	1648.53	2053	3354.65	3519.54	2819.34
SAUSA300_RS03220	SAUSA300_0599	727.883	732.617	853.849	702.613	599.061	551.755	860.26	931.045	990.569	844.342	1002.37	921.17
SAUSA300_RS03225	SAUSA300_0600	1057.69	1061.42	1053	610.2	670.744	537.461	1250.97	1327.45	1191.35	880.221	834.201	834.769
SAUSA300_RS03230	SAUSA300_0601	2279.05	2292.02	2099.91	1402.51	1425.97	1044.9	2598.97	2670.26	2287.12	1454.28	1475.08	1269.43
SAUSA300_RS03235	SAUSA300_0602	17127.9	16140.7	11640.9	6168.59	6982.65	5927.79	16414.2	15392.6	10833.3	8870.38	8463.83	7849.22
SAUSA300_RS03240	SAUSA300_0603	1203.27	1270.51	1178.46	1496.28	1290.29	1329.36	1098.5	1144.61	1492.15	1134.96	1283.08	1527.31
SAUSA300_RS03245	SAUSA300_0604	896.488	786.087	729	445.758	532.499	614.649	2000.34	1542.48	1529.2	1756.85	1735.93	1415.65
SAUSA300_RS03250	SAUSA300_0605	3779.23	3839.45	3690.07	2690.86	4231.83	3760.8	2590.31	2447.19	2809.45	3290.07	3320.92	2965.56
SAUSA300_RS03255	SAUSA300_0606	686.759	649.619	618.158	509.632	581.14	490.29	736.376	700.661	740.148	281.049	361.487	404.092
SAUSA300_RS03260	SAUSA300_0607	0	0	0	0	0	0	0	0	0	0	0	0
SAUSA300_RS03265	SAUSA300_0608	0	0	0	0	0	0	0	0	0	0	0	0
SAUSA300_RS03270	SAUSA300_0609	0	0	0	0	0	0	0	0	0	0	0	0
SAUSA300_RS03275	SAUSA300_0610	0	0	0.609022	0	0	0	0	0.731379	0	0	0	0
SAUSA300_RS03280	SAUSA300_0611	0	0	0	19.0263	11.5204	10.0059	0	1.46276	1.48178	0	0	2.6585
SAUSA300_RS03285	SAUSA300_0612	3.28987	1.59612	4.87218	27.1804	25.6009	32.8766	1.73265	3.65689	5.18622	4.78381	3.97239	9.30475
SAUSA300_RS03290	SAUSA300_0613	75.6669	52.6718	79.1729	168.518	208.647	323.048	76.2365	87.7654	82.9796	89.6964	78.1236	116.974
SAUSA300_RS03295	SAUSA300_0614	13.1595	13.567	16.4436	14.9492	19.2007	31.4472	13.8612	15.359	17.0404	11.9595	11.9172	7.9755
SAUSA300_RS03300	SAUSA300_0615	16.4493	11.9709	19.4887	28.5394	23.0408	38.5943	19.0591	13.1648	10.3724	13.1555	15.8896	6.64625
SAUSA300_RS03305	SAUSA300_0616	61.685	64.6427	79.1729	77.4641	112.644	161.524	58.9101	50.4651	71.1254	53.8179	55.6134	54.4992
SAUSA300_RS03310	SAUSA300_0617	8969.82	8665.31	8012.91	3330.96	3705.73	4621.31	6413.4	6096.04	5352.18	2568.91	2775.37	2678.44
SAUSA300_RS03315	SAUSA300_0618	11987.4	13442.5	10630.5	10696.8	10104.7	8738.03	22747.1	25459.3	17471.6	13057.4	13690.2	12578.7
SAUSA300_RS03320	SAUSA300_0619	6186.59	7107.5	6595.1	6943.23	6260.7	5012.97	11834	15185.6	10682.9	8097.79	8383.06	7947.58
SAUSA300_RS03325	SAUSA300_0620	6550.12	7289.46	8836.91	8723.55	8267.81	7979.01	13953	17694.2	14909.7	12054	12062.8	12080.2
SAUSA300_RS03330	SAUSA300_0621	1231.23	1268.11	1837.42	1677.03	1735.74	2011.19	1407.78	1467.88	1965.58	2275.9	2460.23	2617.29
SAUSA300_RS03335	SAUSA300_0622	129.127	118.911	161.391	126.389	170.246	205.836	176.73	202.592	232.639	127.967	136.385	140.9
SAUSA300_RS03340	SAUSA300_0623	741.042	785.289	1325.84	1072.27	1066.28	1222.15	1048.25	1175.33	1475.85	1720.98	1765.06	1718.72
SAUSA300_RS03345	SAUSA300_0624	3159.09	3414.89	3582.27	3741.38	4073.1	4268.24	3130.9	3090.07	3859.29	4080.59	4094.21	4027.63
SAUSA300_RS03350	SAUSA300_0625	3865.59	4004.65	4083.49	3731.87	4818.09	4961.51	3590.91	3812.68	4440.15	4572.13	4476.88	5887.25
SAUSA300_RS03355	SAUSA300_0626	2415.58	2327.93	1915.37	1585.98	1347.89	1396.54	2294.89	2325.05	1864.08	1847.75	1843.19	1431.6
SAUSA300_RS03360	SAUSA300_0627	2453.42	2343.1	1937.3	1708.29	1452.85	1353.66	2262.84	2278.98	1887.04	1490.16	1569.09	1470.15
SAUSA300_RS03365	SAUSA300_0628	249.207	260.965	272.842	172.595	189.447	198.689	257.298	253.788	191.89	253.542	263.502	196.729
SAUSA300_RS03370	SAUSA300_0629	2612.98	2735.74	2785.06	4181.7	3823.49	3766.51	2026.33	2142.94	2905.77	2799.72	2845.55	3067.91
SAUSA300_RS03375	SAUSA300_0630	7082.26	6532.1	5729.68	3496.76	3631.49	3705.05	7739.74	7468.11	6396.84	3508.92	3470.54	3456.05
SAUSA300_RS03380	SAUSA300_0631	9574.33	9429.85	10612.2	4472.53	5592.52	5080.15	11186.8	11464.4	12269.9	6312.24	5763.93	6675.49
SAUSA300_RS03385		15.6269	12.7689	18.2707	13.5902	15.3605	4.28825	19.9255	24.1355	17.0404	7.17571	9.2689	19.9387
SAUSA300_RS03390	SAUSA300_0632	924.452	940.112	1085.89	1768.08	1478.45	1380.82	1028.33	1058.3	1077.25	1840.57	2006.06	1713.4
SAUSA300_RS03395	SAUSA300_0633	1045.35	988.793	1629.13	3012.95	3081.07	3963.77	1245.77	1350.86	1461.03	2035.51	1978.25	2250.42
SAUSA300_RS03400	SAUSA300_0634	592.176	545.073	838.015	1236.71	1387.57	1689.57	657.54	657.509	721.626	479.577	496.548	657.978
SAUSA300_RS03405	SAUSA300_0635	1235.34	1158.78	1475.05	2083.38	2362.96	2781.65	1443.3	1331.84	1335.82	879.025	954.697	1115.24
SAUSA300_RS03410	SAUSA300_0636	310.07	302.464	248.481	228.315	225.288	232.995	240.838	246.475	164.477	232.015	217.157	152.864
SAUSA300_RS03415	SAUSA300_0637	93.7612	95.7669	110.233	99.2084	74.2426	77.1885	93.563	103.856	71.8662	70.5612	67.5306	65.1332
SAUSA300_RS03420	SAUSA300_0638	64.9748	59.8543	70.6466	59.7969	64.0023	42.8825	74.5039	81.183	55.5667	43.0543	41.048	70.4502
SAUSA300_RS03425	SAUSA300_0639	1820.94	2122.83	2936.71	3006.15	3297.4	4266.81	1928.44	2057.37	3345.11	4674.98	4953.57	5557.59
SAUSA300_RS03430	SAUSA300_0640	4492.31	4461.94	4349.64	8038.6	9825.63	9938.74	4015.41	4220.79	4607.59	7010.67	6514.72	8560.37
SAUSA300_RS03435	SAUSA300_0641	831.513	872.277	1036.56	1001.6	1190.44	1313.63	881.052	858.639	1161.71	841.951	956.021	1200.31
SAUSA300_RS03445	SAUSA300_0642	567.502	545.871	573.699	554.48	725.786	850.503	813.479	780.381	926.852	733.119	769.319	967.694
SAUSA300_RS03450	SAUSA300_0643	2107.98	2043.03	2138.89	1575.1	1621.82	1832.51	2275.83	2203.64	2682.76	1359.8	1574.39	1414.32
SAUSA300_RS03455	SAUSA300_0644	914.583	901.805	893.436	702.613	652.823	631.802	994.54	1018.81	949.82	802.484	775.94	727.099
SAUSA300_RS03460	SAUSA300_0645	597.111	587.37	543.857	267.727	364.813	305.895	635.882	686.765	591.97	309.752	299.253	326.995
SAUSA300_RS03465	SAUSA300_0646	1612.03	1559.4	1498.8	857.541	1007.4	931.98	1542.06	1586.36	1468.44	782.153	701.789	837.427
SAUSA300_RS03470	SAUSA300_0647	891.554	885.844	894.045	676.792	698.905	833.35	760.633	793.546	892.771	855.106	948.077	1034.16
SAUSA300_RS03475	SAUSA300_0648	2606.4	2655.94	2322.81	2095.61	2118.47	2078.37	2300.96	2323.59	2620.52	1780.77	1894.83	2380.69
SAUSA300_RS03480	SAUSA300_0649	1752.68	1850.7	1763.12	3428.81	3498.36	3409.16	1984.75	2300.19	2628.67	4348.48	4323.28	4932.84
SAUSA300_RS03485	SAUSA300_0650	3379.51	3446.81	3370.33	6328.95	7654.67	6310.88	3859.47	4674.97	4237.14	8298.71	7114.55	8479.28
SAUSA300_RS03490	SAUSA300_0651	6787.81	6853.72	5076.81	5239.02	7365.38	7724.57	6749.53	6616.78	6174.57	5668.81	5500.43	6680.81
SAUSA300_RS03495	SAUSA300_0652	1209.85	1209.06	1286.86	531.377	637.462	581.773	1383.52	1403.52	1541.05	541.766	512.438	705.831
SAUSA300_RS03505	SAUSA300_0654	128.305	134.872	158.955	61.1559	81.9229	105.777	143.81	148.47	183	72.9531	101.958	81.0842
SAUSA300_RS03510	SAUSA300_0655	4850.91	4935.99	4872.18	6068.02	5711.56	6166.51	4329.02	4326.84	4230.48	4774.24	4552.36	4663.01
SAUSA300_RS03515	SAUSA300_0656	1764.19	1686.3	1646.19	1744.98	2031.43	1876.82	1591.44	1584.17	1481.04	1515.27	1399.6	1621.68
SAUSA300_RS03520		1.64493	3.19223	1.82707	4.07706	5.12018	1.42942	0.866324	2.92551	4.44533	7.17571	1.32413	9.30475
SAUSA300_RS03525	SAUSA300_0657	2869.59	2841.08	2654.12	2419.05	1882.95	1978.31	3013.94	2992.07	2767.96	2342.87	2680.04	2481.71
SAUSA300_RS03530	SAUSA300_0658	4489.02	4477.9	4038.43	3422.01	3367.8	3088.97	4734.46	4739.33	4076.37	3861.73	3824.09	3886.73
SAUSA300_RS03540	SAUSA300_0659	1850.55	1891.4	1817.32	2641.93	2990.19	2894.57	1727.45	1886.96	1882.6	2354.83	2484.07	2875.17
SAUSA300_RS03545	SAUSA300_0660	564.212	594.553	587.097	744.743	981.795	770.456	566.576	634.837	574.189	663.754	582.617	739.063
SAUSA300_RS03550	SAUSA300_0661	146.399	177.169	253.962	190.263	217.608	228.707	333.535	291.089	445.274	241.582	246.288	303.069
SAUSA300_RS03555	SAUSA300_0662	43.5907	60.6524	33.4962	78.8231	57.602	72.9003	39.8509	51.1965	58.5302	114.811	95.3373	110.328
SAUSA300_RS03560	SAUSA300_0663	592.176	611.312	1054.83	1519.38	968.994	1202.14	552.715	574.132	979.455	1185.19	1435.36	1076.69
SAUSA300_RS03565	SAUSA300_0664	893.198	1049.45	1458.61	941.8	907.552	1282.19	937.363	773.799	1199.5	1120.61	1132.13	1101.95
SAUSA300_RS03570	SAUSA300_0665	119.258	119.709	210.113	392.757	476.177	543.179	140.345	164.56	253.384	593.192	566.727	531.7
SAUSA300_RS03575	SAUSA300_0666	2642.58	2386.19	2073.72	1418.82	2026.31	2054.07	2351.2	2068.34	1760.35	1842.96	1734.61	2029.76
SAUSA300_RS03580	SAUSA300_0667	2345.67	2075.75	1995.77	1583.26	1573.18	1435.13	1906.78	1889.15	1697.38	1500.92	1443.3	1443.56
SAUSA300_RS03585	SAUSA300_0668	9410.66	8030.85	7198.64	5910.38	4227.99	4203.92	7003.37	6006.08	5699.66	3866.51	4108.77	3275.27
SAUSA300_RS03590	SAUSA300_0669	6244.16	6202.5	7763.82	18701.5	19362	17954.9	5780.98	6490.99	8255.73	11611.5	11419.3	12720.9
SAUSA300_RS03595	SAUSA300_0670	3359.77	3208.99	2608.44	3333.67	3161.71	3336.26	3417.65	3512.81	2887.99	2244.8	2176.87	2109.52
SAUSA300_RS03600	SAUSA300_0671	2421.34	2286.43	2081.03	1890.4	2173.52	2299.93	2688.2	2696.59	2364.18	1375.35	1391.66	1540.6
SAUSA300_RS03605	SAUSA300_0672	29347.2	29632.7	24362.7	26093.2	34135	32607.9	24236.3	23395.3	24867.9	27100.3	26009.9	28747.7
SAUSA300_RS03610	SAUSA300_0673	912.115	825.192	705.248	383.243	424.975	457.414	1177.33	1169.47	893.512	395.86	418.425	582.211
SAUSA300_RS03615	SAUSA300_0674	2015.86	1994.35	2226.59	2014.07	1900.87	1915.42	2319.15	2336.02	2644.23	1980.5	1976.92	2089.58
SAUSA300_RS03620	SAUSA300_0675	153.801	189.14	160.782	89.6953	185.607	110.065	216.581	188.696	223.008	147.102	128.441	155.522
SAUSA300_RS03625	SAUSA300_0676	2593.24	2643.17	2233.89	888.799	1054.76	993.445	3123.1	3286.08	2384.18	1619.32	1434.03	1579.15
SAUSA300_RS03630	SAUSA300_0677	3405.83	3287.2	2718.07	1598.21	1447.73	1245.02	3680.15	3867.53	2857.61	1880.04	1922.64	1915.45
SAUSA300_RS03635		419.458	383.068	405.609	316.652	428.815	433.113	433.162	427.125	491.95	211.684	174.785	332.312
SAUSA300_RS03640	SAUSA300_0678	439.197	454.095	454.94	297.625	391.694	383.084	466.949	499.532	589.007	220.055	215.833	292.435
SAUSA300_RS03645	SAUSA300_0679	602.045	568.217	523.15	202.494	308.491	353.066	725.113	653.121	634.942	483.165	480.659	474.542
SAUSA300_RS03650	SAUSA300_0680	1703.33	1631.23	2608.44	1515.31	1964.87	1995.47	2980.16	2564.94	4254.19	1416.01	1358.56	1791.83
SAUSA300_RS03655	SAUSA300_0681	1394.9	1595.32	1880.05	1463.66	1803.58	2091.24	1857.4	1881.84	2891.69	3166.88	3248.09	3886.73
SAUSA300_RS03660	SAUSA300_0682	297.733	294.483	339.225	351.986	266.249	258.725	375.118	337.897	285.983	528.611	509.79	380.165
SAUSA300_RS03665	SAUSA300_0683	17007	16107.2	6810.7	7603.71	8048.92	4945.78	16751.2	17257.6	7566.7	11781.3	11256.4	6038.78
SAUSA300_RS03670	SAUSA300_0684	12944	11681.2	4771.69	7292.5	5856.21	4155.32	14575.9	15220	6813.96	7270.19	7870.62	5250.54
SAUSA300_RS03675	SAUSA300_0685	26859.3	24432.5	15353.5	16801.6	15986.5	12104.3	32955.8	39508.3	19566.9	13630.3	13577.6	13780.3
SAUSA300_RS03685	SAUSA300_0686	2290.57	2327.14	2152.89	2851.22	2415.45	2698.74	2423.11	2705.37	2258.23	2198.16	2209.97	1851.64
SAUSA300_RS03690	SAUSA300_0687	6338.75	6191.33	7229.09	5570.62	6397.67	7608.79	6313.77	6338.13	7648.94	4849.59	4921.79	6569.15
SAUSA300_RS03695	SAUSA300_0688	3295.62	2836.3	2177.86	1364.46	1478.45	1691	2697.73	2377.71	2034.48	1136.15	1166.56	1149.8
SAUSA300_RS03700	SAUSA300_0689	3267.66	2604.86	2471.41	1066.83	1164.84	1090.65	2749.71	2412.82	2348.62	1045.26	962.642	1151.13
SAUSA300_RS03705	SAUSA300_0690	35441.7	34428.2	27353.6	22535.3	19989.2	19990.4	19344.2	18051.2	18117.7	8447.01	10047.5	9353.93
SAUSA300_RS03710	SAUSA300_0691	25914.3	24065.4	18341.3	16717.3	15187.7	15560.6	13507.7	12610.4	12508.4	6759.52	6812.65	6179.68
SAUSA300_RS03715	SAUSA300_0692	14434.3	13626.8	10893	8076.65	9907.55	10400.4	7161.9	6404.68	6298.3	2458.88	2388.73	2497.66
SAUSA300_RS03720	SAUSA300_0693	17932.2	19091.9	17718.3	11092.3	13038.5	15070.3	8327.11	7026.35	7031.04	4898.62	5521.62	5108.31
SAUSA300_RS03725	SAUSA300_0694	421.103	501.978	463.466	1709.65	1952.07	1878.25	477.345	454.918	669.764	1453.08	1535.99	1733.34
SAUSA300_RS03730	SAUSA300_0695	639.056	572.207	538.376	2965.38	3404.92	3512.08	608.16	699.929	555.667	1640.85	1367.83	1354.51
SAUSA300_RS03735	SAUSA300_0696	311.715	280.916	246.045	1513.95	1834.3	2178.43	331.802	324.732	248.939	901.748	907.029	841.415
SAUSA300_RS03740	SAUSA300_0697	433.44	400.625	378.203	3114.87	3244.91	3393.44	424.499	453.455	463.797	1396.87	1392.98	1306.65
SAUSA300_RS03745	SAUSA300_0698	93.7612	106.142	93.1804	154.928	181.766	182.965	105.692	121.409	125.21	230.819	240.992	244.582
SAUSA300_RS03750	SAUSA300_0699	764.071	804.442	729.609	829.002	727.066	783.321	767.563	837.429	740.148	772.585	828.905	766.977
SAUSA300_RS03755	SAUSA300_0700	547.763	606.524	511.579	785.513	572.18	621.797	592.566	596.805	532.699	589.605	700.464	595.504
SAUSA300_RS03760		188.345	218.668	179.053	210.648	204.807	215.842	224.378	233.31	189.668	278.657	263.502	288.447
SAUSA300_RS03765	SAUSA300_0701	1538.83	1632.03	1561.53	1543.85	1539.89	1479.45	1564.58	1679.25	1516.6	1587.03	1608.82	1503.38
SAUSA300_RS03770	SAUSA300_0702	2692.75	2713.4	2615.75	2484.29	2517.85	2565.8	2600.71	2741.21	2607.93	2260.35	2206	2323.53
SAUSA300_RS03775	SAUSA300_0703	16566.1	17344.2	15955.8	23558.6	25952.9	27000.3	15093.1	16498.4	17709.5	19691.4	21102.6	20579.4
SAUSA300_RS03785	SAUSA300_0704	5946.43	5976.65	5519.57	7469.17	6236.38	6869.78	4737.06	5352.23	5741.15	7862.19	8428.08	7788.07
SAUSA300_RS03790	SAUSA300_0705	8398.2	8489.74	6467.82	7708.36	7411.46	6901.23	7521.43	7716.78	7297.02	8505.61	8518.12	8036.64
SAUSA300_RS03795	SAUSA300_0706	2945.25	2892.16	3184.58	2453.03	2423.13	3177.59	2642.29	2934.29	2976.89	1547.56	1504.21	1634.98
SAUSA300_RS03800	SAUSA300_0707	8206.57	7595.91	6496.44	3840.59	3996.3	4121.01	6217.61	6147.24	5516.66	2324.93	2611.18	2566.78
SAUSA300_RS03805	SAUSA300_0708	1005.05	1025.5	947.03	625.149	549.139	540.32	869.79	871.072	834.241	377.921	429.018	386.812
SAUSA300_RS03810	SAUSA300_0709	1773.24	1562.6	1533.52	1081.78	1180.2	1542.34	1647.75	1455.44	1820.36	849.126	897.76	1111.25
SAUSA300_RS03815	SAUSA300_0711	2444.37	2062.18	2224.76	682.228	797.468	1010.6	1914.58	1470.07	2027.81	565.686	605.127	878.634
SAUSA300_RS03820		12.337	11.1728	7.91729	8.15412	16.6406	17.153	10.3959	10.2393	11.1133	16.7433	17.2137	19.9387
SAUSA300_RS03825	SAUSA300_0712	30793.1	27841	29479.1	6261	6478.31	6369.48	40749.3	39053.4	40140.6	5626.96	5487.19	7126.11
SAUSA300_RS03830	SAUSA300_0713	801.905	880.258	844.714	1950.19	1908.55	1772.48	993.674	977.853	1105.41	1785.56	1755.8	1798.47
SAUSA300_RS03835	SAUSA300_0714	967.22	960.861	1118.77	2758.81	2519.13	2713.03	1069.04	1115.35	1218.76	2299.82	2446.99	2728.95
SAUSA300_RS03840	SAUSA300_0715	12576.3	12160.8	12120.8	19428.5	17714.5	17064.4	12352.1	12192.8	12072.8	11393.8	11203.5	11075.3
SAUSA300_RS03845	SAUSA300_0716	75172.6	69427	61271.9	70961.2	73163.5	72228.5	70102.1	70205	64601.8	44745.4	43615.5	53994.1
SAUSA300_RS03850	SAUSA300_0717	30706	29513.8	25857.3	35725.9	38638.2	38820.1	28634.6	28695.6	30346.8	24505.1	25599.4	28891.2
SAUSA300_RS03860		1.64493	0	0.609022	10.8722	5.12018	7.14709	0.866324	1.46276	2.96356	7.17571	5.29652	11.9632
SAUSA300_RS03865	SAUSA300_0718	61.685	75.0174	119.977	335.678	377.613	393.09	461.751	481.247	317.841	557.314	631.61	663.295
SAUSA300_RS03870	SAUSA300_0719	58.3951	67.8349	119.368	188.904	240.648	227.277	332.669	346.673	343.032	343.238	299.253	455.933
SAUSA300_RS03875	SAUSA300_0720	118.435	105.344	227.165	425.373	382.733	448.837	535.388	547.803	497.877	551.334	611.748	720.453
SAUSA300_RS03880	SAUSA300_0721	1417.93	1459.65	1875.79	1681.11	1871.43	2362.83	3831.75	3498.18	3341.41	2437.35	2665.47	2929.67
SAUSA300_RS03885		1025.62	1019.12	1017.07	1617.23	1575.74	1448	1022.26	1034.17	1029.09	1768.81	1855.11	1625.67
SAUSA300_RS03890	SAUSA300_0722	1637.53	1640.01	1805.75	1890.4	2556.25	2477.18	1635.62	1744.34	1781.1	3160.9	2959.43	3018.73
SAUSA300_RS03895	SAUSA300_0723	69.9096	60.6524	83.436	233.751	332.812	337.342	64.108	62.8986	120.765	411.408	463.445	511.761
SAUSA300_RS03900	SAUSA300_0724	1034.66	1012.74	1110.86	845.31	870.431	869.086	1049.99	1053.19	1172.09	881.417	856.712	925.158
SAUSA300_RS03905	SAUSA300_0725	782.988	811.625	948.857	964.904	997.155	963.427	747.638	723.333	969.083	795.308	795.802	925.158
SAUSA300_RS03910	SAUSA300_0726	1778.17	1972.8	2048.14	3828.36	3541.88	3406.3	1822.75	1916.94	1706.27	3535.24	3114.35	2744.9
SAUSA300_RS03915	SAUSA300_0727	4620.62	4559.3	4405.06	3926.21	4048.78	3830.84	4778.65	4972.64	4607.59	4316.19	4076.99	4215.05
SAUSA300_RS03920	SAUSA300_0728	319.117	327.204	327.654	369.653	488.977	410.243	359.525	395.676	348.218	394.664	368.108	414.726
SAUSA300_RS03925	SAUSA300_0729	240.983	222.658	333.135	467.503	546.579	623.226	317.075	377.391	416.38	661.362	627.637	671.271
SAUSA300_RS03930	SAUSA300_0730	1344.73	1457.25	1338.63	3287.47	3819.65	3539.24	1031.79	1155.58	1039.47	5219.14	5080.68	4915.56
SAUSA300_RS03935	SAUSA300_0731	2739.64	2743.72	2609.05	2235.59	2451.29	2490.04	2138.09	2209.49	2776.11	1956.58	1979.57	2346.13
SAUSA300_RS03940	SAUSA300_0732	502.527	520.334	704.639	581.66	687.384	779.032	794.419	863.758	947.597	751.058	754.754	808.184
SAUSA300_RS03945	SAUSA300_0733	2470.69	2622.42	3853.28	6091.12	5767.88	5922.08	2714.19	3098.12	4155.65	6549.04	6269.75	6399.01
SAUSA300_RS03950	SAUSA300_0734	40.3009	47.0854	54.203	216.084	165.126	201.548	71.9049	62.8986	77.7934	270.285	271.446	224.643
SAUSA300_RS03955	SAUSA300_0735	34.5436	30.3262	50.5488	84.2592	67.8424	60.0355	37.2519	38.7631	34.8218	74.1491	66.2065	90.389
SAUSA300_RS03960	SAUSA300_0736	21940.1	24387.8	17901	4074.34	3174.51	2088.38	22324.3	21483.5	12762.6	6529.9	6387.6	3485.29
SAUSA300_RS03965	SAUSA300_0737	21674.5	21052.8	18075.2	19602.5	21515	21324	18776.7	19098.5	18732.6	16279.3	16011.4	16658.2
SAUSA300_RS03970		19.7392	20.7495	21.9248	59.7969	17.9206	21.4413	25.9897	26.3296	21.4858	17.9393	14.5654	21.268
SAUSA300_RS03975		4118.09	4105.21	4352.07	3625.86	3513.72	3424.88	4572.46	4427.77	4323.83	2931.28	3019.01	2997.46
SAUSA300_RS03980		4.11233	6.38446	1.82707	5.43608	3.84014	4.28825	5.19795	8.77654	3.70445	2.3919	5.29652	7.9755
SAUSA300_RS03985	SAUSA300_0739	287.863	295.281	264.925	209.289	217.608	253.007	298.882	296.208	257.829	160.258	150.951	164.827
SAUSA300_RS03990	SAUSA300_0740	570.792	597.745	699.767	578.942	545.299	501.725	875.854	942.747	1035.02	1081.14	1101.68	957.06
SAUSA300_RS03995		87.1814	129.285	151.647	104.644	166.406	147.23	175.864	193.084	174.109	187.765	186.702	216.668
SAUSA300_RS04000	SAUSA300_0741	3811.31	3754.06	2964.11	30544	30087.5	29443.1	3659.35	3612.28	2925.77	25661.6	24427.5	23743.1
SAUSA300_RS04005	SAUSA300_0742	8162.98	7555.21	6451.98	51864.3	56951.8	54217.8	7968.45	7856.47	6821.37	38174.8	36244.1	43054.4
SAUSA300_RS04010	SAUSA300_0743	3989.78	4092.44	4299.7	4165.39	3984.78	3839.41	3987.69	4381.69	4390.51	4221.71	4352.41	3687.34
SAUSA300_RS04015	SAUSA300_0744	2542.24	2548.2	2558.5	2455.75	2242.64	2034.06	2355.54	2388.68	2484.94	1933.86	1959.71	1928.74
SAUSA300_RS04020	SAUSA300_0745	1407.24	1411.76	1253.98	1042.37	1155.88	1034.9	1262.23	1402.78	1355.09	917.296	798.45	996.937
SAUSA300_RS04025	SAUSA300_0746	2819.41	2844.28	2498.21	3113.51	3477.88	3340.55	2456.03	2886.75	2908.73	2655.01	2833.64	2989.48
SAUSA300_RS04030	SAUSA300_0747	21760	22609	22944.9	25362	25659.8	28118.1	21056.9	20330.9	20111.4	17341.3	16931.6	15808.8
SAUSA300_RS04040	SAUSA300_0748	3031.61	2883.38	2536.58	2677.27	2415.45	2620.12	2925.58	2894.8	2464.94	1743.7	1857.75	1632.32
SAUSA300_RS04045	SAUSA300_0749	5229.24	4845.01	3873.99	2409.54	2365.52	2254.19	4652.16	4152.77	3344.37	1935.05	1734.61	1697.45
SAUSA300_RS04050	SAUSA300_0750	4609.1	3948.79	3304.55	2681.35	2731.62	2694.45	3660.22	3482.83	3042.83	1955.38	1890.86	2013.81
SAUSA300_RS04060	SAUSA300_0752	9079.21	10368.4	13078.1	21551.3	24244.1	26587.2	10246	10150.1	10245	15208.9	15859.1	12892.4
SAUSA300_RS04065	SAUSA300_0753	2029.02	1758.92	1645.58	858.9	1072.68	1192.13	1806.29	1556.37	1326.19	746.274	685.899	810.842
SAUSA300_RS04070	SAUSA300_0754	504.172	447.71	747.27	796.385	334.092	548.896	341.332	307.179	426.011	615.916	638.23	341.617
SAUSA300_RS04075	SAUSA300_0755	51916.5	48830	55259.6	61336.6	59794.7	73563.5	60817.7	61133.7	70566.7	53078.8	52150.8	45726.2
SAUSA300_RS04080	SAUSA300_0756	191945	181620	120586	101197	115780	119964	213129	213840	150367	88964.5	87013.8	85569.1
SAUSA300_RS04085	SAUSA300_0757	73650.2	71024.7	44104.8	31832.3	34370.5	35992.7	80446.9	80811.5	49738.1	30395.1	28807.8	28618.7
SAUSA300_RS04090	SAUSA300_0758	67642.1	63623.5	36182.6	27252.4	28081.6	31267.1	69576.2	70352.8	44219.2	24084.1	24043.5	24322.6
SAUSA300_RS04095	SAUSA300_0759	117199	110686	61187.2	41705.6	47058.3	49384.9	118105	125682	76730.2	39253.6	37189.5	39745.9
SAUSA300_RS04100	SAUSA300_0760	147376	137090	89769.3	71678.8	87080.2	87734.8	156333	158652	114551	77762	73491.8	88090.7
SAUSA300_RS04105	SAUSA300_0761	1380.1	1406.18	1717.44	1925.73	1934.15	2145.56	1516.93	1520.54	1819.62	1606.16	1640.6	1879.56
SAUSA300_RS04110	SAUSA300_0762	1067.56	1188.31	1485.41	3383.96	2881.38	2885.99	1340.2	1394.74	1347.68	3465.87	4261.05	3199.5
SAUSA300_RS04115	SAUSA300_0763	2267.54	2226.58	2114.53	5542.08	4453.28	4675.62	2306.16	2618.34	2390.11	3821.07	3757.88	4196.44
SAUSA300_RS04120	SAUSA300_0764	8943.5	8510.49	7551.27	16078.6	16192.6	15950.9	8704.83	9478.67	8681.74	12654.4	12751.4	14866.3
SAUSA300_RS04125	SAUSA300_0765	860.3	856.316	726.564	1685.18	1735.74	1742.46	1005.8	993.212	848.318	1411.22	1351.94	1524.65
SAUSA300_RS04135	SAUSA300_0767	9293.05	8867.22	6296.07	718.921	684.824	504.584	3074.59	2623.46	2415.3	698.436	827.581	780.269
SAUSA300_RS04145	SAUSA300_0769	6259.79	6727.63	5838.7	572.147	554.26	378.796	2191.8	1726.78	1691.45	627.875	708.409	513.09
SAUSA300_RS04150		9.8696	9.57669	9.74436	13.5902	7.68027	28.5883	6.06427	3.65689	5.92711	3.58786	2.64826	5.317
SAUSA300_RS04160	SAUSA300_0771	293.62	245.004	300.857	667.279	705.305	721.856	239.972	207.712	245.234	293.008	225.102	259.204
SAUSA300_RS04165	SAUSA300_0772	19447.2	14376.2	11179.8	7432.48	7681.55	8979.6	11323.7	8826.28	7597.08	3016.19	2943.54	3288.56
SAUSA300_RS04170	SAUSA300_0773	477.03	602.533	721.082	5085.45	4594.08	4106.72	330.07	591.685	480.837	3624.93	4201.46	3600.94
SAUSA300_RS04175	SAUSA300_0774	242.628	221.062	140.075	176.673	143.365	184.395	199.255	164.56	128.915	203.312	195.971	178.119
SAUSA300_RS04180	SAUSA300_0775	150.511	218.668	212.549	566.711	451.856	381.654	116.954	149.933	136.324	505.888	528.328	416.055
SAUSA300_RS04185	SAUSA300_0776	3280.82	3604.03	3602.98	1278.84	1450.29	1230.73	3856.88	3875.58	4858.75	4198.99	4370.95	4470.27
SAUSA300_RS04190	SAUSA300_0777	5694.76	6414.79	11424	10486.2	12293.6	14857.4	6993.84	7273.56	15986.2	14923.1	16314.6	28309
SAUSA300_RS04195	SAUSA300_0778	392.316	308.05	249.09	133.184	167.686	190.112	355.193	322.538	311.173	206.9	199.944	159.51
SAUSA300_RS04200	SAUSA300_0779	267.302	252.186	182.707	125.03	139.525	141.512	245.17	238.429	207.449	135.143	161.544	156.851
SAUSA300_RS04205	SAUSA300_0780	176.008	217.87	286.849	248.701	202.247	324.478	223.512	198.204	351.922	202.116	225.102	249.899
SAUSA300_RS04210		101.986	116.516	95.0075	39.4116	81.9229	68.612	64.9743	52.6593	41.4898	52.6219	88.7167	58.487
SAUSA300_RS04215		418.635	331.992	567	421.296	488.977	437.402	194.057	205.517	333.4	243.974	248.936	309.715
SAUSA300_RS04220	SAUSA300_0782	156.269	158.015	234.474	258.214	286.73	398.807	367.322	402.99	400.821	873.045	921.594	1012.89
SAUSA300_RS04225	SAUSA300_0781	6527.92	5961.49	3911.14	2817.25	2426.97	2888.85	4836.69	3659.82	3317.7	2089.33	1980.9	1868.92
SAUSA300_RS04230	SAUSA300_0783	317.472	373.491	384.293	814.053	716.825	784.75	303.214	326.195	423.048	822.815	818.312	834.769
SAUSA300_RS04235	SAUSA300_0784	686.759	639.244	1078.58	122.312	148.485	137.224	864.592	919.343	1396.58	177.001	205.24	320.349
SAUSA300_RS04240	SAUSA300_0785	1195.87	1292.85	2571.9	1384.84	1428.53	1390.82	1677.2	1931.57	2074.49	1301.2	1259.25	1062.07
SAUSA300_RS04245	SAUSA300_0786	375.867	340.771	367.24	203.853	238.088	280.166	304.08	199.666	254.866	98.0681	112.551	126.279
SAUSA300_RS04250	SAUSA300_0787	338.856	312.839	376.985	288.112	335.372	290.172	330.936	304.985	352.663	351.61	390.618	317.691
SAUSA300_RS04255	SAUSA300_0788	617.672	669.57	933.631	937.723	864.03	1029.18	684.396	692.616	734.221	1032.11	940.132	796.22
SAUSA300_RS04260	SAUSA300_0789	2158.15	2434.08	2384.93	1398.43	1898.31	2241.33	2639.69	2360.16	2441.97	1402.85	1377.09	1265.45
SAUSA300_RS04265	SAUSA300_0790	6169.32	6042.89	5716.89	5150.68	2899.3	2248.47	6153.5	6085.8	5484.8	3425.21	3620.17	2877.83
SAUSA300_RS04270	SAUSA300_0791	11359.1	12294.1	12982.5	5861.45	6098.14	5037.27	12420.5	10611.6	11536.4	11435.7	11599.4	9061.49
SAUSA300_RS04280	SAUSA300_0793	1936.09	1983.97	1975.67	1193.22	1364.53	1073.49	1860.86	1837.95	1673.67	3989.7	3931.34	2998.79
SAUSA300_RS04290	SAUSA300_0794	1241.1	1167.56	940.939	508.273	505.618	526.026	860.26	940.553	815.719	960.35	977.207	709.819
SAUSA300_RS04295	SAUSA300_0795	512.397	531.506	437.278	201.135	192.007	161.524	385.514	408.109	401.562	465.226	447.556	368.202
SAUSA300_RS04300	SAUSA300_0796	6015.52	6355.73	7371.61	989.366	856.35	646.097	7271.06	7462.99	8258.69	876.633	1016.93	1355.83
SAUSA300_RS04305	SAUSA300_0797	3581.84	3484.32	3947.07	544.967	311.051	224.419	4045.73	4389.73	4623.15	293.008	328.384	510.432
SAUSA300_RS04310	SAUSA300_0798	11548.2	10955.7	11312	788.231	604.181	447.408	15013.4	13210.9	15520.1	612.328	716.354	955.73
SAUSA300_RS04315	SAUSA300_0799	162.026	179.563	243.609	13106.4	11978.7	12025.7	167.201	231.116	209.672	9046.18	9561.54	9359.25
SAUSA300_RS04320	SAUSA300_0800	587.241	599.341	796.601	9099.99	8685.11	8386.39	618.556	670.674	846.836	6179.49	5909.59	6545.22
SAUSA300_RS04325	SAUSA300_0801	328.164	384.664	636.428	6710.84	6862.32	5886.34	359.525	454.918	586.043	4361.64	4098.18	4534.07
SAUSA300_RS04330	SAUSA300_0802	145.577	171.582	352.624	4911.5	5025.46	6004.98	199.255	253.788	387.485	3323.55	3425.52	4762.7
SAUSA300_RS04335	SAUSA300_0803	130.772	134.074	370.286	4132.78	4363.67	5060.14	192.324	199.666	320.805	4207.36	3756.55	4165.87
SAUSA300_RS04340	SAUSA300_0804	34.5436	33.5184	28.015	2576.7	2313.04	1663.84	30.3214	40.2258	22.2267	2995.86	3828.06	3180.89
SAUSA300_RS04345	SAUSA300_0805	115.145	94.1708	63.3383	10578.6	7059.45	4892.9	121.285	133.842	59.2711	9230.36	9247.72	9716.81
SAUSA300_RS04350	SAUSA300_0806	23.8515	23.1437	19.4887	1384.84	1785.66	1225.01	43.3162	27.061	14.8178	1901.56	1627.35	2254.41
SAUSA300_RS04355	SAUSA300_0807	133.24	150.035	100.489	13548.1	10577	8563.64	192.324	170.411	115.579	14992.5	17208.4	18709.2
SAUSA300_RS04360	SAUSA300_0808	94.5836	98.1611	70.0376	10628.9	7478.02	4904.33	103.093	124.334	72.6071	8743.61	9684.68	10385.4
SAUSA300_RS04365	SAUSA300_0809	898.956	841.153	690.631	53027.6	45272.6	35352.3	1003.2	1007.84	686.063	55635.7	55990.8	64528.4
SAUSA300_RS04370	SAUSA300_0810	226.178	227.446	209.504	12547.8	9637.46	7307.18	225.244	253.788	165.959	10889.1	11844.3	13684.6
SAUSA300_RS04375	SAUSA300_0811	46.8806	57.4601	40.1955	2166.28	2224.72	1495.17	51.9795	56.3162	42.2307	2707.64	2918.38	3226.09
SAUSA300_RS04380	SAUSA300_0812	1074.96	965.65	866.639	26797.1	28266	20250.6	1170.4	1129.25	910.553	33300.1	31900.9	41836.8
SAUSA300_RS04385	SAUSA300_0813	247.562	241.013	263.707	6947.31	5295.55	3799.39	253.833	247.206	233.38	6820.52	6590.19	6188.99
SAUSA300_RS04390	SAUSA300_0814	1466.46	1761.31	3063.38	3087.69	2982.51	4060.97	1712.72	1903.78	4270.48	5200	5393.18	6430.91
SAUSA300_RS04395	SAUSA300_0815	2407.36	2303.19	1716.22	890.158	789.788	936.268	663.604	503.189	517.881	160.258	218.481	168.815
SAUSA300_RS04400	SAUSA300_0816	18880.5	19465.4	20074	8491.15	9814.11	19936.1	21698.8	15456.2	16287.7	7377.83	7371.43	6837.66
SAUSA300_RS04405	SAUSA300_0817	359.418	357.53	467.12	1682.47	2437.21	3023.22	576.106	612.895	739.407	955.566	754.754	942.438
SAUSA300_RS04410	SAUSA300_0818	6093.65	5661.42	6540.9	10535.1	9791.07	12771.8	6917.6	5998.04	6960.65	9689.61	9716.46	7637.87
SAUSA300_RS04415	SAUSA300_0819	12036	11097	10483.1	15780.9	18499.2	23359.5	13674.9	13171.4	12743.3	13656.6	13058.6	16138.4
SAUSA300_RS04420	SAUSA300_0820	9545.54	8754.69	8696.84	12486.7	14673.2	18190.8	11152.2	10458	10273.2	10177.6	9884.62	12374
SAUSA300_RS04425	SAUSA300_0821	2873.7	2752.5	2905.04	4264.6	4743.85	6093.61	3591.78	3700.78	3204.35	3709.84	3573.82	3950.53
SAUSA300_RS04430	SAUSA300_0822	11312.2	10588.6	10568.4	15570.3	18012.8	21451.3	13544.1	12961.5	12423.2	11542.1	10823.4	13808.2
SAUSA300_RS04435		3.28987	0.798058	5.4812	10.8722	17.9206	42.8825	3.4653	5.11965	5.92711	10.7636	7.94478	18.6095
SAUSA300_RS04440	SAUSA300_0823	62.5074	68.633	87.6992	44.8476	42.2415	54.3179	93.563	89.9596	107.429	93.2843	83.4201	122.291
SAUSA300_RS04445	SAUSA300_0824	1632.6	1502.74	1510.38	1027.42	1082.92	1160.69	1433.77	1357.44	1457.33	859.89	860.684	841.415
SAUSA300_RS04450	SAUSA300_0825	715.546	697.502	878.819	967.622	837.15	1062.06	722.515	736.498	768.302	770.193	816.988	623.418
SAUSA300_RS04455		0	3.99029	3.65413	0	0	4.28825	0	1.46276	0	3.58786	1.32413	1.32925
SAUSA300_RS04460	SAUSA300_0826	663.73	744.588	814.872	1435.12	1190.44	1459.44	607.293	642.15	794.974	1137.35	1214.23	1112.58
SAUSA300_RS04465	SAUSA300_0827	1132.54	1134.04	842.278	1069.55	1225	1162.12	991.075	1111.7	969.824	711.592	593.21	786.916
SAUSA300_RS04470	SAUSA300_0828	2190.23	2044.62	1573.1	2424.49	2382.16	2614.4	2015.07	2219.73	1663.3	1411.22	1325.45	1510.03
SAUSA300_RS04475	SAUSA300_0829	4841.04	5155.45	6675.49	6786.94	7316.74	7288.6	5249.06	5660.87	6324.97	8669.46	8204.3	8261.29
SAUSA300_RS04480	SAUSA300_0830	474.563	588.966	635.21	852.105	1173.8	1202.14	550.116	553.654	739.407	1113.43	1207.61	1180.37
SAUSA300_RS04485	SAUSA300_0831	210.551	229.043	355.06	239.187	320.011	298.748	346.53	294.746	443.052	324.103	309.846	285.789
SAUSA300_RS04490	SAUSA300_0832	1951.71	2118.84	2049.36	2996.64	2156.88	2004.04	2277.57	2406.24	2110.05	2753.08	2943.54	2322.2
SAUSA300_RS04495	SAUSA300_0833	3728.24	3802.74	3347.8	2559.03	2800.74	2598.68	4070.86	4355.36	3378.45	2955.2	2827.02	2622.61
SAUSA300_RS04500	SAUSA300_0834	6203.04	6155.42	5196.79	3943.87	3957.9	3590.7	6682.83	6450.03	5364.78	4032.75	3972.39	4068.83
SAUSA300_RS04505		8.22466	23.9417	9.74436	8.15412	8.96032	8.5765	14.7275	11.7021	20.7449	3.58786	6.62065	15.951
SAUSA300_RS04510		105.276	130.881	166.263	209.289	125.444	90.0533	104.825	78.2575	149.66	131.555	160.22	89.0597
SAUSA300_RS04515	SAUSA300_0835	17374.6	16299.5	17919.9	18791.2	20109.5	19047	15224.8	16083	18094	15204.1	15326.8	17378.6
SAUSA300_RS04520	SAUSA300_0836	12218.6	11229.5	11226.1	9874.63	11533.2	10577.7	11224.1	12159.2	12844.1	8271.21	8462.51	10684.5
SAUSA300_RS04525	SAUSA300_0837	2315.24	2277.66	2112.7	3110.8	2507.61	2114.11	2317.42	2365.28	2402.7	1841.77	2131.85	2183.96
SAUSA300_RS04530	SAUSA300_0838	18577	17468.7	17779.8	15149	17969.3	17324.5	18167.7	18547.8	20287.8	14069.2	15254	17387.9
SAUSA300_RS04535	SAUSA300_0839	1250.97	1456.46	2528.66	2073.86	2293.84	2755.92	1722.25	1714.35	2297.5	2564.12	2356.95	2444.49
SAUSA300_RS04540	SAUSA300_0840	329.809	367.905	475.037	324.806	416.015	397.378	411.504	420.543	494.914	626.679	648.823	653.991
SAUSA300_RS04545	SAUSA300_0841	3033.26	3122.8	3534.16	1807.5	2113.35	1959.73	3292.03	3401.64	3362.15	3207.54	2984.59	3085.19
SAUSA300_RS04550	SAUSA300_0842	509.107	512.353	752.751	1106.24	1082.92	1325.07	584.769	585.103	634.201	885.005	879.222	684.563
SAUSA300_RS04555	SAUSA300_0843	722.125	832.374	810	838.515	1268.52	1516.61	986.743	942.747	910.553	1059.61	965.29	1253.48
SAUSA300_RS04560	SAUSA300_0844	21647.3	20717.6	24474.8	38984.8	43309	37004.8	20518.9	22457.7	24724.2	42781.6	39778.2	40172.6
SAUSA300_RS04565	SAUSA300_0845	3550.59	3568.91	3605.41	3417.93	3312.76	3058.95	3506.88	3496.72	3706.67	3379.76	3604.28	3414.84
SAUSA300_RS04570	SAUSA300_0846	2155.68	2268.08	1738.76	2924.61	3383.16	2981.76	2035.86	2646.13	2226.37	3586.66	3704.91	4324.05
SAUSA300_RS04575	SAUSA300_0847	1635.89	1844.31	1533.52	1768.08	1968.71	1822.51	1846.14	2068.34	1608.47	2420.61	2509.22	2694.39
SAUSA300_RS04580	SAUSA300_0848	81.4242	86.1902	78.5639	131.825	104.964	111.495	99.6273	92.8851	94.0929	132.751	107.254	147.547
SAUSA300_RS04585	SAUSA300_0849	1706.62	1707.05	1288.69	746.102	1136.68	1014.89	2146.75	1904.51	1714.42	828.795	839.498	1084.67
SAUSA300_RS04590	SAUSA300_0850	604.513	648.023	437.887	332.96	390.414	364.501	776.227	843.28	623.829	291.812	237.019	369.531
SAUSA300_RS04595	SAUSA300_0851	3540.72	3185.05	2291.75	2349.74	1904.71	1686.71	3772.84	4111.81	3203.6	1517.66	1521.42	1629.66
SAUSA300_RS04600	SAUSA300_0852	10456	9883.94	7681.6	5260.76	5747.4	5694.8	11127.1	11527.3	9915.32	4338.92	4171.01	5364.85
SAUSA300_RS04605	SAUSA300_0853	2082.48	2008.71	1624.26	1136.14	1227.56	1157.83	2414.45	2511.55	1914.46	1027.32	1110.94	1144.48
SAUSA300_RS04610	SAUSA300_0854	1960.76	1843.51	1506.72	998.879	1066.28	963.427	2101.7	2221.93	1862.6	945.998	885.842	984.974
SAUSA300_RS04615	SAUSA300_0855	20727.8	19523.7	16989.3	12585.9	11539.6	11625.5	22311.3	23559.9	21163.5	11014.7	11620.6	13594.2
SAUSA300_RS04620	SAUSA300_0856	503.349	509.161	482.346	360.14	382.733	365.931	582.17	595.342	579.375	399.448	391.942	453.274
SAUSA300_RS04625	SAUSA300_0857	7630.02	7921.52	7844.21	5109.91	5601.48	5724.82	8799.26	8460.59	8204.61	6131.65	5999.63	6196.96
SAUSA300_RS04630	SAUSA300_0858	3069.44	3001.49	2509.17	1912.14	2144.08	2161.28	4248.45	3935.55	3825.21	3304.42	3716.83	3458.71
SAUSA300_RS04635	SAUSA300_0859	3683	3717.35	3849.02	2292.67	2292.56	2424.29	3994.62	3370.19	2884.28	1595.4	1647.22	1302.66
SAUSA300_RS04640	SAUSA300_0860	1843.15	1809.99	1551.79	623.79	600.341	584.632	1669.41	1602.45	1474.37	934.039	860.684	814.83
SAUSA300_RS04645	SAUSA300_0861	4357.43	4355.8	3683.37	2245.1	2296.4	1828.22	4076.92	3894.59	3149.52	2997.06	2721.09	2513.61
SAUSA300_RS04655	SAUSA300_0862	204.794	195.524	204.022	101.926	74.2426	64.3238	212.249	202.592	187.445	142.318	137.709	93.0475
SAUSA300_RS04660	SAUSA300_0863	901.423	1013.53	686.977	550.403	482.577	443.119	824.741	982.973	610.493	565.686	648.823	575.565
SAUSA300_RS04665	SAUSA300_0864	676.067	775.712	560.909	418.578	336.652	331.625	640.214	626.06	483.06	520.239	548.19	491.822
SAUSA300_RS04670	SAUSA300_0865	41475.3	38785.6	34707.6	14417.8	15945.5	15013.2	45984.5	43454.1	38505.5	17136.8	16653.6	17228.4
SAUSA300_RS04675	SAUSA300_0866	746.799	794.067	964.082	986.648	1313.33	1293.62	925.234	986.63	1366.2	1017.76	1116.24	1502.05
SAUSA300_RS04680	SAUSA300_0867	871.814	853.124	956.165	1629.46	1712.7	1742.46	867.191	987.361	1210.61	1185.19	1238.06	1463.5
SAUSA300_RS04685	SAUSA300_0868	1223.01	1264.12	1291.74	2243.74	2791.78	2574.38	1382.65	1388.89	1544.75	1877.65	2000.76	2420.56
SAUSA300_RS04690	SAUSA300_0869	7664.56	7275.89	5792.41	3953.39	3923.34	3749.36	7857.56	7909.86	6212.36	4305.43	4384.19	4526.09
SAUSA300_RS04695	SAUSA300_0870	11722.6	10591	7980.63	4753.85	5223.86	4698.49	11660.7	11391.2	9071.45	4861.55	5064.79	5534.99
SAUSA300_RS04700	SAUSA300_0871	23414	20020.1	20890.7	11375	10880.4	8898.12	25593.8	23485.3	22011.1	10867.6	10116.3	9762.01
SAUSA300_RS04705	SAUSA300_0872	643.991	721.444	850.804	2149.97	3000.43	2770.21	695.658	675.062	977.233	2052.25	1808.76	2238.46
SAUSA300_RS04710	SAUSA300_0873	14892.4	14249.3	13807.8	6420.01	6524.39	5767.7	14648.7	14317.5	14705.2	8321.44	8087.78	8318.44
SAUSA300_RS04715	SAUSA300_0874	1717.31	1775.68	2165.68	2130.94	1861.19	2191.3	1816.68	2186.82	2718.32	2412.24	2535.71	2481.71
SAUSA300_RS04720	SAUSA300_0875	5802.5	6262.36	7124.95	6081.61	6621.67	6849.77	6369.22	5713.53	7059.19	7394.57	6493.53	7056.99
SAUSA300_RS04725	SAUSA300_0876	120.08	126.093	162.609	292.189	353.292	311.613	124.751	138.231	197.817	271.481	243.64	325.666
SAUSA300_RS04730	SAUSA300_0877	3859.83	3787.58	4426.98	26322.8	25399.9	27311.9	3661.09	4130.1	2766.48	8323.83	8785.6	8850.14
SAUSA300_RS04735	SAUSA300_0878	53.4603	78.2096	71.2556	40.7706	57.602	45.7414	49.3805	69.481	51.8622	57.4057	56.9376	45.1945
SAUSA300_RS04740	SAUSA300_0879	18.9167	16.7592	14.0075	39.4116	35.8413	50.0296	19.0591	9.50792	9.63156	19.1352	25.1585	27.9142
SAUSA300_RS04745	SAUSA300_0880	13.9819	12.7689	27.406	32.6165	37.1213	25.7295	14.7275	14.6276	22.2267	19.1352	15.8896	27.9142
SAUSA300_RS04750	SAUSA300_0881	37.8335	45.4893	56.03	69.31	47.3617	85.765	35.5193	57.7789	79.2751	76.541	84.7443	75.7672
SAUSA300_RS04755	SAUSA300_0882	233.58	265.753	345.316	163.082	185.607	140.083	245.17	208.443	264.497	185.373	230.398	164.827
SAUSA300_RS04760	SAUSA300_0883	2776.65	2596.88	2294.19	815.412	997.155	1080.64	600.363	517.085	514.177	328.887	354.867	292.435
SAUSA300_RS04765	SAUSA300_0884	396.429	471.652	503.661	353.345	540.179	490.29	687.862	598.268	543.813	907.728	834.201	772.294
SAUSA300_RS04770	SAUSA300_0885	4748.1	5044.52	4563.4	8718.11	8548.14	8951.01	4188.68	4939.73	3965.98	6926.96	6776.89	6110.56
SAUSA300_RS04775	SAUSA300_0886	10460.9	10721.1	10265.1	13601.1	14241.8	14855.9	9740.95	10400.2	8182.38	12446.3	11651	11007.5
SAUSA300_RS04785	SAUSA300_0887	2612.15	2716.59	3635.25	122.312	139.525	147.23	2531.4	2573.72	4102.3	338.455	313.819	567.59
SAUSA300_RS04790	SAUSA300_0888	6530.38	6105.14	5858.79	216.084	195.847	131.506	5559.2	5404.89	6169.38	386.293	377.377	560.943
SAUSA300_RS04795	SAUSA300_0889	8644.94	8265.48	6992.79	269.086	222.728	184.395	8184.17	7491.51	7353.32	434.131	440.935	527.712
SAUSA300_RS04800	SAUSA300_0890	9453.43	8814.55	6902.66	301.702	226.568	135.795	9305.19	7966.91	8176.45	392.272	390.618	402.763
SAUSA300_RS04805	SAUSA300_0891	19643.8	17891.7	12748.7	494.683	471.057	335.913	18917.1	15653	15712.8	719.963	720.326	830.781
SAUSA300_RS04810	SAUSA300_0892	61.685	52.6718	64.5564	6.7951	7.68027	15.7236	68.4396	61.4358	79.2751	35.8786	17.2137	33.2312
SAUSA300_RS04815	SAUSA300_0893	14.8044	19.1534	21.9248	16.3082	20.4807	17.153	21.6581	33.6434	24.4493	15.5474	13.2413	17.2802
SAUSA300_RS04820	SAUSA300_0894	30.4313	23.9417	30.4511	10.8722	16.6406	18.5824	29.455	29.9865	20.004	7.17571	17.2137	21.268
SAUSA300_RS04825	SAUSA300_0895	37.8335	24.7398	29.2331	20.3853	15.3605	28.5883	32.054	33.6434	31.8582	22.7231	15.8896	23.9265
SAUSA300_RS04830	SAUSA300_0896	84.714	69.431	49.9398	50.2837	70.4025	67.1826	66.707	73.8692	74.8298	60.9936	51.641	57.1577
SAUSA300_RS04835	SAUSA300_0897	6232.65	6362.11	7828.98	4541.84	3946.38	3507.79	7711.15	7727.02	7762.3	4519.5	4674.18	4357.28
SAUSA300_RS04840	SAUSA300_0898	29455.8	32424.3	28849.4	16181.8	19157.2	20066.2	31596.6	29241.2	31341.8	24090.1	25922.5	26421.5
SAUSA300_RS04845	SAUSA300_0899	10609.8	10184	9276.02	7972.01	9497.94	10206	9254.94	9336.78	9703.42	6416.28	6492.21	6744.61
SAUSA300_RS04855	SAUSA300_0902	14055.1	13675.5	14938.1	7263.96	7818.52	7493.01	13588.3	13796.7	14825.2	8606.07	9184.16	9074.79
SAUSA300_RS04860	SAUSA300_0903	4262.02	4438.8	3593.23	1852.34	1812.54	1695.29	4680.75	4355.36	3648.14	2235.24	2378.14	1807.78
SAUSA300_RS04865	SAUSA300_0904	1452.48	1468.43	1438.51	614.277	652.823	637.52	1741.31	1734.1	1554.39	923.275	974.559	693.868
SAUSA300_RS04870	SAUSA300_0905	916.228	884.248	733.872	381.884	451.856	394.519	1001.47	1086.1	835.723	678.105	654.12	529.041
SAUSA300_RS04875	SAUSA300_0906	669.488	751.77	832.533	1334.56	1127.72	1237.88	803.949	883.505	874.99	1557.13	1765.06	1148.47
SAUSA300_RS04880	SAUSA300_0907	1950.89	2059.79	2067.02	2575.34	2054.47	1988.32	1805.42	2183.17	1782.58	2426.59	2481.42	1541.93
SAUSA300_RS04885	SAUSA300_0908	3953.6	3779.6	3653.52	3091.77	3307.64	3106.12	3916.65	3910.68	3317.7	3742.14	3665.19	3037.34
SAUSA300_RS04890	SAUSA300_0909	1524.03	1475.61	1408.06	1459.59	1263.4	1350.8	1454.56	1494.94	1353.6	925.667	999.718	953.072
SAUSA300_RS04895	SAUSA300_0910	3541.54	3283.21	3099.92	3545.68	3041.39	3021.79	3178.54	3267.8	3041.35	1993.65	2179.52	2007.17
SAUSA300_RS04900	SAUSA300_0911	5976.86	5681.37	5346	4304.01	5061.3	5097.3	5625.91	5622.11	5791.53	2838	2824.37	3579.67
SAUSA300_RS04905	SAUSA300_0912	7081.44	6986.2	6986.7	6672.79	8312.61	7881.81	7760.53	7231.87	7696.36	7790.43	6884.15	7091.55
SAUSA300_RS04910	SAUSA300_0913	4597.59	4415.65	5478.15	3614.99	4089.74	4078.13	5209.21	5483.15	6622.07	5899.63	5965.2	6666.19
SAUSA300_RS04915	SAUSA300_0914	766.539	780.5	864.203	342.473	300.811	300.178	980.679	1016.62	1332.12	557.314	537.596	635.381
SAUSA300_RS04920	SAUSA300_0915	191.635	233.033	268.579	160.364	124.164	171.53	279.823	318.15	343.032	275.069	237.019	261.862
SAUSA300_RS04925	SAUSA300_0916	3794.86	3845.84	4057.31	1232.63	1651.26	1359.38	3396.86	3373.85	3281.4	2749.49	2644.29	2217.19
SAUSA300_RS04930	SAUSA300_0917	2919.76	2775.64	2669.95	2183.94	2465.37	2575.81	2535.73	2723.65	2955.41	1648.02	1706.8	2209.21
SAUSA300_RS04935	SAUSA300_0918	3327.7	3328.7	3941.59	2473.42	2743.14	3230.48	3348.34	3365.07	4314.94	2755.47	2865.42	3283.25
SAUSA300_RS04940	SAUSA300_0919	4405.95	4491.47	4856.34	3840.59	4088.46	4158.17	4217.27	4212.01	5271.43	4013.62	3955.17	4188.47
SAUSA300_RS04945	SAUSA300_0920	180.12	194.726	228.383	265.009	170.246	142.942	214.848	215.757	223.008	163.845	158.896	164.827
SAUSA300_RS04950	SAUSA300_0921	8331.58	7963.82	7199.86	6221.59	6689.52	6652.51	8456.19	8408.66	8467.62	5740.57	5434.23	6445.53
SAUSA300_RS04955	SAUSA300_0922	1992.84	1991.95	2381.28	5554.31	6656.23	7630.23	1692.8	1734.83	2043.37	2811.68	2611.18	3215.45
SAUSA300_RS04960	SAUSA300_0923	1948.42	2118.84	2316.11	2944.99	2749.54	2820.24	2224.72	2518.14	2445.67	3223.09	3351.37	2810.03
SAUSA300_RS04965	SAUSA300_0924	3925.63	3613.6	3820.4	3299.7	3695.49	3314.82	4201.67	4353.17	4355.69	3421.62	3177.91	3501.24
SAUSA300_RS04970	SAUSA300_0925	1452.48	1458.85	1654.71	1581.9	1359.41	1227.87	1535.13	1677.05	1701.82	1863.29	1647.22	1531.3
SAUSA300_RS04975	SAUSA300_0926	0	0	0.609022	2.71804	3.84014	5.71767	0.866324	5.85103	1.48178	0	3.97239	3.98775
SAUSA300_RS04980	SAUSA300_0927	12.337	9.57669	12.7895	13.5902	17.9206	30.0178	14.7275	11.7021	11.8542	31.0948	60.9099	53.17
SAUSA300_RS04985	SAUSA300_0928	44.4132	52.6718	23.1428	67.951	69.1224	62.8944	27.7224	31.4493	26.672	41.8583	51.641	31.902
SAUSA300_RS04990	SAUSA300_0929	1470.57	1636.02	1470.18	165.8	122.884	145.801	1571.51	1366.22	969.824	326.495	331.032	256.545
SAUSA300_RS04995	SAUSA300_0930	2155.68	2204.24	2355.09	2024.94	1840.7	1863.96	2215.19	2379.91	2198.96	1417.2	1396.96	1196.32
SAUSA300_RS05000	SAUSA300_0931	843.028	920.958	1261.89	1693.34	1730.62	1542.34	874.988	941.284	1255.07	2086.94	2019.3	1879.56
SAUSA300_RS05005	SAUSA300_0932	1642.47	1678.32	1998.2	1940.68	3063.15	2657.29	1666.81	1820.4	2259.71	2731.56	2629.72	3227.42
SAUSA300_RS05015		0	0	0	0	1.28005	4.28825	0	2.92551	0	0	0	0
SAUSA300_RS05020	SAUSA300_0934	61.685	70.2291	77.3458	29.8984	28.161	24.3001	77.1029	89.2282	117.801	26.311	30.455	34.5605
SAUSA300_RS05025	SAUSA300_0935	11.5145	15.1631	26.188	5.43608	2.56009	7.14709	26.8561	13.8962	22.2267	2.3919	1.32413	5.317
SAUSA300_RS05030	SAUSA300_0936	50.1704	64.6427	68.8195	29.8984	23.0408	57.1767	64.9743	68.0182	94.8338	26.311	22.5102	35.8897
SAUSA300_RS05040	SAUSA300_0938	73.1995	100.555	262.489	93.7723	117.764	98.6298	171.532	169.68	375.631	337.259	361.487	408.08
SAUSA300_RS05045	SAUSA300_0939	2634.36	3072.52	4483.01	2039.89	1916.23	2079.8	4296.1	4495.05	5819.68	4165.5	4524.55	4179.16
SAUSA300_RS05050	SAUSA300_0940	622.607	771.722	1929.99	1595.49	2329.68	2592.96	1314.21	1250.66	2928.73	1102.67	1105.65	1551.23
SAUSA300_RS05055	SAUSA300_0941	108.566	111.728	158.346	168.518	156.166	235.854	121.285	109.707	109.652	209.292	215.833	194.07
SAUSA300_RS05060		13.9819	22.3456	11.5714	13.5902	7.68027	14.2942	16.4602	13.8962	17.7813	22.7231	17.2137	11.9632
SAUSA300_RS05065		22.2066	27.134	42.0225	13.5902	25.6009	32.8766	81.4345	67.2868	81.4978	45.4462	64.8823	74.438
SAUSA300_RS05070	SAUSA300_0943	165.316	178.765	172.962	207.93	248.329	275.878	829.939	870.341	804.606	699.632	761.374	709.819
SAUSA300_RS05075	SAUSA300_0944	1520.74	1501.15	1710.13	2859.38	3449.72	3311.96	1450.23	1556.37	1672.19	2157.5	2098.74	2165.35
SAUSA300_RS05080	SAUSA300_0945	1224.65	1301.63	1213.78	3625.86	3069.55	3086.11	1954.43	2115.88	1912.98	3590.25	3859.84	3171.59
SAUSA300_RS05085	SAUSA300_0946	2930.45	2761.28	2321.59	4751.13	4544.16	4727.08	4633.97	4751.77	3789.65	5190.43	5076.71	5459.23
SAUSA300_RS05090	SAUSA300_0947	1403.13	1304.82	1260.68	2209.77	2155.6	1999.75	2177.94	2396	1941.13	2280.68	2264.26	2302.26
SAUSA300_RS05095	SAUSA300_0948	8649.06	8378.01	8962.98	8039.96	9504.34	9954.46	11929.3	11157.2	11070.4	11433.3	10518.9	11717.3
SAUSA300_RS05100	SAUSA300_0949	8429.46	8249.52	3872.77	347.909	239.368	134.365	85.7661	85.5713	66.68	98.0681	117.848	75.7672
SAUSA300_RS05105	SAUSA300_0950	66329.4	62602.8	26941.3	1605	1617.98	1040.62	615.957	546.34	433.42	497.516	602.479	531.7
SAUSA300_RS05110	SAUSA300_0951	62233.6	58268.6	29599.7	2029.02	1747.26	1186.42	456.553	483.441	363.777	497.516	548.19	477.201
SAUSA300_RS05115	SAUSA300_0952	2894.26	2775.64	2962.89	1338.63	1062.44	1083.5	2798.23	2735.36	3191.75	865.87	900.408	1089.98
SAUSA300_RS05120	SAUSA300_0953	708.144	695.906	691.24	1166.04	1260.84	1255.03	451.355	492.949	669.764	883.809	994.421	1141.83
SAUSA300_RS05125	SAUSA300_0954	88.8264	97.363	116.932	77.4641	57.602	90.0533	296.283	236.967	292.651	222.447	262.178	225.972
SAUSA300_RS05130		0.822466	0	1.21804	1.35902	2.56009	0	2.59897	0.731379	3.70445	1.19595	1.32413	0
SAUSA300_RS05135	SAUSA300_0955	37057.9	35703.5	26881	20123	19931.6	20246.3	41756	41273.2	33477.1	16980.1	18586.8	19933.4
SAUSA300_RS05140	SAUSA300_0956	505.817	607.322	486.609	318.011	385.294	407.384	567.442	488.561	583.08	326.495	340.301	357.568
SAUSA300_RS05145	SAUSA300_0957	2726.48	2412.53	2225.98	1566.95	1932.87	1622.39	2135.49	2058.1	2133.76	1018.95	1006.34	991.62
SAUSA300_RS05150	SAUSA300_0958	8714.85	7973.39	7801.57	5947.07	5773	5237.38	6150.9	6032.41	7737.85	3926.31	3879.7	3974.46
SAUSA300_RS05155	SAUSA300_0959	1168.72	1197.88	1369.69	1711.01	1744.7	1669.56	1045.65	1262.36	1701.08	1822.63	1955.74	1968.62
SAUSA300_RS05160	SAUSA300_0960	3131.13	3149.93	2736.95	1751.78	2224.72	2099.81	3992.02	3735.88	2381.96	2930.08	2911.76	3668.73
SAUSA300_RS05165	SAUSA300_0961	26508.1	23640.9	21468.6	12012.4	14861.3	13215	28855.5	29983.6	21265	16424	14625	19941.4
SAUSA300_RS05170	SAUSA300_0962	139235	120605	113024	71108	78263.2	65691.7	147153	154793	114122	89329.3	83633.3	103712
SAUSA300_RS05175	SAUSA300_0963	81098.5	73500.3	68965.1	43529.4	48305.1	44503.5	91891	91047.1	73331.7	64082.7	63183.5	72308.5
SAUSA300_RS05180		5.75726	2.39417	6.09022	6.7951	7.68027	12.8648	2.59897	4.38827	5.92711	11.9595	5.29652	13.2925
SAUSA300_RS05185	SAUSA300_0964	6090.36	6616.7	6266.84	2565.83	2936.42	2804.52	3890.66	3501.84	3652.58	3000.64	3279.87	2626.6
SAUSA300_RS05190	SAUSA300_0965	10553.1	9197.61	7851.51	2482.93	2281.04	2029.77	10214.8	9488.91	9597.48	3327.14	3242.79	3309.83
SAUSA300_RS05195	SAUSA300_0966	337.211	428.557	221.684	78.8231	96.0034	71.4709	404.573	493.681	299.319	337.259	291.308	164.827
SAUSA300_RS05200	SAUSA300_0967	1436.85	1736.57	993.315	437.604	357.133	237.283	1828.81	2343.34	1284.7	1337.07	1471.11	732.416
SAUSA300_RS05205	SAUSA300_0968	728.705	821.201	532.894	160.364	130.565	130.077	1027.46	1279.18	753.484	643.422	709.733	320.349
SAUSA300_RS05210	SAUSA300_0969	435.907	514.747	409.872	66.5919	66.5623	45.7414	734.643	814.024	535.663	300.184	323.088	176.79
SAUSA300_RS05215	SAUSA300_0970	1798.73	1944.07	1730.23	205.212	138.245	147.23	2968.89	3471.12	2234.52	967.526	1227.47	631.393
SAUSA300_RS05220	SAUSA300_0971	6383.16	6503.37	8482.46	471.58	389.134	375.937	10937.3	12849.6	10149.4	2571.3	2534.38	1786.51
SAUSA300_RS05225	SAUSA300_0972	5047.48	4742.06	7133.48	296.266	230.408	205.836	7718.08	9219.76	8154.23	1236.61	1255.27	874.646
SAUSA300_RS05230	SAUSA300_0973	4109.04	3993.48	6212.03	179.391	175.366	165.812	5950.78	6469.04	6739.13	773.781	651.472	527.712
SAUSA300_RS05235	SAUSA300_0974	1922.93	1915.34	2708.32	168.518	69.1224	95.771	2761.84	2894.07	2970.97	288.225	325.736	244.582
SAUSA300_RS05240	SAUSA300_0975	9456.72	9223.95	11375.3	649.611	491.537	457.414	12589.4	13769.7	13417.5	1191.17	1140.08	1181.7
SAUSA300_RS05245	SAUSA300_0976	8125.14	8006.91	9452.02	392.757	476.177	486.002	10663.6	11019.7	11825.3	765.41	659.416	1000.92
SAUSA300_RS05250	SAUSA300_0977	736.93	677.551	740.571	409.065	616.982	608.932	912.24	954.449	885.363	521.435	523.031	704.502
SAUSA300_RS05255	SAUSA300_0978	1917.99	1843.51	1727.19	1556.08	1460.53	1350.8	2339.94	2411.36	2350.1	1624.1	1620.73	1859.62
SAUSA300_RS05260	SAUSA300_0979	969.688	920.16	904.398	800.462	805.148	727.573	1147.88	1151.92	1252.1	846.734	810.367	959.718
SAUSA300_RS05270		155.446	155.621	218.639	33.9755	33.2812	65.7532	82.3008	65.0927	68.1618	17.9393	54.2893	21.268
SAUSA300_RS05275	SAUSA300_0980	6196.46	5525.75	5788.76	6005.51	6037.97	6107.9	6090.26	5891.25	7803.04	6055.11	5847.35	7786.74
SAUSA300_RS05280	SAUSA300_0981	2373.64	2218.6	2134.01	2208.41	1898.31	1699.58	2596.37	2692.2	2533.84	2048.67	1943.82	2130.79
SAUSA300_RS05285	SAUSA300_0982	6513.93	5138.69	4683.99	2757.45	2731.62	3357.7	4852.28	4119.86	4836.52	1693.47	1480.38	2144.08
SAUSA300_RS05290	SAUSA300_0983	10576.9	9832.87	9543.38	6330.31	7758.35	6965.55	11688.4	11241.3	9971.63	7813.16	7481.33	7368.03
SAUSA300_RS05295	SAUSA300_0984	78599	72048.6	65409.6	39089.5	43467.8	41427.4	79937.5	78520.1	70371.1	49235	48479	51124.3
SAUSA300_RS05300	SAUSA300_0985	64.1524	98.1611	132.767	131.825	199.687	258.725	95.2957	97.2734	165.218	307.36	279.391	292.435
SAUSA300_RS05305	SAUSA300_0986	2230.53	2138.79	1889.19	9650.4	10052.2	11716.9	2188.34	2526.91	2608.67	5046.92	4985.35	4187.14
SAUSA300_RS05310	SAUSA300_0987	1807.78	1811.59	1311.83	6574.94	7174.65	7138.51	2166.68	2583.96	1927.05	3391.72	3531.45	3292.55
SAUSA300_RS05315	SAUSA300_0988	2231.35	2586.5	2553.02	5624.98	5412.03	5444.65	2920.38	2932.83	2925.77	3890.43	3638.71	3670.06
SAUSA300_RS05325	SAUSA300_0989	21748.5	21520.4	19342.5	15948.1	18297	19337.2	21599.2	23386.6	21169.4	19650.7	20543.9	20897.1
SAUSA300_RS05330	SAUSA300_0990	1537.19	1468.43	1461.04	2491.08	1647.42	1738.17	1710.12	1620	1496.6	1972.13	2158.33	1713.4
SAUSA300_RS05335		111.855	147.641	173.571	721.639	230.408	175.818	180.195	185.039	214.117	321.711	505.817	394.787
SAUSA300_RS05340	SAUSA300_0991	2321.82	2327.14	2525.01	2802.3	3267.96	3343.41	2101.7	2159.76	2798.34	2878.66	2791.26	3046.64
SAUSA300_RS05345	SAUSA300_0992	5151.93	5305.49	6483.65	4221.11	3863.18	4202.49	5840.76	6163.33	7248.12	5221.53	5561.34	4807.9
SAUSA300_RS05350	SAUSA300_0993	42011.6	42598.7	48771.1	58550.6	62212.8	59896.9	62380.6	70809.2	64436.6	86012.9	88710	89983.5
SAUSA300_RS05355	SAUSA300_0994	42836.5	40923.6	44852.1	58648.5	50566.9	43425.7	55934.2	65172.4	56120.9	58461.7	56693.9	61391.4
SAUSA300_RS05360	SAUSA300_0995	69550.2	68452.6	71288.5	65527.8	68501.6	64401	87188.6	99388.5	84934.8	88917.9	88079.8	95049.3
SAUSA300_RS05365	SAUSA300_0996	71020.8	68579.5	66125.2	49165.2	60141.6	55851.6	86426.3	91141.5	80789.5	69677.4	65200.1	80979.2
SAUSA300_RS05370	SAUSA300_0997	477.853	497.988	574.308	568.07	482.577	467.419	602.962	544.877	521.586	691.261	721.65	640.698
SAUSA300_RS05375	SAUSA300_0998	448.244	488.411	552.383	1634.9	1303.09	1092.07	422.766	522.204	644.574	1441.12	1472.43	1502.05
SAUSA300_RS05380	SAUSA300_0999	544.473	667.176	765.541	2147.25	1799.74	1462.29	635.016	737.23	856.468	2204.14	2480.09	2077.62
SAUSA300_RS05385	SAUSA300_1000	450.712	452.499	498.789	1127.99	1164.84	901.962	524.993	665.555	692.731	1162.47	1190.39	1338.55
SAUSA300_RS05390	SAUSA300_1001	672.777	653.609	799.037	1526.18	1758.78	1549.49	801.35	1068.54	913.516	1621.71	1746.53	1924.75
SAUSA300_RS05395	SAUSA300_1002	1468.92	1323.18	1629.74	3097.21	2960.74	2615.83	1674.6	1848.19	2047.82	3000.64	2985.91	3178.24
SAUSA300_RS05400	SAUSA300_1003	11671.6	10610.2	11716.4	9033.4	8079.64	8307.77	10839.5	10651.1	13198.2	7448.39	7804.42	8416.81
SAUSA300_RS05405	SAUSA300_1004	1538.83	1928.91	2017.08	941.8	940.833	817.627	2580.78	2129.77	2344.17	1423.18	1567.77	1358.49
SAUSA300_RS05410	SAUSA300_1005	3789.1	3466.76	3419.66	1429.69	1589.82	1736.74	969.417	914.223	882.399	453.266	432.99	457.262
SAUSA300_RS05415	SAUSA300_1006	1204.09	1418.15	2356.31	2039.89	2290	2808.8	1807.15	2064.68	2348.62	2335.7	2462.88	2211.87
SAUSA300_RS05420	SAUSA300_1007	5970.28	5576.03	4439.16	4327.12	4069.26	3776.52	5669.23	5309.08	4497.94	4640.3	4435.83	3725.89
SAUSA300_RS05425	SAUSA300_1008	274.704	306.454	324.609	153.569	284.17	207.266	373.386	400.795	343.773	570.469	611.748	433.335
SAUSA300_RS05430	SAUSA300_1009	4533.43	4524.19	4913.59	20995.5	23856.2	21934.4	4231.99	5395.38	5861.17	21551.1	20336	23575.6
SAUSA300_RS05435	SAUSA300_1010	486.9	559.438	611.458	290.83	372.493	311.613	635.882	661.898	632.719	568.077	666.037	603.479
SAUSA300_RS05440	SAUSA300_1011	1451.65	1517.91	1875.79	993.443	1200.68	1413.69	1831.41	1615.62	2241.19	1662.37	1631.33	1827.72
SAUSA300_RS05445	SAUSA300_1012	1579.14	1990.36	2250.95	1719.16	2241.36	2124.11	2399.72	2356.5	2490.13	2940.85	2772.73	2417.9
SAUSA300_RS05450	SAUSA300_1013	2835.86	2915.3	3177.27	2817.25	3448.44	3349.12	2668.28	2752.18	3682.96	2408.65	2400.65	3062.59
SAUSA300_RS05455	SAUSA300_1014	20519.7	21039.2	23317	2773.76	2644.57	1722.45	30608.1	30674	31407.8	9913.25	9884.62	10978.3
SAUSA300_RS05460	SAUSA300_1015	2292.21	2301.6	2109.65	2798.22	3685.25	3382	2283.63	2526.18	2678.31	2663.39	2270.88	2973.53
SAUSA300_RS05465	SAUSA300_1016	8098.83	7977.38	8473.94	13158	12623.8	11961.4	8140.85	9245.36	10022	12341	12681.2	13870.7
SAUSA300_RS05470	SAUSA300_1017	2427.92	2706.21	2880.07	3624.5	4142.23	3772.23	2760.11	3200.51	2916.14	4432.2	4008.14	4272.21
SAUSA300_RS05480	SAUSA300_1018	2045.47	2010.31	2040.83	2383.72	1859.91	2138.41	2229.05	2427.45	2450.86	2302.21	2303.98	2798.07
SAUSA300_RS05485	SAUSA300_1019	505.817	561.833	547.511	438.963	492.817	473.137	538.854	571.207	549.74	633.855	591.886	737.733
SAUSA300_RS05490	SAUSA300_1020	1799.56	1707.84	1671.16	2009.99	1840.7	1801.07	1595.77	1592.94	1653.66	1426.77	1524.07	1499.39
SAUSA300_RS05495	SAUSA300_1021	309.247	347.953	534.722	532.736	524.819	588.92	388.98	467.351	677.173	655.382	749.457	761.66
SAUSA300_RS05500	SAUSA300_1022	223.711	250.59	271.624	437.604	409.614	451.696	213.982	263.296	346.736	484.361	545.541	515.749
SAUSA300_RS05505	SAUSA300_1023	1153.92	1076.58	1181.5	1746.34	1466.93	1523.76	1088.1	1182.64	1315.08	1404.05	1293.67	1294.69
SAUSA300_RS05510	SAUSA300_1024	831.513	802.846	818.526	1060.04	1237.8	1247.88	832.538	931.776	935.743	1089.51	1010.31	1004.91
SAUSA300_RS05515	SAUSA300_1025	170.251	170.784	269.797	311.215	247.049	270.16	152.473	185.039	329.696	332.475	364.136	317.691
SAUSA300_RS05520	SAUSA300_1026	5682.42	5730.85	6629.82	37502.1	35143.6	36748.9	5827.76	6390.06	7720.81	27828.6	31058.8	34560.5
SAUSA300_RS05530	SAUSA300_1027	706.499	888.238	1165.67	3112.15	3156.59	2891.71	917.437	1110.23	772.747	4387.95	4781.43	2698.38
SAUSA300_RS05535	SAUSA300_1028	113.5	124.497	167.481	205.212	221.448	245.86	249.501	228.19	340.809	460.442	470.066	502.456
SAUSA300_RS05540	SAUSA300_1029	1635.06	2005.52	3301.51	2069.79	1500.21	1660.98	1760.37	1709.23	2768.7	4335.33	4782.75	3594.29
SAUSA300_RS05545	SAUSA300_1030	60.8625	66.2388	156.519	188.904	197.127	261.583	88.3651	92.8851	145.214	362.374	399.887	499.798
SAUSA300_RS05550	SAUSA300_1031	80.6017	67.0368	185.143	131.825	139.525	208.695	93.563	102.393	169.664	272.677	267.474	317.691
SAUSA300_RS05555	SAUSA300_1032	69.0872	55.066	169.308	138.62	108.804	195.83	86.6324	79.7203	145.955	173.413	186.702	253.887
SAUSA300_RS05560	SAUSA300_1033	105.276	94.9689	239.955	134.543	161.286	180.107	111.756	100.93	219.303	181.785	188.026	353.58
SAUSA300_RS05565	SAUSA300_1034	64.9748	75.8155	177.225	129.107	124.164	155.806	83.1671	86.3027	189.668	185.373	214.509	307.057
SAUSA300_RS05570	SAUSA300_1035	61.685	61.4504	130.331	84.2592	121.604	102.918	64.108	53.3906	125.21	149.494	117.848	172.802
SAUSA300_RS05575		0	0.798058	1.21804	2.71804	6.40023	2.85883	0	0	0.740889	5.97976	2.64826	5.317
SAUSA300_RS05580	SAUSA300_1036	1531.43	1536.26	1964.1	1088.57	1319.73	1199.28	1618.29	1656.57	2115.24	1210.3	1141.4	1375.77
SAUSA300_RS05585	SAUSA300_1037	4100.82	3945.6	4098.11	3132.54	3262.84	3123.28	4249.32	4169.59	4296.42	3343.88	3403.01	3559.73
SAUSA300_RS05590	SAUSA300_1038	12723.6	12167.2	11483.7	8436.79	8863.03	7833.21	13549.3	14290.4	12217.3	8089.42	7751.45	8899.33
SAUSA300_RS05595	SAUSA300_1039	331.454	371.895	367.24	510.991	605.461	628.944	355.193	398.601	452.683	522.631	516.41	587.528
SAUSA300_RS05600	SAUSA300_1040	262.367	298.474	290.504	407.706	483.857	501.725	321.406	315.224	386.003	699.632	717.678	551.639
SAUSA300_RS05605	SAUSA300_1041	315.005	305.656	417.789	496.042	523.538	518.878	365.589	381.78	416.38	507.084	536.272	624.747
SAUSA300_RS05610	SAUSA300_1042	1469.75	1520.3	1159.58	2849.86	2749.54	2971.76	1453.69	1532.24	1316.56	1850.14	1806.11	1920.77
SAUSA300_RS05615	SAUSA300_1043	3319.47	3218.57	2616.97	6494.75	6258.14	6345.18	3261.71	3721.25	2854.65	4399.91	4470.26	4415.77
SAUSA300_RS05620	SAUSA300_1044	9174.61	10332.5	10266.9	6562.7	9483.85	11679.8	9880.43	8037.85	8284.62	5955.84	5357.43	5718.43
SAUSA300_RS05625		0	0	0	1.35902	2.56009	4.28825	0	0	0	1.19595	3.97239	3.98775
SAUSA300_RS05630	SAUSA300_1045	2115.38	2007.11	1930.6	2446.23	2370.64	2615.83	1715.32	1724.59	1529.2	2040.29	2073.59	1918.11
SAUSA300_RS05635	SAUSA300_1046	2655.74	2389.38	2078.59	1323.68	1365.81	1203.57	2415.31	2189.75	2090.79	2222.08	2072.26	2262.38
SAUSA300_RS05640	SAUSA300_1047	11751.4	10575.1	9452.63	6016.38	5761.48	4508.38	11242.3	12598	9794.55	9829.53	9659.52	9708.84
SAUSA300_RS05645	SAUSA300_1048	4369.76	4097.23	3797.25	2166.28	2432.09	1788.2	4538.67	5094.05	4226.03	3664.4	3270.6	3930.59
SAUSA300_RS05650	SAUSA300_1049	3308.78	3118.81	3575.57	1796.62	1812.54	2012.62	3836.95	3950.91	3951.16	1988.87	1878.94	2072.3
SAUSA300_RS05655	SAUSA300_1050	1920.46	1880.22	1920.25	932.287	1056.04	1263.6	2146.75	2052.25	2169.32	968.721	954.697	1132.52
SAUSA300_RS05660	SAUSA300_1051	1880.16	1806	1928.77	1172.83	1169.96	1359.38	2143.29	2086.62	2107.09	1051.24	1103	1136.51
SAUSA300_RS05665		3.28987	2.39417	4.87218	2.71804	2.56009	5.71767	6.93059	2.92551	7.40889	3.58786	2.64826	9.30475
SAUSA300_RS05670	SAUSA300_1052	7792.05	8698.83	10751.7	7170.19	9487.69	9527.07	8347.04	7275.75	10907.4	7979.39	8314.21	9708.84
SAUSA300_RS05675		0	0	0	0	0	0	0	0	0	0	0	0
SAUSA300_RS05680	SAUSA300_1053	57.5726	71.0271	49.9398	46.2067	42.2415	45.7414	107.424	120.677	128.174	90.8924	66.2065	71.7795
SAUSA300_RS05685	SAUSA300_1054	467.161	536.295	552.992	649.611	573.46	573.196	544.052	523.667	735.703	603.956	622.341	762.989
SAUSA300_RS05690	SAUSA300_1055	3079.31	2867.42	3127.33	2192.1	2419.29	2558.66	3107.51	2641.01	3290.29	1997.24	2093.45	1915.45
SAUSA300_RS05695	SAUSA300_1056	1504.29	1395.8	1408.06	1023.34	1018.92	1002.02	1600.1	1252.12	1515.12	748.666	963.966	991.62
SAUSA300_RS05705		909.648	874.671	1099.29	486.529	654.103	661.82	1190.33	1181.91	1295.07	673.321	606.451	691.21
SAUSA300_RS05715	SAUSA300_1057	2165.55	2407.74	2359.35	1318.25	1510.45	1545.2	2162.35	2003.98	2228.59	1596.6	1541.29	1374.44
SAUSA300_RS05720	SAUSA300_1058	1398.19	1469.22	1177.24	679.51	706.585	537.461	830.805	836.697	679.395	373.137	374.729	231.289
SAUSA300_RS05725		0.822466	4.78835	2.43609	2.71804	2.56009	1.42942	6.93059	7.31379	8.14978	8.37167	7.94478	3.98775
SAUSA300_RS05730		170.251	174.775	214.985	70.669	107.524	102.918	426.232	373.734	383.781	260.718	301.901	216.668
SAUSA300_RS05740	SAUSA300_1059	25.4965	30.3262	29.2331	19.0263	40.9614	45.7414	40.7172	32.1807	30.3765	16.7433	23.8343	26.585
SAUSA300_RS05745	SAUSA300_1060	18.0943	14.365	11.5714	42.1296	24.3209	31.4472	19.0591	20.4786	20.004	14.3514	23.8343	18.6095
SAUSA300_RS05750	SAUSA300_1061	12.337	16.7592	15.8346	14.9492	12.8005	21.4413	19.9255	18.2845	11.1133	14.3514	17.2137	21.268
SAUSA300_RS05755	SAUSA300_1062	77.3118	58.2582	33.4962	39.4116	61.4422	62.8944	63.2417	65.0927	49.6396	46.6421	38.3997	47.853
SAUSA300_RS05760	SAUSA300_1063	74.8444	55.066	46.8947	89.6953	94.7233	67.1826	54.5784	51.9279	44.4533	70.5612	80.7719	81.0842
SAUSA300_RS05765	SAUSA300_1064	233.58	186.745	224.729	270.445	252.169	348.778	194.057	151.395	150.4	133.947	146.978	136.913
SAUSA300_RS05770		899.778	939.314	1026.2	524.581	550.419	573.196	2067.05	1891.35	2336.76	1540.39	1551.88	1540.6
SAUSA300_RS05775	SAUSA300_1065	671.133	693.512	743.007	508.273	524.819	546.037	1111.49	1182.64	1183.94	1413.62	1305.59	858.695
SAUSA300_RS05780		179.298	197.12	303.293	80.1821	134.405	121.5	314.476	282.312	428.975	194.94	226.426	221.985
SAUSA300_RS05785	SAUSA300_1066	12.337	11.1728	15.8346	120.953	152.325	207.266	17.3265	17.5531	31.1173	209.292	149.627	267.179
SAUSA300_RS05790	SAUSA300_1067	4.11233	3.19223	4.26316	0	5.12018	11.4353	8.66324	4.38827	5.18622	2.3919	1.32413	3.98775
SAUSA300_RS05795	SAUSA300_1068	2.4674	1.59612	2.43609	2.71804	0	0	1.73265	2.92551	0	1.19595	2.64826	0
SAUSA300_RS05800	SAUSA300_1069	1389.97	1471.62	1417.19	1020.62	1057.32	1079.21	1304.68	1492.74	1623.29	980.681	1032.82	1027.51
SAUSA300_RS05805	SAUSA300_1070	2186.94	2300.8	2330.12	1301.94	1086.76	1137.82	2071.38	2074.92	1989.29	1921.9	1681.64	1504.71
SAUSA300_RS05810	SAUSA300_1071	1862.06	1892.19	1946.44	2737.06	2717.54	3207.61	1953.56	2036.16	1981.88	1852.53	1909.39	1755.94
SAUSA300_RS05815	SAUSA300_1072	7762.44	8007.71	7727.27	3843.31	4000.14	4176.76	8911.01	8540.31	10114.6	8966.06	7956.69	8723.86
SAUSA300_RS05820	SAUSA300_1073	12690.7	12901.4	12065.9	9510.42	7454.98	7047.03	13509.5	14490.1	14319.2	11209.7	11933.1	9704.85
SAUSA300_RS05825	SAUSA300_1074	3446.96	3533	3986.66	3968.34	2894.18	2565.8	3874.2	3836.08	4322.35	3721.8	3877.05	3272.61
SAUSA300_RS05830	SAUSA300_1075	17453.6	16369.8	14834.6	10262	11090.3	10923.6	16641.2	16831.2	16432.9	7237.9	7286.68	9057.51
SAUSA300_RS05835	SAUSA300_1076	3149.22	2945.63	2624.28	3055.08	3518.84	3246.21	2772.24	2837.75	2880.58	2162.28	2094.77	2106.86
SAUSA300_RS05840	SAUSA300_1077	6073.91	5718.08	4095.07	5698.37	5705.16	5334.59	5635.44	5888.33	4463.86	3805.52	3678.43	3578.34
SAUSA300_RS05845	SAUSA300_1078	9330.88	8529.64	5815.55	8101.11	7732.75	6911.23	8710.03	8537.38	6787.29	5165.32	5431.58	5105.65
SAUSA300_RS05850	SAUSA300_1079	28443.4	27100.4	25125.8	25421.8	24749.7	20772.3	27265.8	28865.3	27896	24289.8	24125.6	22962.8
SAUSA300_RS05855	SAUSA300_1080	43446	42475.8	37676.6	29613	33263.3	31645.9	45080.1	43790.6	40471.8	32189.1	31144.8	33045.1
SAUSA300_RS05860	SAUSA300_1081	2124.43	1993.55	1772.86	1432.41	1306.93	1389.39	2140.69	2016.41	2011.51	1064.4	1163.91	1140.5
SAUSA300_RS05865	SAUSA300_1082	5486.67	5331.82	6760.15	6661.91	6485.99	7208.55	4097.71	3779.03	5382.56	4849.59	4703.31	5517.71
SAUSA300_RS05870	SAUSA300_1083	7696.64	7756.32	7875.88	8506.1	8559.66	9911.58	5223.07	5085.28	5914.52	6998.71	6889.44	7276.31
SAUSA300_RS05875	SAUSA300_1084	1169.55	1289.66	1149.22	1300.58	1642.3	1542.34	916.571	909.104	986.864	1309.57	1358.56	1557.88
SAUSA300_RS05880	SAUSA300_1085	731.995	827.586	1098.07	1810.21	1744.7	1813.93	641.08	702.855	994.273	1932.66	2209.97	1665.55
SAUSA300_RS05885	SAUSA300_1086	3590.07	4029.39	4568.28	5944.35	5625.8	5293.13	3599.58	3981.63	4776.51	5729.81	6072.46	5356.88
SAUSA300_RS05890	SAUSA300_1087	26370.7	25175.5	22607.5	19144.5	19696.1	17630.4	26793.7	27624.2	25028	17176.3	16706.5	18977.7
SAUSA300_RS05895	SAUSA300_1088	692.517	702.291	747.879	1289.71	1085.48	982.01	797.885	881.311	836.464	889.789	912.325	973.011
SAUSA300_RS05905	SAUSA300_1089	495.947	517.141	594.406	2537.29	2218.32	2048.35	447.89	499.532	692.731	2071.39	2118.61	2367.39
SAUSA300_RS05910	SAUSA300_1090	1723.07	1719.81	1685.77	5737.78	6489.83	5944.95	1812.35	2189.75	2143.39	5695.13	5718.91	6729.99
SAUSA300_RS05915	SAUSA300_1091	355.305	450.104	850.195	4812.29	5547.72	4406.89	305.812	493.681	471.946	14862.1	14049	15578.8
SAUSA300_RS05920	SAUSA300_1092	831.513	1170.75	2051.8	10728.1	9039.68	4978.66	469.548	1496.4	626.051	34914.6	33511.1	36955.8
SAUSA300_RS05925	SAUSA300_1093	1510.87	2138.79	3710.16	9286.18	9670.74	5097.3	1018.8	2569.33	1279.52	36786.3	35225.8	39006.8
SAUSA300_RS05930	SAUSA300_1094	3100.7	4679.81	8791.84	20457.3	17569.9	9249.76	1922.37	5451.7	2813.9	71787	72962.2	74044.5
SAUSA300_RS05935	SAUSA300_1095	3400.9	4742.86	9112.19	12017.8	13009.1	7182.82	2037.59	6035.34	3201.38	48140.7	46265.1	54803.6
SAUSA300_RS05940	SAUSA300_1096	15415.5	23375.1	51325.3	41530.3	40882.1	22436.1	9989.59	28656.9	18903.8	157622	154224	173863
SAUSA300_RS05945	SAUSA300_1097	4283.4	6754.76	14234.7	8257.4	7814.68	4675.62	3009.61	7700.69	5838.95	32050.3	34249.9	35802
SAUSA300_RS05950	SAUSA300_1098	2185.29	3373.39	7178.54	2870.25	3247.47	1630.97	1690.2	4026.97	3087.28	13075.3	13002.9	14155.2
SAUSA300_RS05955	SAUSA300_1099	1139.12	1905.76	4066.44	1811.57	1705.02	993.445	945.16	2118.07	1717.38	8109.75	10119	7897.07
SAUSA300_RS05960	SAUSA300_1100	1602.16	1776.48	2696.14	1111.68	1300.53	960.568	1517.8	1841.61	2036.7	2594.02	2744.92	3328.44
SAUSA300_RS05965	SAUSA300_1101	2744.57	2785.22	2930.01	2438.08	2576.73	3031.79	2397.12	2654.9	3065.8	2647.84	2841.58	2525.57
SAUSA300_RS05970	SAUSA300_1102	4364.01	4568.88	6887.43	4532.33	3861.9	4354.01	5579.13	5694.51	8483.18	5264.58	5223.69	5626.71
SAUSA300_RS05975	SAUSA300_1103	838.916	948.89	1045.69	615.636	715.545	769.026	1242.31	1053.19	1169.12	890.985	924.242	1023.52
SAUSA300_RS05980	SAUSA300_1104	2111.27	2031.85	1971.4	1583.26	1528.37	1448	2215.19	2240.21	2050.04	1357.41	1423.44	1389.07
SAUSA300_RS05985	SAUSA300_1105	7555.18	7013.33	5989.73	4131.42	4158.87	4179.62	6980.84	6808.4	6104.93	3391.72	3523.51	3818.93
SAUSA300_RS05990	SAUSA300_1106	2710.03	2779.63	2894.07	790.949	844.83	860.509	478.211	503.189	669.764	486.753	593.21	522.395
SAUSA300_RS05995		1116.91	1035.88	795.992	428.091	638.743	566.049	1265.7	1039.29	628.274	785.741	770.643	475.871
SAUSA300_RS06000	SAUSA300_1108	383.269	442.124	514.624	1016.55	828.189	984.868	351.728	378.123	518.622	1078.75	1112.27	988.962
SAUSA300_RS06005	SAUSA300_1109	1834.1	1815.58	1836.2	4244.22	3143.79	3046.09	1594.04	1602.45	1787.77	3276.91	3536.75	2683.75
SAUSA300_RS06010	SAUSA300_1110	3861.48	3780.4	3182.14	7111.75	6241.5	5996.41	3640.29	4022.58	3697.78	5411.68	5538.83	5719.76
SAUSA300_RS06015	SAUSA300_1111	3982.38	3893.72	3045.11	6235.18	6110.94	6004.98	3863.81	4386.81	3874.85	5394.94	5724.21	5885.92
SAUSA300_RS06020	SAUSA300_1112	2157.33	2126.03	1708.31	3617.71	3567.49	3316.25	2248.11	2329.44	2015.22	3258.97	3270.6	3380.28
SAUSA300_RS06025	SAUSA300_1113	7429.34	7243.17	6210.2	11077.4	11619	11471.1	7853.23	8320.16	7621.53	9525.76	9717.78	10817.4
SAUSA300_RS06030	SAUSA300_1114	1097.17	1074.98	1275.9	1179.63	1355.57	1429.42	1103.7	1222.87	1498.08	1497.33	1473.76	1617.7
SAUSA300_RS06035	SAUSA300_1115	988.605	934.525	963.473	839.874	1047.08	997.733	1002.34	1033.44	1017.24	948.39	911.001	915.853
SAUSA300_RS06040	SAUSA300_1116	1666.32	1755.73	1530.47	1655.29	1761.34	1539.48	1727.45	1769.94	1735.9	1613.34	1512.16	1516.67
SAUSA300_RS06045	SAUSA300_1117	10433.8	10616.6	9824.75	7382.19	11770	9299.79	15567.8	14722.7	10879.2	17757.5	16119.9	16151.7
SAUSA300_RS06050	SAUSA300_1118	1265.78	1250.56	1305.13	3329.6	2407.76	2335.67	1108.9	1058.3	1329.9	2672.95	2820.4	2292.96
SAUSA300_RS06055	SAUSA300_1119	7421.94	7406.77	6863.07	10613.9	11930	11625.5	6825.77	7208.47	7342.21	10568.6	10007.8	10764.3
SAUSA300_RS06060	SAUSA300_1120	3062.86	2651.95	2110.87	1334.56	1459.25	1653.84	2990.55	3077.64	2352.32	1393.28	1223.5	1322.6
SAUSA300_RS06065	SAUSA300_1121	1642.47	1596.91	1411.71	2938.2	2350.16	2824.53	1482.28	1927.91	1580.32	3415.64	3324.89	3414.84
SAUSA300_RS06070	SAUSA300_1122	4929.04	5014.99	4030.51	8795.57	8022.04	8170.55	4462.44	5766.19	3899.3	9462.38	8956.41	8435.42
SAUSA300_RS06075	SAUSA300_1123	5180.72	5351.77	4264.37	8408.25	8741.43	8959.59	4822.83	6318.38	4087.49	9528.15	9054.4	9076.12
SAUSA300_RS06080	SAUSA300_1124	6055.82	6392.44	5632.85	10760.7	10772.9	11222.4	6070.33	7318.91	5383.3	10312.7	9723.08	9968.04
SAUSA300_RS06090	SAUSA300_1125	4302.32	4842.61	5641.98	4460.3	5842.13	4947.21	5620.71	5055.29	4638.71	8171.94	7019.21	7324.16
SAUSA300_RS06095	SAUSA300_1126	411.233	466.864	451.894	819.489	858.91	989.157	442.692	525.13	435.643	881.417	921.594	741.721
SAUSA300_RS06100	SAUSA300_1127	8190.94	8461.8	5481.81	7985.6	7638.03	7041.31	7419.2	8110.26	5672.25	7112.33	7657.44	6912.1
SAUSA300_RS06105	SAUSA300_1128	4054.76	3878.56	2956.19	3753.61	3686.53	3382	4060.46	4134.48	3004.31	3207.54	2956.78	2998.79
SAUSA300_RS06110	SAUSA300_1129	568.324	522.728	467.12	793.667	515.858	443.119	559.646	580.715	463.056	501.104	515.086	376.178
SAUSA300_RS06115	SAUSA300_1130	8856.32	8651.74	7578.67	9789.02	9652.82	9529.92	8094.93	8326.75	7747.48	7881.33	7924.91	8366.3
SAUSA300_RS06120	SAUSA300_1131	2425.45	2965.58	3522.58	6479.8	8833.59	8522.19	2821.62	3339.47	3737.04	9555.66	8859.75	8305.15
SAUSA300_RS06125	SAUSA300_1132	376.69	378.279	476.255	2261.41	2279.76	2259.91	412.37	500.994	525.29	1783.17	1739.91	1674.85
SAUSA300_RS06130	SAUSA300_1133	682.647	707.079	764.323	3935.72	3849.1	3809.4	710.386	906.178	877.954	2915.73	2680.04	2912.39
SAUSA300_RS06135	SAUSA300_1134	5383.86	6224.85	8584.17	18857.8	26604.5	23592.5	6307.71	7292.58	8720.26	21604.9	18160.4	23437.3
SAUSA300_RS06145	SAUSA300_1135	1587.36	1545.04	1229.01	1012.47	911.392	950.562	1412.11	1413.02	1351.38	875.437	918.946	844.073
SAUSA300_RS06150	SAUSA300_1136	1380.1	1414.16	1286.86	2364.69	2004.55	1936.86	1410.38	1431.31	1359.53	1796.32	1980.9	1805.12
SAUSA300_RS06155	SAUSA300_1137	1226.3	1231.4	1053.61	1579.18	1432.37	1512.32	1264.83	1371.33	1180.24	1416.01	1379.74	1512.69
SAUSA300_RS06160	SAUSA300_1138	5959.59	6054.86	6565.26	8058.98	5677	4942.92	5423.19	6414.92	5722.63	7400.55	7669.36	5701.15
SAUSA300_RS06165	SAUSA300_1139	8157.22	8106.67	7522.64	5574.7	5285.31	4778.54	7544.82	8271.16	7037.71	6378.01	6259.16	6426.92
SAUSA300_RS06170	SAUSA300_1140	109.388	97.363	114.496	110.081	98.5635	90.0533	117.82	102.393	99.2791	125.575	124.468	102.352
SAUSA300_RS06175	SAUSA300_1141	141.464	127.689	130.94	99.2084	144.645	118.642	174.998	138.231	164.477	124.379	113.875	182.107
SAUSA300_RS06180	SAUSA300_1142	119.258	126.093	102.925	168.518	130.565	124.359	90.0977	103.856	102.243	136.339	148.302	146.217
SAUSA300_RS06185	SAUSA300_1143	11104.1	10169.6	9990.4	14133.8	12865.7	11755.5	8061.15	8465.71	9189.25	11696.4	11853.6	11700.1
SAUSA300_RS06190	SAUSA300_1144	9611.34	8315.76	7252.24	11540.8	11064.7	9818.67	7730.21	7800.88	7153.28	8925.39	8892.85	9369.88
SAUSA300_RS06195	SAUSA300_1145	3118.79	2967.98	2730.25	2398.67	2612.57	2485.76	2666.55	2792.4	2979.12	2595.22	2644.29	2280.99
SAUSA300_RS06200	SAUSA300_1146	2071.79	1991.95	1512.81	2405.46	1954.63	1779.62	1781.16	1805.77	1546.24	1590.62	1460.51	1237.53
SAUSA300_RS06205	SAUSA300_1147	11310.6	10502.4	7589.03	10941.5	9801.31	9342.67	9528.7	10403.9	7962.34	7472.31	7583.29	6315.26
SAUSA300_RS06210	SAUSA300_1148	6403.72	5866.52	4421.5	5800.29	6101.98	5500.4	5822.57	6354.22	4505.35	3848.58	3839.97	3393.57
SAUSA300_RS06215		65.7973	73.4213	62.1203	418.578	207.367	220.13	65.8407	77.5261	62.9756	107.636	123.144	87.7305
SAUSA300_RS06220	SAUSA300_1149	12126.4	14135.2	16205.5	52830.5	52515.1	63378.9	14279.6	16346.3	20200.3	42476.6	43447.3	41014
SAUSA300_RS06225		87.1814	113.324	94.3984	638.739	343.052	348.778	126.483	141.156	140.028	470.009	573.348	446.628
SAUSA300_RS06230	SAUSA300_1150	25631.3	25344.7	24462	46958.2	48319.1	49420.7	29160.5	29805.1	28761.3	44967.8	41663.7	43152.8
SAUSA300_RS06235	SAUSA300_1151	4968.52	5312.67	5475.72	11892.8	12980.9	14903.1	5347.82	5970.98	6229.4	16141.8	15702.8	17189.9
SAUSA300_RS06240	SAUSA300_1152	8765.85	8635.78	8462.36	12773.4	14556.7	15579.2	9084.28	10008.2	9040.33	19159.2	18257.1	19444.3
SAUSA300_RS06245	SAUSA300_1153	1885.09	1971.2	2724.16	5172.43	6000.85	7124.22	2005.54	2464.75	3475.51	5811.13	6012.87	7619.26
SAUSA300_RS06250	SAUSA300_1154	1438.49	1489.18	2076.16	3525.3	4530.08	5220.23	1586.24	1983.5	2660.53	4139.19	4186.9	5606.77
SAUSA300_RS06255	SAUSA300_1155	5846.09	5421.21	5219.32	8495.23	9847.39	9072.51	5872.81	6645.31	6550.2	5910.4	5811.6	6848.29
SAUSA300_RS06260	SAUSA300_1156	11014.5	10634.1	9400.26	13576.6	15420.7	15151.8	11529.9	11726.2	10860.7	10272	10047.5	11506
SAUSA300_RS06265	SAUSA300_1157	14390.7	13319.6	10911.9	11614.2	12165.5	11811.3	12766.2	12727.5	11857.2	9054.56	9222.56	9985.32
SAUSA300_RS06270	SAUSA300_1158	1648.22	1584.14	1068.22	4533.69	3850.38	3520.65	1648.62	1712.89	1226.91	2921.71	2834.96	2362.08
SAUSA300_RS06275	SAUSA300_1159	3930.57	3731.72	2448.27	6839.94	8217.89	8274.9	3927.05	4226.64	2890.95	5705.89	5345.51	6010.87
SAUSA300_RS06280	SAUSA300_1160	623.429	614.504	353.842	1028.78	1118.76	1057.77	676.599	723.333	425.27	914.904	897.76	882.622
SAUSA300_RS06285	SAUSA300_1161	917.872	796.461	574.917	1946.12	1527.09	1276.47	901.844	941.284	569.003	1199.54	1301.62	1026.18
SAUSA300_RS06290	SAUSA300_1162	13994.3	13104.1	9634.12	24682.5	22993.5	21692.8	14510.9	15146.9	10836.2	16444.3	16379.5	17013.1
SAUSA300_RS06295	SAUSA300_1163	1335.69	1456.46	1384.31	2291.31	2731.62	2482.9	1479.68	1443.01	1596.62	2741.12	2563.51	2275.68
SAUSA300_RS06300	SAUSA300_1164	1077.43	983.207	998.796	1992.32	2124.87	2098.38	863.725	988.093	991.31	2083.35	2217.92	1993.87
SAUSA300_RS06305	SAUSA300_1165	1838.21	1732.58	1775.91	2217.92	2162	2245.61	1838.34	1837.95	1832.22	2124.01	2175.54	1911.46
SAUSA300_RS06310	SAUSA300_1166	11619	13668.3	15703.6	38573	47812.2	39559.1	13695.7	17262	15939.5	52778.6	50906.1	48231.8
SAUSA300_RS06315	SAUSA300_1167	19159.4	18463.1	17373.6	22717.4	22462.2	22137.4	20381.1	20311.8	19681.7	23795.9	22748.5	26236.7
SAUSA300_RS06320	SAUSA300_1168	14922.8	14302.8	14134.8	15097.3	13376.5	13989.7	15006.5	15903.1	15569	14542.8	14542.9	14067.4
SAUSA300_RS06325	SAUSA300_1169	9077.56	8793	6954.42	9961.61	9710.42	10526.2	8365.23	8279.94	8108.29	7906.44	7822.96	8218.75
SAUSA300_RS06330	SAUSA300_1170	723.77	746.184	668.097	1698.77	1488.69	1676.71	807.414	803.785	960.192	1447.1	1479.05	1455.53
SAUSA300_RS06335	SAUSA300_1171	1717.31	1632.03	1705.26	3754.97	3541.88	4060.97	1345.4	1715.08	2220.44	2901.38	3193.8	3462.69
SAUSA300_RS06340	SAUSA300_1172	3031.61	2912.11	2627.93	3325.52	3662.21	3649.3	2762.71	2810.69	2853.9	3020.98	2891.9	2881.81
SAUSA300_RS06345	SAUSA300_1173	2260.14	2116.45	1613.3	2390.52	2351.44	2217.03	2181.4	2282.63	1976.69	1825.02	1848.48	1900.83
SAUSA300_RS06350	SAUSA300_1174	4831.99	4470.72	4116.99	5317.84	4427.68	4245.37	4720.6	5044.32	4587.59	3712.24	3663.87	3573.02
SAUSA300_RS06355	SAUSA300_1175	1705.8	1609.68	1441.56	1872.73	1749.82	1683.85	1766.44	1894.27	1742.57	1433.95	1481.7	1487.43
SAUSA300_RS06360	SAUSA300_1176	3173.08	2987.13	3110.28	3684.3	3150.19	2908.86	3419.38	3386.28	3157.67	2018.77	2212.62	2262.38
SAUSA300_RS06365	SAUSA300_1177	1223.01	1245.77	1387.35	1378.05	1644.86	1773.91	1095.03	1256.51	1384.72	1516.47	1563.8	1547.25
SAUSA300_RS06370	SAUSA300_1178	13236	12659.6	11699.3	78460.3	81496.6	80044.5	12410.1	12718.7	12799.6	65936.4	62362.5	70979.3
SAUSA300_RS06375	SAUSA300_1179	20941.6	20514.1	22503.4	19787.3	18487.7	17498.9	19773.9	21018.4	24249.3	22207.6	22877	20059.7
SAUSA300_RS06380	SAUSA300_1180	174.363	190.736	254.571	293.548	555.54	668.967	401.974	354.719	421.566	327.691	328.384	251.228
SAUSA300_RS06385	SAUSA300_1181	1230.41	1300.04	2141.32	1812.93	1513.01	1735.31	1339.34	1473	2310.09	1929.07	2122.58	2202.57
SAUSA300_RS06390	SAUSA300_1182	5401.14	5161.84	5462.32	7826.59	7629.07	8273.47	5204.88	5092.59	5469.98	5648.48	5899	6436.23
SAUSA300_RS06395	SAUSA300_1183	2543.07	2754.1	2752.78	3513.07	3413.88	3650.73	2682.14	2450.12	2712.4	2820.06	3350.05	3426.81
SAUSA300_RS06400	SAUSA300_1184	467.983	417.384	307.556	358.781	304.651	260.154	430.563	422.737	368.222	240.386	244.964	228.631
SAUSA300_RS06405	SAUSA300_1185	6119.97	5821.03	5495.21	3761.77	3819.65	3785.1	5653.63	5592.12	5954.53	3620.15	3448.03	3497.26
SAUSA300_RS06410	SAUSA300_1186	1828.34	1755.73	1629.13	1452.79	1226.28	1042.05	1752.57	1719.47	1594.39	1158.88	1257.92	992.949
SAUSA300_RS06415	SAUSA300_1187	1659.74	1494.76	1392.22	834.438	1149.48	883.38	1737.85	1660.23	1580.32	766.606	761.374	778.94
SAUSA300_RS06420	SAUSA300_1188	5422.52	5234.46	3692.5	4323.04	4370.07	3789.39	3732.99	3676.64	3215.46	2860.72	3028.28	2646.54
SAUSA300_RS06425	SAUSA300_1189	5178.25	4736.47	3261.92	4559.51	4266.39	3740.78	3780.64	3894.59	3015.42	2565.32	2985.91	2419.23
SAUSA300_RS06430	SAUSA300_1190	1386.68	1392.61	1060.92	1303.3	1255.72	1104.94	1210.26	1097.8	1048.36	708.004	823.608	751.026
SAUSA300_RS06435	SAUSA300_1191	938.434	923.353	1220.48	792.308	902.432	633.232	724.247	888.625	1122.45	565.686	481.983	659.308
SAUSA300_RS06440	SAUSA300_1192	1228.76	1153.99	1515.86	2757.45	2682.97	2354.25	1230.18	1339.15	1384.72	1799.91	1583.66	1734.67
SAUSA300_RS06445	SAUSA300_1193	16956.8	15507.9	18886.4	9322.87	9622.1	7591.64	18119.2	17213	20196.6	10908.3	10350.7	12117.4
SAUSA300_RS06450	SAUSA300_1194	732.818	715.06	757.015	425.373	476.177	374.507	881.918	833.04	885.363	798.896	842.146	761.66
SAUSA300_RS06455	SAUSA300_1195	1014.92	1087.75	1201.6	644.175	615.702	666.108	1107.16	1230.18	1168.38	883.809	836.85	861.354
SAUSA300_RS06460	SAUSA300_1196	444.132	450.903	501.225	323.447	281.61	298.748	507.666	512.696	553.444	301.38	264.826	297.752
SAUSA300_RS06465	SAUSA300_1197	1204.91	1454.06	1731.45	941.8	935.713	890.527	1427.7	1406.44	1189.87	1393.28	1353.26	719.124
SAUSA300_RS06470	SAUSA300_1198	603.69	615.302	543.857	1130.7	1122.6	1184.99	534.522	665.555	720.144	1291.63	1313.54	1369.13
SAUSA300_RS06475	SAUSA300_1199	873.459	972.832	946.421	1893.11	1926.47	1875.4	924.368	1115.35	984.642	1848.94	1833.92	1802.46
SAUSA300_RS06480	SAUSA300_1200	3325.23	4376.55	6640.17	2768.32	2534.49	2508.63	2686.47	3276.58	4964.7	5598.25	6991.4	6174.36
SAUSA300_RS06485	SAUSA300_1201	36500.2	41305.9	39982.9	16888.5	17321.6	12228.7	28024.7	33365.5	30303.1	21547.5	22416.2	23531.7
SAUSA300_RS06490		129.95	148.439	132.767	81.5412	67.8424	58.6061	119.553	133.842	128.174	62.1895	67.5306	108.998
SAUSA300_RS06495	SAUSA300_1202	10.6921	6.38446	16.4436	8.15412	5.12018	4.28825	12.9949	14.6276	20.7449	10.7636	10.593	9.30475
SAUSA300_RS06500	SAUSA300_1203	58.3951	65.4407	63.9473	54.3608	42.2415	40.0237	85.7661	89.9596	158.55	138.73	156.247	216.668
SAUSA300_RS06505		31.2537	26.3359	46.8947	19.0263	15.3605	25.7295	51.1131	61.4358	100.02	63.3855	79.4478	95.706
SAUSA300_RS06510	SAUSA300_1204	96.2286	90.1805	112.669	48.9247	58.8821	54.3179	127.35	159.441	242.271	124.379	133.737	128.937
SAUSA300_RS06515	SAUSA300_1205	0.822466	6.38446	4.26316	5.43608	2.56009	4.28825	2.59897	6.58241	5.92711	2.3919	6.62065	5.317
SAUSA300_RS06525	SAUSA300_1206	5.75726	9.57669	11.5714	4.07706	2.56009	7.14709	4.33162	5.11965	15.5587	7.17571	5.29652	14.6217
SAUSA300_RS06535	SAUSA300_1208	39.4784	48.6815	45.0676	61.1559	76.8027	50.0296	80.5682	90.691	86.684	105.244	140.358	69.121
SAUSA300_RS06540		0.822466	0	0	0	0	0	0	0	0	0	1.32413	0
SAUSA300_RS06555		44.4132	65.4407	77.9548	61.1559	66.5623	57.1767	57.1774	72.4065	94.8338	113.615	90.0408	98.3645
SAUSA300_RS06570	SAUSA300_1211	95.4061	102.949	125.459	59.7969	69.1224	62.8944	199.255	231.847	174.109	187.765	153.599	108.998
SAUSA300_RS06575	SAUSA300_1212	148.866	177.169	163.218	137.261	148.485	118.642	286.753	328.389	306.728	325.299	270.122	304.398
SAUSA300_RS06580	SAUSA300_1213	4.11233	10.3747	14.6165	16.3082	25.6009	28.5883	13.8612	28.5238	21.4858	59.7976	104.606	71.7795
SAUSA300_RS06585	SAUSA300_1214	1074.96	1103.71	1468.96	566.711	501.778	531.743	91.8304	76.7948	63.7165	76.541	56.9376	39.8775
SAUSA300_RS06590	SAUSA300_1215	41.9458	54.2679	35.9323	21.7443	28.161	21.4413	35.5193	30.7179	51.1213	57.4057	62.2341	61.1455
SAUSA300_RS06595	SAUSA300_1216	6896.38	6515.34	4894.1	1846.91	1780.54	1673.85	5819.97	5387.34	4817.26	2816.47	2725.06	2605.33
SAUSA300_RS06600	SAUSA300_1217	46.0581	38.3068	32.2782	20.3853	28.161	7.14709	26.8561	28.5238	34.8218	37.0745	31.7791	14.6217
SAUSA300_RS06605	SAUSA300_1218	32.8987	31.9223	43.8496	24.4623	14.0805	18.5824	25.1234	24.8669	34.0809	20.3312	26.4826	15.951
SAUSA300_RS06610	SAUSA300_1219	393.961	363.116	327.045	222.879	212.487	204.407	337.866	348.868	330.437	203.312	278.067	216.668
SAUSA300_RS06615	SAUSA300_1220	329.809	284.907	284.413	217.443	200.967	184.395	287.62	291.089	285.983	216.467	197.295	200.717
SAUSA300_RS06620	SAUSA300_1221	28.7863	41.499	36.5413	31.2574	48.6417	28.5883	35.5193	45.3455	51.1213	63.3855	54.2893	69.121
SAUSA300_RS06625	SAUSA300_1222	112.678	116.516	144.338	652.329	670.744	626.085	92.6967	102.393	129.656	892.181	854.063	663.295
SAUSA300_RS06630	SAUSA300_1223	3386.92	2992.72	2664.47	1292.43	1457.97	1373.67	4380.14	4046.72	3485.14	1502.12	1411.52	1317.29
SAUSA300_RS06635	SAUSA300_1224	221.243	281.714	306.338	248.701	288.01	288.742	315.342	329.852	406.748	454.462	496.548	489.164
SAUSA300_RS06640	SAUSA300_1225	258.254	251.388	394.646	17.6673	47.3617	34.306	322.273	302.791	497.137	35.8786	34.4274	46.5237
SAUSA300_RS06645	SAUSA300_1226	2450.95	2362.25	2514.04	351.986	277.77	280.166	2807.76	2361.62	3008.01	277.461	315.143	319.02
SAUSA300_RS06650	SAUSA300_1227	2132.66	1964.82	1681.51	203.853	249.609	185.824	2467.29	1825.52	2245.63	199.724	238.343	207.363
SAUSA300_RS06655	SAUSA300_1228	1987.9	1689.49	1470.18	180.75	179.206	158.665	2220.39	1832.83	2064.86	168.629	198.619	150.205
SAUSA300_RS06660	SAUSA300_1229	4631.31	4264.02	4252.8	2250.54	2466.65	2282.78	5075.79	4622.31	5061.75	2596.41	2533.06	2699.71
SAUSA300_RS06665	SAUSA300_1230	857.01	1118.88	879.428	841.233	1053.48	1032.04	1109.76	1045.14	888.326	2067.8	1949.12	1165.75
SAUSA300_RS06670		0	0	0	0	1.28005	0	0	0.731379	0	0	0	0
SAUSA300_RS06675	SAUSA300_1231	12354.3	12793.7	13254.2	5225.43	4912.81	5068.71	12642.3	13453.7	16212.1	5635.33	5846.03	6598.39
SAUSA300_RS06680	SAUSA300_1232	15000.1	14421.7	11584.2	6107.43	6880.24	9897.29	16210.7	15767.8	11357.1	4355.66	4227.94	4350.63
SAUSA300_RS06685	SAUSA300_1233	1372.7	1564.19	1841.68	2096.97	2616.41	2495.76	1854.8	2000.32	1525.49	5104.33	4924.44	3505.23
SAUSA300_RS06690	SAUSA300_1234	180.943	201.909	213.158	250.06	325.131	357.354	236.507	269.879	234.121	546.55	589.238	455.933
SAUSA300_RS06695	SAUSA300_1235	385.737	471.652	599.278	466.144	506.898	458.843	420.167	635.568	517.141	925.667	926.89	634.052
SAUSA300_RS06705	SAUSA300_1236	1560.22	1474.01	1725.97	1084.5	1052.2	1019.17	1600.1	1741.41	1672.19	1529.62	1659.13	1280.07
SAUSA300_RS06710	SAUSA300_1237	4998.13	4991.85	4278.38	14680.1	14039.5	16785.6	4879.14	4340	4327.53	18383	17685.1	16869.5
SAUSA300_RS06715		86.359	94.9689	100.489	8540.08	6715.12	7671.68	97.0283	100.93	94.8338	7721.07	9451.63	6206.27
SAUSA300_RS06720	SAUSA300_1238	1121.84	1141.22	1366.04	2159.48	1546.29	1702.44	1022.26	889.356	1239.51	1844.16	1922.64	1627
SAUSA300_RS06725	SAUSA300_1239	87243.1	78356.5	60421.7	44902	44257.6	43562.9	60968.4	58379.4	48544.5	39699.6	37643.7	41556.3
SAUSA300_RS06730	SAUSA300_1240	2501.94	3160.31	4066.44	10089.4	8961.6	6293.72	2979.29	3683.22	3352.52	11896.1	14292.7	8670.69
SAUSA300_RS06735		1.64493	0	1.82707	2.71804	2.56009	5.71767	1.73265	0	0	2.3919	1.32413	5.317
SAUSA300_RS06740	SAUSA300_1241	334.744	417.384	377.594	853.464	1221.16	1215	421.034	433.708	457.129	1052.44	994.421	967.694
SAUSA300_RS06745	SAUSA300_1242	350.371	330.396	268.579	7212.32	5901.01	6013.56	327.471	353.256	343.773	4714.44	4945.62	4445.01
SAUSA300_RS06750	SAUSA300_1243	1932.8	1920.13	1475.05	15854.3	17138.5	17490.3	2030.66	2183.9	1702.56	11417.8	11745	12796.7
SAUSA300_RS06755	SAUSA300_1244	18554	17938.7	16585.5	8633.85	9096	6709.68	18879.8	16296.6	16456.6	8763.94	8237.41	7659.14
SAUSA300_RS06760	SAUSA300_1245	5135.48	5088.42	5485.46	8053.55	11142.8	11984.2	6314.64	7344.5	7651.9	11798.1	10469.9	12917.6
SAUSA300_RS06765	SAUSA300_1246	20102.7	19349.7	15119	17063.8	17322.9	18741.1	16148.3	16619.1	15174.2	14436.3	13917.9	13362.9
SAUSA300_RS06770	SAUSA300_1247	1268.24	1260.13	1371.52	1088.57	1135.4	1209.29	1327.21	1398.4	1669.22	985.465	1077.84	1055.42
SAUSA300_RS06775	SAUSA300_1248	620.962	699.896	721.691	467.503	564.5	556.043	386.381	397.139	397.857	358.786	365.46	337.629
SAUSA300_RS06780	SAUSA300_1249	2983.09	2888.17	3056.07	2163.56	2487.13	2497.19	3654.16	3558.16	3851.14	3006.62	2701.22	3465.35
SAUSA300_RS06785	SAUSA300_1250	6228.54	5995.01	5375.84	14061.8	14604	14031.2	6065.14	6523.17	6928.05	14831	14634.3	16125.1
SAUSA300_RS06790	SAUSA300_1251	10404.2	10146.5	8347.26	20174.6	21640.4	20735.1	11420.8	12492.7	10954.8	19759.5	19590.5	23434.7
SAUSA300_RS06800	SAUSA300_1252	7824.12	7536.86	8215.1	9377.23	12013.2	11485.4	8165.97	8827.01	9738.99	10574.6	9732.35	13097.1
SAUSA300_RS06805	SAUSA300_1253	1170.37	1175.54	1318.53	782.795	710.425	661.82	1348.87	1549.06	1462.52	985.465	993.097	998.266
SAUSA300_RS06810		147.221	148.439	171.744	133.184	87.0431	92.9121	203.586	174.068	162.996	148.298	149.627	148.876
SAUSA300_RS06815	SAUSA300_1254	6802.62	6349.35	6536.64	4370.61	5043.38	5391.76	6770.32	6725.76	7094.01	4787.4	4666.23	5060.45
SAUSA300_RS06820	SAUSA300_1255	13146.3	12289.3	11946	6186.26	7370.5	7197.12	11901.6	11843.2	12465.5	7182.89	7129.11	8803.62
SAUSA300_RS06825	SAUSA300_1256	809.307	854.72	807.563	627.867	582.421	570.337	1162.61	1089.02	966.86	660.166	740.188	544.992
SAUSA300_RS06830	SAUSA300_1257	1955	1834.73	2173.6	3017.02	3503.48	3742.21	1733.52	1993.74	2743.51	2693.28	2583.38	2903.08
SAUSA300_RS06835	SAUSA300_1258	664.553	944.102	970.172	735.229	742.426	654.673	808.281	630.448	537.145	1652.81	1685.62	891.926
SAUSA300_RS06840	SAUSA300_1259	291.153	285.705	295.376	36531.8	40350.9	48651.6	281.555	299.865	291.91	27597.8	27941.8	36974.4
SAUSA300_RS06845	SAUSA300_1260	780.521	725.434	802.691	125.03	152.325	137.224	778.826	788.426	963.156	236.799	198.619	219.326
SAUSA300_RS06850	SAUSA300_1261	3201.86	2927.28	2462.89	25669.2	26654.4	30969.8	3386.46	3078.37	2766.48	19039.6	20675	27851.8
SAUSA300_RS06855	SAUSA300_1262	193.28	186.745	196.714	293.548	313.611	327.337	167.201	169.68	204.485	316.927	278.067	469.225
SAUSA300_RS06860	SAUSA300_1263	78.9568	63.8446	63.9473	111.44	98.5635	84.3356	81.4345	79.7203	72.6071	95.6762	124.468	134.254
SAUSA300_RS06865	SAUSA300_1264	168.606	171.582	114.496	127.748	104.964	134.365	162.869	165.292	151.141	119.595	165.516	207.363
SAUSA300_RS06870	SAUSA300_1265	126.66	110.93	76.1278	63.8739	64.0023	44.3119	107.424	122.872	94.8338	55.0138	55.6134	82.4135
SAUSA300_RS06875	SAUSA300_1266	62.5074	78.2096	48.1128	43.4886	43.5215	20.0118	82.3008	81.9144	75.5707	41.8583	45.0204	45.1945
SAUSA300_RS06880	SAUSA300_1267	160.381	173.178	133.985	81.5412	80.6428	47.1708	174.998	163.829	160.773	126.771	120.496	111.657
SAUSA300_RS06885	SAUSA300_1268	163.671	146.045	136.421	95.1314	111.364	100.059	154.206	159.441	163.736	86.1086	104.606	150.205
SAUSA300_RS06890	SAUSA300_1269	7646.47	7121.87	7866.13	7215.03	7476.74	7904.68	6661.17	7131.67	8958.09	6854	6974.19	7597.99
SAUSA300_RS06895	SAUSA300_1270	15472.2	14261.3	11231	12837.3	12552.1	12527.4	13289.4	14170.5	12619.6	10306.7	10892.3	10721.7
SAUSA300_RS06900	SAUSA300_1271	251.675	279.32	372.113	570.788	464.656	438.831	382.049	381.048	491.95	619.503	707.085	741.721
SAUSA300_RS06905	SAUSA300_1272	872.637	855.518	826.443	759.692	646.423	571.767	563.111	580.715	487.505	444.894	399.887	312.374
SAUSA300_RS06910	SAUSA300_1273	681.002	632.062	543.857	436.245	524.819	463.131	239.106	236.967	205.967	209.292	158.896	174.132
SAUSA300_RS06915	SAUSA300_1274	801.082	720.646	560.3	576.224	615.702	517.449	197.522	166.754	133.36	124.379	113.875	139.571
SAUSA300_RS06920	SAUSA300_1275	625.074	661.59	503.052	398.193	419.855	431.684	130.815	127.26	125.21	87.3045	74.1512	91.7182
SAUSA300_RS06925	SAUSA300_1276	676.067	683.935	576.744	572.147	570.9	576.055	113.488	130.917	108.17	159.062	149.627	140.9
SAUSA300_RS06930		0.822466	0	1.82707	4.07706	0	1.42942	2.59897	2.19414	1.48178	1.19595	1.32413	1.32925
SAUSA300_RS06935	SAUSA300_1277	164.493	186.745	222.902	95.1314	138.245	145.801	229.576	206.98	248.198	126.771	145.654	156.851
SAUSA300_RS06940	SAUSA300_1278	3812.95	3932.83	4664.5	4229.27	4366.23	4499.81	4079.52	4257.36	4691.31	3659.61	3812.17	4034.27
SAUSA300_RS06945	SAUSA300_1279	55.1052	56.6621	45.6767	66.5919	83.2029	70.0414	64.108	54.122	46.676	100.46	115.199	119.632
SAUSA300_RS06950	SAUSA300_1280	44.4132	50.2776	48.7218	66.5919	52.4819	57.1767	30.3214	48.271	43.7125	89.6964	92.689	61.1455
SAUSA300_RS06955	SAUSA300_1281	32.0762	31.1242	24.9699	54.3608	60.1621	34.306	25.1234	29.2551	21.4858	80.1288	62.2341	69.121
SAUSA300_RS06960	SAUSA300_1282	13.9819	23.1437	16.4436	38.0525	40.9614	38.5943	14.7275	22.6727	9.63156	74.1491	66.2065	79.755
SAUSA300_RS06965	SAUSA300_1283	32.8987	22.3456	21.3158	80.1821	76.8027	35.7354	33.7866	27.7924	19.2631	78.9329	75.4754	108.998
SAUSA300_RS06980	SAUSA300_1284	2994.6	3058.16	3981.79	3616.35	3733.89	4315.41	3437.58	3431.63	4932.84	4591.26	4741.71	5331.62
SAUSA300_RS06985	SAUSA300_1285	6833.87	6564.82	6430.67	13976.2	14188	13386.5	7130.72	7808.93	7832.68	12136.5	11685.4	11817
SAUSA300_RS06990	SAUSA300_1286	1987.9	1893.79	1462.87	57.0788	42.2415	38.5943	2251.58	2285.56	1979.66	160.258	154.923	212.68
SAUSA300_RS06995	SAUSA300_1287	2514.28	2406.94	1976.89	65.2329	52.4819	81.4768	3046	2862.62	2534.58	180.589	186.702	288.447
SAUSA300_RS07000	SAUSA300_1288	2876.16	2670.3	1965.92	103.285	72.9626	67.1826	3332.75	3395.79	2842.05	179.393	234.371	329.654
SAUSA300_RS07005	SAUSA300_1289	2280.7	2068.57	1463.48	85.6182	78.0828	71.4709	2500.21	2540.08	2233.78	151.886	157.571	198.058
SAUSA300_RS07010	SAUSA300_1290	2027.38	1873.04	1305.74	86.9772	120.324	90.0533	2563.45	2330.17	1981.88	156.67	190.675	190.083
SAUSA300_RS07015	SAUSA300_1291	745.977	744.588	735.699	115.517	126.724	117.212	791.82	894.476	1255.81	178.197	165.516	202.046
SAUSA300_RS07020	SAUSA300_1292	733.64	726.232	585.27	96.4904	106.244	147.23	797.885	926.657	993.532	132.751	158.896	210.021
SAUSA300_RS07025	SAUSA300_1293	3128.66	2768.46	2159.59	936.364	971.554	839.068	3313.69	3457.96	3091.73	894.572	998.393	873.317
SAUSA300_RS07030	SAUSA300_1294	22.2066	19.9514	18.8797	12.2312	12.8005	15.7236	38.1183	32.912	40.008	45.4462	31.7791	67.7917
SAUSA300_RS07035	SAUSA300_1295	7505.01	8334.91	10005.6	4937.32	5884.37	5629.05	10836.9	10482.1	8255.73	11995.4	11915.8	8807.61
SAUSA300_RS07045	SAUSA300_1296	260.722	325.607	409.872	115.517	108.804	150.089	414.969	487.83	434.902	284.637	313.819	144.888
SAUSA300_RS07050	SAUSA300_1297	152.156	209.091	303.293	245.983	148.485	187.254	199.255	168.948	187.445	180.589	218.481	112.986
SAUSA300_RS07055	SAUSA300_1298	1681.12	1750.94	1504.89	956.75	945.953	1074.92	1801.95	1741.41	1558.83	864.674	1056.66	906.548
SAUSA300_RS07060	SAUSA300_1299	5531.91	4974.29	3897.13	2851.22	2556.25	2724.47	5024.68	4619.39	4020.06	1961.36	2108.01	2088.25
SAUSA300_RS07075	SAUSA300_1300	1487.02	1471.62	1816.71	2787.35	3570.05	3846.56	1131.42	1299.66	1994.47	2286.66	2380.78	3211.47
SAUSA300_RS07080	SAUSA300_1301	5597.71	5234.46	4407.49	2550.88	2502.49	2680.16	3915.79	3830.96	3860.03	1136.15	1146.7	1427.61
SAUSA300_RS07085	SAUSA300_1302	1854.66	1846.71	1903.8	1210.89	1152.04	1352.23	1398.25	1284.3	1462.52	550.138	579.969	554.297
SAUSA300_RS07090	SAUSA300_1303	1598.05	1563.39	1197.34	642.816	871.711	744.726	1392.18	1162.16	998.719	623.091	660.741	600.821
SAUSA300_RS07095	SAUSA300_1304	6155.34	6014.96	4976.32	3523.94	2903.14	3006.06	4680.75	4340	3571.09	2682.52	2579.4	2063
SAUSA300_RS07100	SAUSA300_1305	2853.14	2712.6	2759.48	1152.45	1015.08	846.215	2678.67	2711.22	2510.87	1150.51	1337.37	1141.83
SAUSA300_RS07105	SAUSA300_1306	5036.78	4865.76	4258.28	2444.88	2291.28	1763.9	4628.77	4732.75	3988.95	3139.38	3236.17	2645.21
SAUSA300_RS07110	SAUSA300_1307	3316.18	2989.52	3291.16	1471.82	1566.78	1406.55	1896.38	1776.52	2128.57	1280.87	1238.06	1060.74
SAUSA300_RS07115	SAUSA300_1308	1154.74	1106.91	1222.92	728.434	654.103	614.649	843.8	848.399	986.864	709.2	709.733	620.76
SAUSA300_RS07120		18.9167	21.5476	29.8421	4.07706	10.2404	10.0059	22.5244	12.4334	37.0445	13.1555	9.2689	27.9142
SAUSA300_RS07125		12.337	11.1728	15.8346	2.71804	11.5204	27.1589	13.8612	7.31379	21.4858	22.7231	22.5102	39.8775
SAUSA300_RS07130	SAUSA300_1309	180.12	162.804	168.699	436.245	430.095	504.584	202.72	213.563	174.109	436.523	464.769	373.519
SAUSA300_RS07135	SAUSA300_1310	2219.84	2019.88	2179.69	1652.57	1833.02	2005.47	1859.13	1698.26	1761.83	1071.57	983.828	1040.8
SAUSA300_RS07140	SAUSA300_1311	4690.53	4328.66	4391.66	4410.02	3754.37	3953.77	3774.58	3409.69	3549.6	2053.45	2117.28	1927.41
SAUSA300_RS07145	SAUSA300_1312	1370.23	1319.99	1621.22	1746.34	1683.26	1996.9	1134.88	1013.69	1277.29	882.613	828.905	816.159
SAUSA300_RS07150	SAUSA300_1313	6604.4	6210.48	6739.44	3002.07	3020.91	3387.72	5093.99	5208.88	6272.37	3041.31	3151.43	3503.9
SAUSA300_RS07160	SAUSA300_1314	680.18	792.471	831.315	444.399	499.218	405.955	823.874	691.153	673.468	550.138	560.107	495.81
SAUSA300_RS07165	SAUSA300_1315	4008.7	3721.34	3282.02	2136.38	2519.13	2530.07	4325.56	4395.59	3544.41	2541.4	2449.64	2641.22
SAUSA300_RS07170	SAUSA300_1316	3418.17	3256.87	2897.73	2614.75	2263.12	1972.6	3519.01	3429.43	2967.26	2360.81	2221.89	2012.48
SAUSA300_RS07175	SAUSA300_1317	7208.92	7288.66	6241.26	5843.78	4629.92	4641.32	7286.65	7453.48	6095.29	5222.72	5696.4	4447.67
SAUSA300_RS07180	SAUSA300_1318	4830.34	4502.64	3914.19	3820.2	3605.89	3301.95	4815.03	5183.28	4319.38	3867.71	4004.17	3981.1
SAUSA300_RS07185	SAUSA300_1319	3460.12	3351.04	2933.66	3676.15	2877.54	2581.53	3395.13	3605.7	2828.71	3134.59	3244.12	2682.43
SAUSA300_RS07190	SAUSA300_1320	3805.55	3612.01	3668.75	3835.15	3445.88	3552.1	3430.64	3603.5	3704.45	3451.52	3622.82	4066.17
SAUSA300_RS07195	SAUSA300_1321	2047.12	2108.47	1940.34	1484.05	2001.99	1992.61	2300.09	2248.26	2230.08	1982.89	1908.07	2185.29
SAUSA300_RS07200	SAUSA300_1322	4268.6	4110.79	4107.85	3609.56	3820.93	4168.18	4353.28	4287.34	4237.89	4425.02	4458.34	4576.61
SAUSA300_RS07205	SAUSA300_1323	358.595	317.627	412.917	481.093	373.773	381.654	353.46	394.944	319.323	481.969	476.687	365.544
SAUSA300_RS07210		123.37	131.68	190.015	137.261	147.205	135.795	130.815	125.066	128.174	275.069	239.667	135.583
SAUSA300_RS07215	SAUSA300_1324	269.769	252.186	310.601	913.261	1121.32	1064.92	305.812	318.15	403.044	885.005	851.415	945.096
SAUSA300_RS07230	SAUSA300_1326	48.5255	55.864	80.3909	229.674	197.127	195.83	103.959	111.17	105.206	107.636	188.026	132.925
SAUSA300_RS07235	SAUSA300_1327	2967.46	2628	1605.99	1357.66	1324.85	1458.01	5916.13	5750.83	3313.26	2802.12	3004.45	2502.98
SAUSA300_RS07240	SAUSA300_1328	1723.07	1659.16	788.684	122.312	125.444	147.23	9349.37	9749.28	4935.06	542.962	601.155	559.614
SAUSA300_RS07245	SAUSA300_1329	2456.71	2525.05	1410.5	186.186	168.966	167.242	17278.8	18381.7	8409.09	1162.47	1239.38	1011.56
SAUSA300_RS07250	SAUSA300_1330	2128.54	2076.55	1280.77	175.313	115.204	122.93	18275.1	19285	8219.42	1900.37	1795.52	1004.91
SAUSA300_RS07255	SAUSA300_1331	2493.72	2472.38	1599.9	198.417	192.007	174.389	23795.3	25022.7	11197.8	3378.57	3156.72	1728.02
SAUSA300_RS07260	SAUSA300_1332	3676.42	3374.99	3112.1	1792.55	1748.54	1766.76	3518.14	3572.05	3396.24	1524.84	1521.42	1841.01
SAUSA300_RS07265	SAUSA300_1333	10163.2	9449.8	7835.07	4702.21	4670.88	4349.72	9329.45	9830.46	8839.55	4912.97	5111.14	5488.47
SAUSA300_RS07270	SAUSA300_1334	1255.91	1598.51	1887.36	13514.1	15757.4	13699.5	436.627	824.995	580.857	5634.13	5771.88	5775.59
SAUSA300_RS07280	SAUSA300_1335	179.298	150.035	175.398	496.042	716.825	564.62	145.542	220.145	193.372	693.652	586.589	717.795
SAUSA300_RS07285	SAUSA300_1336	736.93	757.357	824.007	3245.34	3511.16	3544.95	675.733	838.16	926.852	3487.4	3440.09	3813.62
SAUSA300_RS07290	SAUSA300_1337	2295.5	2261.7	2219.89	3843.31	2886.5	2744.48	2323.48	2250.45	2184.14	3141.77	3636.06	2536.21
SAUSA300_RS07295	SAUSA300_1338	3832.69	3324.71	3055.46	2538.65	2135.12	1793.92	3460.1	3650.31	3016.16	2595.22	2578.08	1993.87
SAUSA300_RS07300	SAUSA300_1339	1489.49	1402.99	1451.91	1047.8	1017.64	879.092	1708.39	1701.92	1602.54	1243.79	1165.23	1112.58
SAUSA300_RS07305		0	0	0.609022	0	0	1.42942	0.866324	0	0.740889	1.19595	0	2.6585
SAUSA300_RS07310	SAUSA300_1340	1555.28	1553.02	1903.8	3042.84	3554.69	3499.21	1607.9	1816.74	1875.93	4172.68	4186.9	4628.45
SAUSA300_RS07315	SAUSA300_1341	18610.8	17300.3	16394.9	21184.4	24671.6	23779.8	17815.1	18544.8	18021.4	24329.3	22800.2	26753.8
SAUSA300_RS07320	SAUSA300_1342	569.147	604.928	540.812	797.744	835.869	846.215	543.185	563.162	581.598	717.571	766.671	749.697
SAUSA300_RS07325	SAUSA300_1343	1103.75	1070.99	1042.65	1380.76	1498.93	1578.08	962.486	1074.4	1055.03	1369.37	1302.94	1329.25
SAUSA300_RS07330	SAUSA300_1344	782.165	845.143	828.27	1315.53	1185.32	1250.74	758.034	853.519	901.662	960.35	978.532	986.303
SAUSA300_RS07335	SAUSA300_1345	13075.6	11998.8	11784	11396.7	12376.8	11661.2	14303.9	14218	13727.2	10719.3	10254.1	10142.2
SAUSA300_RS07340	SAUSA300_1346	4984.15	4647.89	3950.12	3829.72	4636.32	4385.45	4924.19	5396.84	4680.2	3549.59	3563.23	4177.83
SAUSA300_RS07345	SAUSA300_1347	1312.66	1256.94	1134.61	1602.28	1530.93	1640.97	1335.01	1470.8	1332.12	1475.81	1562.47	1537.94
SAUSA300_RS07350	SAUSA300_1348	2135.95	2005.52	1521.95	2183.94	2150.48	2299.93	1966.56	2175.12	1746.28	1780.77	1980.9	2005.84
SAUSA300_RS07355	SAUSA300_1349	1821.76	1687.09	1425.72	1902.63	1993.03	1905.41	1698.86	1855.51	1602.54	1858.51	1840.54	1923.42
SAUSA300_RS07360	SAUSA300_1350	217.131	209.889	286.849	332.96	350.732	368.79	251.234	247.206	305.246	419.779	488.604	374.848
SAUSA300_RS07365	SAUSA300_1351	21161.2	21427	21029.5	23138.7	30856.8	35995.6	21009.2	20180.9	20325.6	19998.7	20302.9	20139.5
SAUSA300_RS07370	SAUSA300_1352	935.967	819.605	750.315	646.893	747.546	770.456	955.556	903.984	1046.14	511.868	499.197	594.175
SAUSA300_RS07375	SAUSA300_1353	739.397	712.665	635.819	563.993	624.662	610.361	785.756	820.607	864.618	428.151	459.473	519.737
SAUSA300_RS07380	SAUSA300_1354	3790.75	3501.88	3272.28	2553.6	2995.31	2986.05	4088.18	4231.76	4014.14	2201.75	2196.73	2437.84
SAUSA300_RS07385	SAUSA300_1355	4054.76	3871.38	3523.8	3037.41	2904.42	2645.85	4402.66	4565.27	4314.2	2279.49	2284.12	2391.32
SAUSA300_RS07390	SAUSA300_1356	1788.04	1717.42	1746.68	1089.93	1278.77	1179.27	2091.31	2134.16	2166.36	1125.39	1092.41	1281.4
SAUSA300_RS07395	SAUSA300_1357	2336.63	2239.35	2547.54	1591.41	1594.94	1635.25	2676.94	2550.32	2920.58	1777.19	1872.32	1833.04
SAUSA300_RS07400		0	1.59612	1.21804	0	3.84014	2.85883	0.866324	1.46276	2.96356	3.58786	1.32413	6.64625
SAUSA300_RS07405	SAUSA300_1358	618.495	661.59	919.015	766.487	1127.72	1104.94	667.936	835.234	1094.29	1375.35	1249.98	1537.94
SAUSA300_RS07410	SAUSA300_1359	3143.47	2994.31	3535.37	4039.01	4011.66	4401.18	3385.6	3793.66	4286.04	5034.96	5088.63	5550.95
SAUSA300_RS07415	SAUSA300_1360	2249.45	2379.81	2628.54	3396.19	2549.85	3020.36	2417.91	2514.48	2962.82	3618.95	3463.92	3449.4
SAUSA300_RS07420	SAUSA300_1361	885.796	870.681	1189.42	922.774	1209.64	1216.43	1043.05	1095.61	1558.09	1811.87	1906.75	1980.58
SAUSA300_RS07430	SAUSA300_1362	33328	37175.1	36510.9	14209.9	20793.1	16349.7	43262.5	36648.7	33811.2	30771.9	26428.3	27544.7
SAUSA300_RS07435	SAUSA300_1363	8558.58	8169.72	6619.46	8139.17	7690.51	6642.5	8505.57	9477.94	8196.46	8332.2	8498.26	8787.67
SAUSA300_RS07440	SAUSA300_1364	9777.48	9510.45	8356.39	9683.01	9373.77	9169.71	9979.19	10316.1	10166.5	10965.7	10818.1	11395.7
SAUSA300_RS07445	SAUSA300_1365	29969	25419.7	20895.6	4632.9	5422.27	4757.1	25195.3	22237.6	20147	6203.41	6028.76	5565.57
SAUSA300_RS07450		239.338	260.167	149.21	221.52	40.9614	24.3001	174.998	123.603	142.992	47.8381	66.2065	46.5237
SAUSA300_RS07460	SAUSA300_1366	2.4674	2.39417	3.65413	0	5.12018	4.28825	1.73265	2.92551	2.96356	2.3919	2.64826	2.6585
SAUSA300_RS07465	SAUSA300_1367	2675.48	2588.1	3362.41	2197.53	2104.39	2012.62	3163.82	3319	3820.77	2560.53	2676.07	2340.81
SAUSA300_RS07470	SAUSA300_1368	1431.91	1507.53	1724.14	1554.72	1802.3	1803.92	1424.24	1447.4	1821.85	1706.62	1729.31	1890.19
SAUSA300_RS07475	SAUSA300_1369	1415.46	1444.48	1373.95	3783.51	4335.51	4576.99	1437.23	1599.53	1294.33	3836.62	3885	3549.1
SAUSA300_RS07480		6.57973	5.5864	7.91729	2.71804	1.28005	7.14709	11.2622	5.85103	6.668	2.3919	3.97239	3.98775
SAUSA300_RS07485	SAUSA300_1370	24164.1	21942.6	18541.1	11574.8	9838.43	10825	21713.6	19359.6	17331.6	11673.7	13044	9540.02
SAUSA300_RS07490	SAUSA300_1371	1713.2	1486.78	1176.02	922.774	906.272	903.392	1581.04	1510.3	1342.49	725.943	724.299	740.392
SAUSA300_RS07495	SAUSA300_1372	682.647	663.186	582.834	565.352	435.215	504.584	743.306	717.482	739.407	426.955	444.907	455.933
SAUSA300_RS07500	SAUSA300_1373	287.863	364.712	465.902	2970.82	2512.73	3209.04	278.09	294.746	434.161	2426.59	2480.09	2343.47
SAUSA300_RS07505	SAUSA300_1374	1287.98	1264.12	2675.43	4400.5	5819.09	5243.1	1529.06	1624.39	3551.08	6611.23	6154.55	9127.96
SAUSA300_RS07510	SAUSA300_1375	40.3009	50.2776	36.5413	96.4904	49.9218	68.612	40.7172	35.8376	48.8987	53.8179	62.2341	53.17
SAUSA300_RS07515	SAUSA300_1376	233.58	230.639	178.444	256.855	240.648	204.407	139.478	130.917	128.915	147.102	119.172	116.974
SAUSA300_RS07520	SAUSA300_1377	6.57973	4.78835	4.26316	20.3853	14.0805	8.5765	2.59897	3.65689	2.22267	1.19595	6.62065	5.317
SAUSA300_RS07525	SAUSA300_1378	63.3299	70.2291	72.4736	120.953	101.124	98.6298	23.3908	20.4786	21.4858	35.8786	37.0756	26.585
SAUSA300_RS07530	SAUSA300_1379	53.4603	73.4213	60.2932	92.4133	103.684	100.059	11.2622	10.9707	19.2631	29.8988	23.8343	30.5727
SAUSA300_RS07535	SAUSA300_1380	79.7792	69.431	41.4135	115.517	128.005	87.1945	16.4602	12.4334	8.14978	27.5069	15.8896	23.9265
SAUSA300_RS07540	SAUSA300_1381	10462.6	9893.52	4770.47	3761.77	4496.8	3453.47	428.831	466.62	386.003	285.833	264.826	223.314
SAUSA300_RS07545	SAUSA300_1382	11811.4	10832	5314.94	6962.26	6864.88	6409.51	411.504	401.527	328.955	277.461	260.853	248.57
SAUSA300_RS07550	SAUSA300_1383	21.3841	23.9417	20.0977	28.5394	28.161	45.7414	19.0591	20.4786	20.004	26.311	34.4274	57.1577
SAUSA300_RS07555	SAUSA300_1384	0.822466	2.39417	1.21804	0	3.84014	1.42942	0	0.731379	0.740889	2.3919	1.32413	3.98775
SAUSA300_RS07560	SAUSA300_1385	9.04713	4.78835	12.1804	16.3082	23.0408	27.1589	13.8612	8.77654	7.40889	19.1352	29.1308	7.9755
SAUSA300_RS07565	SAUSA300_1386	0	3.19223	0	0	1.28005	0	0.866324	0	3.70445	2.3919	0	3.98775
SAUSA300_RS07570	SAUSA300_1387	9.04713	12.7689	5.4812	16.3082	10.2404	11.4353	11.2622	6.58241	4.44533	8.37167	9.2689	14.6217
SAUSA300_RS07575	SAUSA300_1388	30.4313	26.3359	28.015	33.9755	35.8413	35.7354	36.3856	20.4786	29.6356	50.23	42.3721	46.5237
SAUSA300_RS07580	SAUSA300_1389	77.3118	103.747	91.9624	198.417	144.645	147.23	105.692	84.1085	94.8338	144.71	135.061	144.888
SAUSA300_RS07585	SAUSA300_1390	3.28987	2.39417	3.04511	10.8722	5.12018	1.42942	2.59897	4.38827	5.18622	10.7636	6.62065	5.317
SAUSA300_RS07590	SAUSA300_1391	65.7973	40.7009	52.3759	46.2067	44.8016	21.4413	41.5836	35.8376	52.6031	45.4462	68.8547	46.5237
SAUSA300_RS07595	SAUSA300_1392	14.8044	22.3456	21.3158	16.3082	12.8005	12.8648	16.4602	20.4786	8.89067	17.9393	21.1861	13.2925
SAUSA300_RS07600	SAUSA300_1393	334.744	285.705	152.256	197.058	212.487	222.989	313.609	220.876	155.587	252.346	278.067	160.839
SAUSA300_RS07605	SAUSA300_1394	0.822466	0	0	0	0	1.42942	0	0	0	0	0	0
SAUSA300_RS07610	SAUSA300_1395	5.75726	0	1.21804	1.35902	0	0	6.06427	0	0	3.58786	1.32413	3.98775
SAUSA300_RS07615	SAUSA300_1396	57.5726	41.499	49.3308	59.7969	46.0816	48.6002	58.0437	46.0769	44.4533	44.2502	52.9652	26.585
SAUSA300_RS07620	SAUSA300_1397	23.8515	21.5476	20.0977	20.3853	8.96032	20.0118	22.5244	16.0903	21.4858	19.1352	21.1861	9.30475
SAUSA300_RS07625		3.28987	3.99029	6.69924	0	7.68027	10.0059	11.2622	9.50792	5.18622	9.56762	14.5654	7.9755
SAUSA300_RS07630	SAUSA300_1398	8.22466	7.18252	8.52631	14.9492	23.0408	11.4353	6.93059	4.38827	9.63156	11.9595	9.2689	11.9632
SAUSA300_RS07635	SAUSA300_1399	3.28987	2.39417	3.04511	4.07706	3.84014	0	3.4653	5.11965	2.96356	8.37167	5.29652	17.2802
SAUSA300_RS07640	SAUSA300_1400	3.28987	5.5864	3.65413	4.07706	5.12018	0	5.19795	3.65689	2.22267	8.37167	10.593	7.9755
SAUSA300_RS07645	SAUSA300_1401	50.9929	39.1048	37.7594	65.2329	62.7222	55.7473	58.9101	50.4651	38.5262	84.9126	115.199	86.4012
SAUSA300_RS07650	SAUSA300_1402	9.04713	7.98058	16.4436	17.6673	16.6406	22.8707	9.52957	10.2393	8.14978	17.9393	33.1032	19.9387
SAUSA300_RS07655	SAUSA300_1403	101.163	67.8349	85.2631	77.4641	61.4422	81.4768	74.5039	79.7203	83.7205	114.811	141.682	119.632
SAUSA300_RS07660	SAUSA300_1404	41.9458	50.2776	55.421	32.6165	44.8016	35.7354	65.8407	53.3906	48.1578	46.6421	62.2341	51.8407
SAUSA300_RS07665	SAUSA300_1405	0.822466	3.19223	1.82707	4.07706	1.28005	5.71767	0.866324	2.19414	2.22267	1.19595	6.62065	1.32925
SAUSA300_RS07670	SAUSA300_1406	0	1.59612	0	5.43608	2.56009	0	0.866324	0.731379	1.48178	7.17571	3.97239	2.6585
SAUSA300_RS07675	SAUSA300_1407	59.2176	49.4796	43.8496	46.2067	48.6417	54.3179	63.2417	44.6141	40.7489	33.4867	60.9099	34.5605
SAUSA300_RS07680	SAUSA300_1408	182.588	184.351	138.857	127.748	93.4433	138.653	174.131	178.456	138.546	114.811	100.634	95.706
SAUSA300_RS07685	SAUSA300_1409	31.2537	26.3359	27.406	16.3082	17.9206	27.1589	26.8561	24.1355	22.2267	23.919	11.9172	14.6217
SAUSA300_RS07690		0.822466	0.798058	0.609022	2.71804	1.28005	1.42942	1.73265	2.19414	1.48178	0	2.64826	0
SAUSA300_RS07695	SAUSA300_1410	280.461	233.831	196.105	144.056	131.845	157.236	239.106	231.116	201.522	143.514	158.896	118.303
SAUSA300_RS07700	SAUSA300_1411	13.1595	18.3553	15.2256	5.43608	6.40023	17.153	34.653	16.0903	11.1133	7.17571	2.64826	9.30475
SAUSA300_RS07705	SAUSA300_1412	2.4674	3.99029	4.26316	4.07706	2.56009	1.42942	3.4653	4.38827	2.22267	3.58786	1.32413	0
SAUSA300_RS07710	SAUSA300_1413	18.0943	17.5573	15.8346	29.8984	14.0805	20.0118	19.9255	16.0903	9.63156	25.115	21.1861	19.9387
SAUSA300_RS07715	SAUSA300_1414	6.57973	4.78835	2.43609	9.51314	5.12018	8.5765	13.8612	22.6727	6.668	5.97976	10.593	2.6585
SAUSA300_RS07720	SAUSA300_1415	6.57973	7.98058	7.91729	20.3853	6.40023	7.14709	11.2622	5.11965	5.18622	9.56762	5.29652	6.64625
SAUSA300_RS07725	SAUSA300_1416	0.822466	1.59612	5.4812	2.71804	1.28005	0	2.59897	2.92551	1.48178	2.3919	1.32413	1.32925
SAUSA300_RS07730	SAUSA300_1417	19.7392	19.9514	9.13533	14.9492	11.5204	18.5824	19.9255	11.7021	12.5951	10.7636	6.62065	11.9632
SAUSA300_RS07735	SAUSA300_1418	1.64493	1.59612	0	8.15412	0	1.42942	2.59897	0	1.48178	0	2.64826	1.32925
SAUSA300_RS07740	SAUSA300_1419	1.64493	9.57669	3.65413	5.43608	3.84014	2.85883	4.33162	5.85103	2.96356	4.78381	2.64826	3.98775
SAUSA300_RS07745		3.28987	1.59612	0	2.71804	1.28005	1.42942	0.866324	2.19414	1.48178	1.19595	2.64826	1.32925
SAUSA300_RS07750	SAUSA300_1420	0.822466	5.5864	1.82707	9.51314	6.40023	2.85883	6.93059	7.31379	5.18622	3.58786	2.64826	2.6585
SAUSA300_RS07755	SAUSA300_1421	3.28987	3.99029	3.65413	1.35902	2.56009	1.42942	1.73265	2.19414	3.70445	0	0	1.32925
SAUSA300_RS07760	SAUSA300_1422	0.822466	0	0.609022	0	0	1.42942	0.866324	2.19414	0	2.3919	1.32413	0
SAUSA300_RS07765	SAUSA300_1423	37.8335	29.5281	21.9248	25.8214	20.4807	22.8707	32.054	30.7179	20.7449	40.6624	31.7791	25.2557
SAUSA300_RS07770	SAUSA300_1424	12.337	4.78835	12.1804	24.4623	14.0805	25.7295	8.66324	12.4334	6.668	16.7433	15.8896	7.9755
SAUSA300_RS07775	SAUSA300_1425	13.1595	8.77863	10.3534	16.3082	8.96032	21.4413	15.5938	11.7021	8.89067	9.56762	14.5654	5.317
SAUSA300_RS07780	SAUSA300_1426	0	2.39417	4.26316	5.43608	2.56009	2.85883	0.866324	2.92551	0.740889	7.17571	5.29652	2.6585
SAUSA300_RS07785	SAUSA300_1427	3.28987	1.59612	1.21804	4.07706	1.28005	4.28825	0.866324	5.85103	1.48178	2.3919	1.32413	2.6585
SAUSA300_RS07790		0.822466	0.798058	0	0	1.28005	0	1.73265	0.731379	0.740889	0	0	2.6585
SAUSA300_RS07795	SAUSA300_1428	2.4674	0	0.609022	2.71804	0	4.28825	0	0	0	3.58786	1.32413	2.6585
SAUSA300_RS07805	SAUSA300_1430	2.4674	2.39417	1.82707	2.71804	7.68027	1.42942	4.33162	2.92551	0.740889	2.3919	3.97239	6.64625
SAUSA300_RS07810	SAUSA300_1431	1.64493	0.798058	3.04511	6.7951	5.12018	1.42942	1.73265	1.46276	0.740889	8.37167	6.62065	6.64625
SAUSA300_RS07815	SAUSA300_1432	423.57	445.316	493.308	178.032	312.331	297.319	659.273	565.356	670.505	498.712	435.639	599.492
SAUSA300_RS07820	SAUSA300_1433	0	0.798058	0	1.35902	0	2.85883	0	0.731379	0	0	2.64826	1.32925
SAUSA300_RS07825	SAUSA300_1434	253.32	268.147	450.676	502.837	473.617	508.873	251.234	334.971	379.335	680.497	766.671	640.698
SAUSA300_RS07830	SAUSA300_1435	165.316	213.081	355.06	406.347	416.015	400.237	209.65	239.161	328.214	637.443	603.803	564.931
SAUSA300_RS07835	SAUSA300_1436	377.512	403.019	634.601	372.371	244.489	260.154	364.723	343.748	467.501	496.32	659.416	388.141
SAUSA300_RS07840		813.419	849.133	1028.64	496.042	450.576	474.567	913.972	887.162	986.864	826.403	891.139	812.171
SAUSA300_RS07845		455.646	485.219	504.879	203.853	222.728	248.719	515.463	451.992	559.371	426.955	413.128	438.652
SAUSA300_RS07850	SAUSA300_1437	2671.37	2719.78	2065.8	2367.41	1929.03	2012.62	2382.39	2267.27	1934.46	1536.8	1432.71	1496.73
SAUSA300_RS07855	SAUSA300_1438	123.37	143.65	138.248	267.727	262.409	310.184	143.81	161.635	160.032	420.975	419.749	490.493
SAUSA300_RS07865	SAUSA300_1440	2389.26	2511.49	2172.38	944.518	885.791	827.633	246.036	219.414	267.461	187.765	276.743	199.387
SAUSA300_RS07870	SAUSA300_1441	10780.9	9708.37	8644.46	3737.3	3361.4	3141.86	11782.9	11351	10478.4	5929.53	5893.7	5261.17
SAUSA300_RS07875	SAUSA300_1442	13602.8	13517.5	10763.9	7667.59	8645.42	7480.14	15480.3	14860.2	12782.6	12400.8	12150.2	9514.77
SAUSA300_RS07880	SAUSA300_1443	1797.09	1884.21	1792.35	2713.96	2208.08	2086.95	1686.73	1761.89	1921.13	2558.14	2507.9	2031.09
SAUSA300_RS07885	SAUSA300_1444	1006.7	975.226	948.248	1375.33	1299.25	983.439	909.641	1073.66	1177.27	1382.52	1363.85	1310.64
SAUSA300_RS07890	SAUSA300_1445	926.097	1000.76	1073.1	1258.45	1177.64	1114.95	945.16	1045.87	1314.34	1643.24	1626.03	1565.86
SAUSA300_RS07895	SAUSA300_1446	102.808	105.344	116.932	138.62	116.484	147.23	137.746	137.499	172.627	114.811	140.358	148.876
SAUSA300_RS07900	SAUSA300_1447	1493.6	1530.67	1242.41	1490.84	1681.98	1793.92	1545.52	1709.23	1306.93	2333.3	2321.2	1896.84
SAUSA300_RS07905	SAUSA300_1448	1377.63	1553.82	1369.69	1376.69	1847.11	2258.48	1692.8	1665.35	1558.83	2035.51	1622.06	1607.06
SAUSA300_RS07910	SAUSA300_1449	679.357	642.436	671.142	432.168	426.255	368.79	664.471	646.539	637.165	401.84	459.473	369.531
SAUSA300_RS07915	SAUSA300_1450	3284.11	3002.29	2658.99	2526.42	2366.8	2322.8	3120.5	2993.53	2776.11	1748.48	1865.7	1588.45
SAUSA300_RS07920		191.635	167.592	167.481	104.644	93.4433	92.9121	213.982	192.353	175.591	162.65	150.951	148.876
SAUSA300_RS07925	SAUSA300_1451	392.316	375.087	384.293	222.879	229.128	255.866	405.44	394.213	442.311	307.36	312.495	325.666
SAUSA300_RS07930	SAUSA300_1452	1444.25	1621.65	1786.26	790.949	899.872	721.856	1756.04	1568.81	1550.68	1225.85	1214.23	926.487
SAUSA300_RS07935	SAUSA300_1453	696.629	794.865	1208.3	1331.84	1469.49	1682.42	797.885	898.864	1248.4	2165.87	2252.34	2409.93
SAUSA300_RS07940	SAUSA300_1454	20013.1	19477.4	17276.1	8546.87	9170.24	9109.68	20612.5	20863.3	19232	9908.47	10884.3	10179.4
SAUSA300_RS07945	SAUSA300_1455	2548.82	2590.49	2849.61	2005.91	2147.92	1935.43	2676.08	2596.39	2927.25	2411.04	2411.24	2391.32
SAUSA300_RS07950	SAUSA300_1456	669.488	663.186	471.383	241.905	184.327	175.818	510.265	580.715	345.995	318.123	338.977	271.167
SAUSA300_RS07955	SAUSA300_1457	331.454	379.077	197.323	122.312	103.684	77.1885	217.447	209.906	166.7	196.136	229.074	118.303
SAUSA300_RS07960		5.75726	3.99029	4.87218	1.35902	10.2404	0	4.33162	2.19414	2.22267	3.58786	6.62065	7.9755
SAUSA300_RS07965	SAUSA300_1458	2538.95	2385.39	1846.56	1503.08	1939.27	2252.76	2846.74	2276.05	2596.82	1852.53	1679	1670.87
SAUSA300_RS07970	SAUSA300_1459	30265.1	28736.5	26038.7	23140	26009.2	27603.5	31674.6	30906.6	28150.1	29265	27887.5	28097.7
SAUSA300_RS07975	SAUSA300_1460	3692.05	3406.11	2839.26	1894.47	1998.15	1858.24	3452.3	3335.82	2519.76	1993.65	1925.28	1694.79
SAUSA300_RS07980	SAUSA300_1461	23.0291	23.1437	39.5864	38.0525	39.6814	31.4472	25.1234	30.7179	48.1578	100.46	70.1789	77.0965
SAUSA300_RS07985	SAUSA300_1462	3762.78	3888.93	3431.84	2197.53	2551.13	2291.36	4114.17	4385.35	3790.39	3770.84	3732.72	3695.31
SAUSA300_RS07990	SAUSA300_1463	1459.06	1521.9	1507.94	1526.18	1575.74	1508.04	1682.4	1711.43	1747.76	1990.06	2016.65	1802.46
SAUSA300_RS07995	SAUSA300_1464	9422.17	9405.11	6876.47	6742.09	7502.34	6979.84	9278.33	9927.73	7551.14	5457.13	5409.07	6320.58
SAUSA300_RS08000	SAUSA300_1465	5712.85	5695.74	4314.92	4169.47	4336.79	3752.22	5611.18	6212.33	4292.71	3121.44	3148.78	3295.21
SAUSA300_RS08005	SAUSA300_1466	6171.79	6254.38	4847.82	4177.63	4448.16	4181.05	5794.84	6079.22	4566.1	3658.42	3376.53	3612.9
SAUSA300_RS08010	SAUSA300_1467	6863.48	6847.33	5462.93	5661.67	4984.5	4655.61	6618.72	6723.56	5424.05	4564.95	4639.75	4107.38
SAUSA300_RS08015	SAUSA300_1468	8957.48	8421.9	6274.15	5176.5	5522.11	5134.47	8588.74	8974.02	7074.75	5884.09	5929.45	5444.61
SAUSA300_RS08020	SAUSA300_1469	1209.03	1238.59	991.488	761.051	919.072	897.674	1214.59	1191.42	1098.74	1051.24	1125.51	1003.58
SAUSA300_RS08025	SAUSA300_1470	5783.58	5711.7	5026.87	9566.14	8248.61	7708.85	5580	6314.72	6014.54	7321.62	7200.61	7163.33
SAUSA300_RS08030	SAUSA300_1471	407.943	380.673	381.857	519.145	683.544	706.132	510.265	507.577	397.857	499.908	570.7	638.04
SAUSA300_RS08035	SAUSA300_1472	7297.74	6951.08	5644.42	9693.89	9719.38	9156.85	7060.54	8301.15	7098.46	8179.12	8622.73	8851.47
SAUSA300_RS08040	SAUSA300_1473	2468.22	2455.62	1741.8	2507.39	2780.26	2617.26	2545.26	2612.48	2202.66	2949.22	3045.5	2739.58
SAUSA300_RS08045	SAUSA300_1474	1835.74	1889	1440.34	2190.74	2035.27	1686.71	1922.37	2213.88	1812.21	1884.82	1921.31	1810.44
SAUSA300_RS08050	SAUSA300_1475	8263.32	8160.94	7528.12	12990.9	11471.8	10752.1	7802.12	8816.77	8469.1	9767.34	10011.7	10146.2
SAUSA300_RS08055	SAUSA300_1476	3068.62	2981.54	3320.39	5654.88	5418.43	5441.79	2996.62	3375.31	4017.1	4910.58	4647.69	5295.73
SAUSA300_RS08060		2196.81	2153.96	1956.79	1217.68	1364.53	1200.71	2371.13	2466.94	2126.35	1322.72	1422.11	1555.22
SAUSA300_RS08065		2589.12	2406.94	2291.75	1768.08	1387.57	1249.31	2658.75	2778.51	2381.22	1889.6	1966.33	1664.22
SAUSA300_RS08070	SAUSA300_1478	1153.92	1309.61	1244.23	1127.99	952.354	827.633	1398.25	1247.73	1155.79	1246.18	1555.85	1159.11
SAUSA300_RS08075	SAUSA300_1479	91.2938	67.8349	48.7218	42.1296	43.5215	42.8825	64.9743	60.7044	46.676	32.2907	42.3721	49.1822
SAUSA300_RS08080	SAUSA300_1480	127.482	115.718	60.9022	31.2574	34.5612	37.1648	87.4988	64.3613	55.5667	33.4867	15.8896	30.5727
SAUSA300_RS08085	SAUSA300_1481	239.338	197.12	228.992	212.007	192.007	182.965	214.848	196.009	234.862	174.609	231.723	178.119
SAUSA300_RS08090	SAUSA300_1482	33.7211	30.3262	23.7519	28.5394	37.1213	47.1708	26.8561	25.5983	21.4858	28.7029	17.2137	26.585
SAUSA300_RS08095	SAUSA300_1483	376.69	322.415	336.789	409.065	426.255	411.672	376.851	350.33	347.477	254.738	254.233	295.093
SAUSA300_RS08100	SAUSA300_1484	24.674	36.7106	26.797	39.4116	26.8809	34.306	18.1928	18.2845	29.6356	46.6421	45.0204	35.8897
SAUSA300_RS08105	SAUSA300_1485	25.4965	18.3553	23.1428	43.4886	23.0408	25.7295	22.5244	20.4786	14.0769	21.5271	27.8067	19.9387
SAUSA300_RS08110	SAUSA300_1486	53.4603	44.6912	49.3308	61.1559	57.602	64.3238	47.6478	51.1965	51.8622	47.8381	29.1308	43.8652
SAUSA300_RS08115	SAUSA300_1487	76.4894	57.4601	86.4812	84.2592	94.7233	118.642	73.6376	74.6006	75.5707	71.7571	71.503	62.4747
SAUSA300_RS08120	SAUSA300_1488	29.6088	37.5087	35.3233	48.9247	56.322	50.0296	37.2519	32.1807	35.5627	37.0745	33.1032	27.9142
SAUSA300_RS08125	SAUSA300_1489	42.7682	50.2776	49.9398	43.4886	46.0816	58.6061	43.3162	38.0317	28.8947	15.5474	31.7791	39.8775
SAUSA300_RS08130		14.8044	22.3456	30.4511	31.2574	23.0408	32.8766	19.9255	22.6727	28.8947	19.1352	21.1861	25.2557
SAUSA300_RS08135	SAUSA300_1490	13941.6	13397	13953.9	10817.8	13640.2	11781.3	17571.7	17293.4	16893	14959	13430.6	13937.2
SAUSA300_RS08140	SAUSA300_1491	6349.44	5805.87	6046.37	4532.33	4155.03	3629.29	6525.16	6089.46	6259.03	3819.87	3793.63	3457.38
SAUSA300_RS08145	SAUSA300_1492	1127.6	1201.08	1271.64	713.485	689.944	697.556	1282.16	1325.26	1498.08	807.268	879.222	852.049
SAUSA300_RS08150	SAUSA300_1493	296.088	312.839	257.616	165.8	209.927	138.653	305.812	307.91	313.396	181.785	190.675	152.864
SAUSA300_RS08155	SAUSA300_1494	2390.91	2335.12	2437.92	1750.42	2109.51	1796.78	2471.62	2573.72	2570.89	2190.98	2084.18	1956.66
SAUSA300_RS08160	SAUSA300_1495	6286.93	6014.16	6218.12	3185.54	3955.34	3533.52	8409.41	7308.67	7102.16	4165.5	3821.44	4107.38
SAUSA300_RS08165	SAUSA300_1496	6857.72	6842.55	6298.51	2530.49	2649.69	2605.83	7309.18	7047.56	7210.33	2652.62	2816.42	2982.84
SAUSA300_RS08170	SAUSA300_1497	5774.54	5465.9	5219.93	1947.47	2301.52	2049.78	5758.46	6125.3	5792.27	2084.55	2231.16	2459.11
SAUSA300_RS08175	SAUSA300_1498	3141.82	3171.48	3538.42	1759.93	1451.57	1265.03	3071.99	3182.23	3472.55	1524.84	1594.25	1362.48
SAUSA300_RS08180	SAUSA300_1499	803.55	852.325	1045.08	610.2	546.579	498.867	965.952	944.21	1050.58	740.295	709.733	600.821
SAUSA300_RS08185		0.822466	1.59612	1.82707	0	2.56009	4.28825	1.73265	2.92551	1.48178	1.19595	3.97239	0
SAUSA300_RS08190		13.9819	16.7592	21.9248	28.5394	10.2404	15.7236	19.0591	11.7021	25.1902	14.3514	19.8619	11.9632
SAUSA300_RS08195		5.75726	10.3747	15.2256	17.6673	6.40023	24.3001	6.06427	12.4334	5.18622	16.7433	15.8896	6.64625
SAUSA300_RS08200	SAUSA300_1501	10.6921	15.1631	10.3534	17.6673	11.5204	12.8648	17.3265	8.77654	14.8178	19.1352	21.1861	21.268
SAUSA300_RS08205	SAUSA300_1502	5.75726	4.78835	8.52631	9.51314	6.40023	4.28825	2.59897	5.11965	9.63156	16.7433	2.64826	5.317
SAUSA300_RS08210	SAUSA300_1503	14.8044	9.57669	9.74436	12.2312	21.7608	17.153	13.8612	12.4334	14.8178	14.3514	18.5378	18.6095
SAUSA300_RS08215	SAUSA300_1504	14.8044	17.5573	26.797	50.2837	48.6417	67.1826	22.5244	23.4041	32.5991	68.1693	66.2065	59.8162
SAUSA300_RS08220	SAUSA300_1505	3821.18	3548.16	3271.06	2004.55	2675.29	2458.6	3871.6	3901.91	3739.27	1903.96	1861.73	2226.49
SAUSA300_RS08225	SAUSA300_1506	1023.15	1110.9	992.706	853.464	846.11	787.609	1153.08	1410.83	1063.18	801.288	757.402	792.233
SAUSA300_RS08230	SAUSA300_1507	4742.34	4469.92	4624.91	3794.38	3234.67	2820.24	4354.15	4293.19	4715.76	2863.11	2650.91	2574.76
SAUSA300_RS08235	SAUSA300_1508	391.494	436.537	448.24	373.73	300.811	261.583	432.296	422.005	442.311	328.887	356.191	293.764
SAUSA300_RS08240	SAUSA300_1509	3634.48	3693.41	3570.7	2450.31	2548.57	2465.74	4126.3	4242	3974.13	2616.74	2548.95	2703.69
SAUSA300_RS08245	SAUSA300_1510	1638.35	1623.25	1272.86	1770.8	1455.41	1227.87	1831.41	2020.8	1551.42	1607.36	1557.18	1296.02
SAUSA300_RS08250	SAUSA300_1511	516.509	546.669	805.736	1455.51	1861.19	1466.58	641.08	767.948	731.258	1846.55	1843.19	1571.17
SAUSA300_RS08255	SAUSA300_1512	6531.21	6248.79	5939.18	6695.89	5739.72	5451.8	5966.38	6535.6	6664.3	6477.28	6433.94	6121.19
SAUSA300_RS08260	SAUSA300_1513	45578.6	40285.9	37341.6	42459.8	42729.2	46822	39721	34393.8	35662	30029.2	30537.1	31408.8
SAUSA300_RS08265	SAUSA300_1514	287.041	324.011	299.03	619.713	742.426	681.832	349.995	387.631	378.594	525.023	485.955	537.017
SAUSA300_RS08270	SAUSA300_1515	679.357	567.419	639.473	1614.51	1552.69	1455.15	568.309	808.905	771.266	1050.05	1022.23	1091.31
SAUSA300_RS08275	SAUSA300_1516	444.132	396.635	470.165	945.877	1182.76	1252.17	403.707	518.547	619.383	883.809	889.815	1014.22
SAUSA300_RS08280	SAUSA300_1517	2482.2	2706.21	2428.78	5680.7	5038.26	4587	2588.58	2684.16	2927.25	5727.42	6124.1	5426
SAUSA300_RS08285	SAUSA300_1518	3572.79	3690.22	3842.93	9157.07	7661.07	7774.6	3251.32	3553.77	4678.71	8995.95	10067.4	9142.58
SAUSA300_RS08290	SAUSA300_1519	1565.15	1505.14	1473.22	2284.51	2497.37	2378.55	1502.21	1605.38	1661.07	2183.81	2167.6	2074.96
SAUSA300_RS08295	SAUSA300_1520	699.919	622.485	599.278	1134.78	1200.68	1217.86	636.748	725.528	742.371	919.687	916.297	1050.11
SAUSA300_RS08300	SAUSA300_1521	7244.28	6818.6	6303.99	11550.3	13376.5	13796.7	6349.29	6590.45	7829.72	11037.4	11057.8	12226.4
SAUSA300_RS08305	SAUSA300_1522	4768.66	4960.73	4573.76	10149.2	9217.61	10120.3	3977.3	4434.35	4905.43	7923.19	8246.68	8160.26
SAUSA300_RS08310	SAUSA300_1523	2350.61	2264.89	1880.66	1606.36	1569.34	1529.48	2546.99	2561.29	2078.93	1920.7	2041.81	1673.53
SAUSA300_RS08315	SAUSA300_1524	1137.47	1090.15	988.443	679.51	807.708	760.45	1264.83	1152.65	1073.55	1161.27	916.297	833.439
SAUSA300_RS08320	SAUSA300_1525	24585.2	22853.2	20157.4	17002.7	19902.1	19613	26541.6	25081.9	23638.8	17197.8	16485.4	18192.1
SAUSA300_RS08325	SAUSA300_1526	2336.63	2363.05	2003.68	1830.6	1986.63	1941.15	2255.91	2115.15	1952.98	1593.01	1713.42	1733.34
SAUSA300_RS08330	SAUSA300_1527	5538.49	5139.49	4416.02	4560.87	4137.11	4414.04	4735.33	4968.26	4243.81	3262.56	3372.56	3359.01
SAUSA300_RS08335	SAUSA300_1528	1501	1347.92	1284.43	1115.75	1152.04	1166.4	1244.04	1138.03	1132.08	864.674	805.071	816.159
SAUSA300_RS08340	SAUSA300_1529	551.875	591.361	448.849	906.466	519.698	410.243	497.27	560.967	506.027	425.759	414.452	384.153
SAUSA300_RS08345	SAUSA300_1530	1639.18	1683.1	1479.92	1712.36	1475.89	1496.6	1411.24	1446.67	1252.1	1242.59	1297.65	1141.83
SAUSA300_RS08350	SAUSA300_1531	2211.61	2111.66	2031.7	2681.35	2137.68	2252.76	1734.38	1611.96	1876.67	2090.52	2092.12	1754.61
SAUSA300_RS08355	SAUSA300_1532	14463.9	13476.8	11653	8476.2	7734.03	8695.15	14059.6	13623.4	11884.6	9334.41	10168	9807.2
SAUSA300_RS08360	SAUSA300_1533	15493.6	14601.3	12169.5	10493	11334.8	12215.8	16137	16333.1	14448.1	10714.5	10746.6	11113.9
SAUSA300_RS08365	SAUSA300_1534	8755.15	8223.19	7808.88	6406.42	7369.22	8034.75	9979.19	10011.1	9718.24	6529.9	6222.08	7338.79
SAUSA300_RS08370	SAUSA300_1535	4118.09	4453.16	4983.02	3960.18	7443.46	6728.27	5923.93	5697.44	5259.57	7810.77	7285.36	9143.91
SAUSA300_RS08375	SAUSA300_1536	7304.32	7145.81	7137.13	9102.71	8683.83	7747.44	6843.1	7541.25	7887.51	7213.99	7167.51	7752.18
SAUSA300_RS08380	SAUSA300_1537	1556.11	1694.28	1773.47	3234.47	2251.6	2247.04	1497.01	1767.01	1804.81	2541.4	2747.57	2530.89
SAUSA300_RS08385	SAUSA300_1538	4310.55	4461.14	6934.94	8424.56	8827.19	8475.01	3982.49	4917.79	5259.57	4787.4	4617.24	6070.68
SAUSA300_RS08390	SAUSA300_1539	4475.86	4807.5	7736.41	11165.7	9696.34	10211.8	4052.67	5050.9	5379.6	5615	5718.91	6601.05
SAUSA300_RS08395	SAUSA300_1540	24003.7	23925.8	39814.8	54655.7	60073.8	60978.9	22791.3	27020.1	26129.7	31228.7	30496	37729.4
SAUSA300_RS08400	SAUSA300_1541	2663.15	2752.5	4447.08	9374.52	8650.55	8493.6	2827.68	3135.42	3171.01	4801.75	4848.96	4955.44
SAUSA300_RS08405	SAUSA300_1542	4104.11	4199.38	4817.37	11626.4	12175.8	12370.2	4315.16	4870.25	4369.02	6932.94	7434.99	9151.88
SAUSA300_RS08410	SAUSA300_1543	643.169	644.831	632.774	1864.57	1843.27	1816.79	647.144	677.988	673.468	1034.5	1060.63	1051.44
SAUSA300_RS08420	SAUSA300_1544	6028.68	5900.04	6724.21	12273.3	12518.8	12175.8	5789.65	6552.42	6967.32	12673.5	12231	12589.3
SAUSA300_RS08425	SAUSA300_1545	4114.8	5303.09	6603.63	13427.1	16169.5	15000.3	4863.54	5791.06	6164.94	27075.2	28504.5	25912.4
SAUSA300_RS08430	SAUSA300_1546	328.987	361.52	390.992	1251.66	1162.28	1287.9	288.486	331.315	457.129	1075.16	1104.32	1276.08
SAUSA300_RS08435	SAUSA300_1547	140.642	156.419	183.316	292.189	284.17	298.748	184.527	172.605	211.153	232.015	266.15	289.776
SAUSA300_RS08440	SAUSA300_1548	446.599	493.2	696.721	274.522	367.373	335.913	492.072	461.5	464.537	516.651	499.197	374.848
SAUSA300_RS08445	SAUSA300_1549	424.393	414.192	457.985	429.45	467.216	423.108	392.445	402.99	497.137	614.72	656.768	740.392
SAUSA300_RS08450	SAUSA300_1550	1616.15	1520.3	1905.02	2477.49	2780.26	2804.52	1807.15	1984.96	2471.61	2360.81	2744.92	3454.72
SAUSA300_RS08455	SAUSA300_1551	564.212	583.38	779.548	890.158	893.472	1014.89	725.98	643.613	664.578	1343.05	1317.51	1067.39
SAUSA300_RS08460	SAUSA300_1552	2913.18	2750.11	2336.21	4950.91	4431.52	4325.42	2997.48	3396.52	2984.3	4183.44	4405.38	4773.33
SAUSA300_RS08465	SAUSA300_1553	1662.2	1707.05	1691.25	3303.78	2645.85	2388.56	1898.98	1991.54	1850.74	3047.29	3089.19	2638.56
SAUSA300_RS08470	SAUSA300_1554	339.679	354.338	303.293	504.196	631.062	670.397	458.286	500.263	383.781	559.706	624.989	639.369
SAUSA300_RS08475	SAUSA300_1555	1935.26	1954.44	1744.85	3714.2	3470.2	3290.52	2138.95	2353.58	2231.56	3273.32	3324.89	3519.85
SAUSA300_RS08480	SAUSA300_1556	2891.79	2881.79	2708.93	4276.83	5276.35	5137.33	3096.24	3402.37	3336.96	4629.53	4331.23	4714.85
SAUSA300_RS08485	SAUSA300_1557	1296.21	1310.41	1367.86	3981.93	2595.93	2431.44	1265.7	1566.61	1386.94	2692.09	2665.47	2137.43
SAUSA300_RS08490	SAUSA300_1558	1212.32	1280.88	1225.35	2228.79	2680.41	2545.79	1273.5	1309.17	1512.9	2896.6	2872.04	2600.01
SAUSA300_RS08500		20.5617	27.134	25.5789	10.8722	25.6009	27.1589	38.1183	29.9865	45.9351	25.115	13.2413	47.853
SAUSA300_RS08505	SAUSA300_1559	43.5907	44.6912	52.9849	66.5919	49.9218	42.8825	47.6478	43.8827	49.6396	69.3652	66.2065	39.8775
SAUSA300_RS08510	SAUSA300_1560	273.881	300.868	437.887	260.932	257.289	293.031	431.43	494.412	431.938	455.658	435.639	361.556
SAUSA300_RS08515	SAUSA300_1561	1272.36	1097.33	1060.92	339.755	367.373	380.225	448.756	359.838	460.092	121.987	148.302	156.851
SAUSA300_RS08520	SAUSA300_1562	667.02	608.918	700.985	240.546	209.927	224.419	244.303	186.502	287.465	65.7774	63.5582	78.4257
SAUSA300_RS08525	SAUSA300_1563	1000.94	1007.15	1110.25	377.807	359.693	410.243	399.376	345.211	409.712	166.237	128.441	160.839
SAUSA300_RS08530	SAUSA300_1564	203.149	205.101	240.564	141.338	69.1224	84.3356	84.8998	78.2575	94.8338	27.5069	33.1032	49.1822
SAUSA300_RS08535	SAUSA300_1565	577.371	529.112	635.21	313.933	282.89	270.16	200.121	225.265	261.534	65.7774	71.503	73.1087
SAUSA300_RS08540	SAUSA300_1566	336.389	321.617	411.699	250.06	253.449	243.001	127.35	138.962	162.255	68.1693	70.1789	95.706
SAUSA300_RS08545	SAUSA300_1567	3303.85	3153.92	2909.91	4752.49	5345.47	4785.69	3629.9	3630.56	3250.28	4439.38	4094.21	4577.94
SAUSA300_RS08550	SAUSA300_1568	3020.1	2966.38	2881.28	7435.19	7556.11	6909.8	3255.65	3637.15	3159.15	5947.47	6133.37	6157.08
SAUSA300_RS08555	SAUSA300_1569	3476.57	3614.4	3331.35	10289.1	11101.8	10810.7	3379.53	3934.09	3767.42	8615.64	8126.18	9121.31
SAUSA300_RS08560	SAUSA300_1570	1805.31	1817.98	1932.43	7023.41	6589.67	6403.79	1516.93	1834.3	2014.48	4846	4831.75	5277.12
SAUSA300_RS08565	SAUSA300_1571	506.639	556.246	600.496	2798.22	3130.99	3256.21	450.489	542.683	781.638	2183.81	2356.95	2901.75
SAUSA300_RS08570	SAUSA300_1572	3512.75	3397.33	3141.95	2754.73	3495.8	2704.46	4289.17	4251.5	3396.98	2351.24	2150.39	2166.68
SAUSA300_RS08575	SAUSA300_1573	6150.4	5812.25	4551.22	5118.07	5068.98	4637.03	6635.18	6790.12	5132.88	4401.11	4300.77	3978.44
SAUSA300_RS08580	SAUSA300_1574	1569.27	1507.53	1310.62	1433.77	1849.67	1680.99	1748.24	1729.71	1298.04	1453.08	1304.27	1115.24
SAUSA300_RS08585	SAUSA300_1575	12531.9	12449.7	10788.2	10313.6	11181.2	11423.9	13982.5	14397.2	12269.9	7954.28	7795.15	8480.61
SAUSA300_RS08590	SAUSA300_1576	5943.96	5588.8	5612.75	7940.75	8036.12	8657.98	5224.8	5328.82	6008.61	4563.75	4774.81	5360.86
SAUSA300_RS08595	SAUSA300_1577	748.444	730.223	914.751	2155.4	2150.48	2404.28	798.751	942.747	1206.17	1351.43	1357.23	1537.94
SAUSA300_RS08600	SAUSA300_1578	6597	6271.14	5615.18	7694.77	7955.48	8962.45	6017.49	5777.16	5904.89	3969.37	4178.95	4402.47
SAUSA300_RS08605	SAUSA300_1579	3846.68	3685.43	3718.08	6028.61	5902.29	7254.29	3573.59	3596.92	4020.81	3133.4	3117	3489.28
SAUSA300_RS08610	SAUSA300_1580	732.818	616.1	618.158	845.31	976.674	1305.06	846.399	756.246	787.565	364.765	349.57	364.214
SAUSA300_RS08615	SAUSA300_1581	491.835	512.353	539.594	225.597	218.888	253.007	421.034	317.418	236.344	130.359	168.164	106.34
SAUSA300_RS08620	SAUSA300_1582	1460.7	1154.79	1503.68	1349.51	565.78	701.844	895.779	753.32	969.083	313.34	454.176	182.107
SAUSA300_RS08625	SAUSA300_1583	699.919	794.067	1171.15	1250.3	1084.2	1130.67	1040.46	1151.92	1090.59	1395.68	1396.96	1040.8
SAUSA300_RS08630	SAUSA300_1584	2953.48	2904.93	3301.51	2815.89	2593.37	2667.29	2787.83	2995.73	3531.08	4079.39	4107.45	4349.3
SAUSA300_RS08635	SAUSA300_1585	1317.59	1457.25	1708.92	5236.3	5388.99	5850.6	1393.92	1622.2	1871.49	5445.17	5672.57	5489.8
SAUSA300_RS08640		0	0.798058	0.609022	6.7951	12.8005	14.2942	0	2.92551	1.48178	9.56762	14.5654	13.2925
SAUSA300_RS08645	SAUSA300_1586	8894.15	8736.34	7881.97	12720.4	12518.8	13237.8	10008.6	10485	9458.19	7887.31	8112.94	9348.61
SAUSA300_RS08650	SAUSA300_1587	2695.22	2693.44	3169.96	4736.18	5106.1	5228.81	2749.71	2999.38	3374.75	3180.04	3524.83	3690
SAUSA300_RS08655	SAUSA300_1588	4088.48	3928.04	4521.99	2985.77	3151.47	3374.85	4536.07	4758.35	5392.19	3322.36	3418.9	4143.27
SAUSA300_RS08660	SAUSA300_1589	3360.6	3215.37	2978.73	1508.51	1536.05	1377.96	3529.41	3446.99	3110.99	1633.67	1717.4	1827.72
SAUSA300_RS08665	SAUSA300_1590	13453.9	12676.3	13564.8	6686.38	6941.68	6616.77	13992	13550.3	13702	7637.35	7678.63	7926.31
SAUSA300_RS08670	SAUSA300_1591	1620.26	1425.33	1605.99	2781.91	3017.07	3128.99	1843.54	1806.51	1967.8	2762.65	2490.69	2800.73
SAUSA300_RS08675	SAUSA300_1592	4523.56	4145.91	4185.2	5902.22	6692.08	6896.94	3956.5	4326.84	5023.23	5881.69	6016.84	6577.13
SAUSA300_RS08680	SAUSA300_1593	14497.6	14224.6	13279.1	18884.9	20028.9	19102.7	15205.7	15611.3	15522.4	16768.4	17318.3	17879.7
SAUSA300_RS08685	SAUSA300_1594	560.922	580.188	686.977	1123.91	1621.82	1482.31	791.82	789.158	720.144	1748.48	1473.76	1545.92
SAUSA300_RS08690	SAUSA300_1595	3115.5	3211.38	4076.19	11841.1	12454.8	13197.8	4332.49	4737.87	5684.1	8876.36	8638.62	9792.58
SAUSA300_RS08695	SAUSA300_1596	2913.18	2794	2920.26	8541.44	7972.12	8066.2	3111.84	3658.36	3302.14	5344.71	5540.16	6082.65
SAUSA300_RS08700	SAUSA300_1597	3031.61	2960.79	2847.79	7314.24	6688.24	6658.23	3298.1	3582.29	3215.46	4813.71	4890.01	4971.39
SAUSA300_RS08705	SAUSA300_1598	1551.99	1575.37	1466.53	4351.58	3385.72	2996.06	1734.38	1848.93	1604.77	2124.01	2408.59	2453.79
SAUSA300_RS08710	SAUSA300_1599	793.68	798.058	727.782	1151.09	1693.5	1712.44	921.769	982.973	873.508	1278.47	1240.71	1580.48
SAUSA300_RS08715	SAUSA300_1600	3513.58	3424.47	3643.17	7887.75	8450.86	7966.14	3825.69	3908.49	4078.59	5646.09	5283.28	5706.47
SAUSA300_RS08720	SAUSA300_1601	2589.12	2866.62	3400.78	9350.05	12123.3	10702	3456.63	3819.99	3146.56	10910.7	9737.65	10373.5
SAUSA300_RS08725	SAUSA300_1602	2922.22	3190.63	3702.25	17000	15250.5	13592.3	3680.15	4497.25	4074.89	13522.6	13328.7	13032
SAUSA300_RS08730	SAUSA300_1603	6870.06	7712.43	9910.62	38536.4	36590.1	36560.2	8605.2	9370.42	10393.9	36560.3	36755.2	36009.4
SAUSA300_RS08735	SAUSA300_1604	900.601	872.277	766.15	1456.87	1451.57	1180.7	879.319	974.196	991.31	1289.24	1198.34	1236.2
SAUSA300_RS08740	SAUSA300_1605	1852.19	1791.64	2007.34	3446.47	3429.24	3101.84	1856.53	1978.38	2284.9	3331.92	3256.03	3039.99
SAUSA300_RS08745		13.1595	27.932	23.1428	50.2837	51.2018	42.8825	27.7224	34.3748	34.8218	50.23	64.8823	41.2067
SAUSA300_RS08750	SAUSA300_1606	130.772	158.015	179.662	409.065	424.975	423.108	167.201	212.831	324.509	473.597	503.169	389.47
SAUSA300_RS08755	SAUSA300_1607	180.943	178.765	268.579	297.625	454.416	487.431	233.041	228.922	262.275	565.686	431.666	533.029
SAUSA300_RS08760	SAUSA300_1608	18.9167	17.5573	13.3985	35.3345	49.9218	47.1708	34.653	25.5983	22.9676	49.0341	48.9928	31.902
SAUSA300_RS08765	SAUSA300_1609	6.57973	9.57669	9.13533	24.4623	23.0408	15.7236	16.4602	13.8962	15.5587	37.0745	38.3997	38.5482
SAUSA300_RS08775	SAUSA300_1610	7554.35	7271.1	6135.9	7497.71	8379.18	7864.65	7699.02	8357.46	7266.64	7176.91	7253.58	8378.26
SAUSA300_RS08780	SAUSA300_1611	18753.9	18118.3	15768.2	23217.5	22266.4	21529.9	18372.1	20600.7	17589.4	21604.9	21942.1	22583.9
SAUSA300_RS08785	SAUSA300_1612	1180.24	1267.32	1372.74	975.776	1015.08	1043.47	1451.96	1319.41	1484.74	1553.54	1461.84	1390.39
SAUSA300_RS08790	SAUSA300_1613	1399.84	1211.45	1037.16	1269.32	1378.61	1375.1	1166.07	1165.82	1109.11	810.856	803.746	911.865
SAUSA300_RS08795		27.9639	26.3359	23.1428	16.3082	35.8413	37.1648	24.2571	21.21	17.7813	11.9595	19.8619	11.9632
SAUSA300_RS08800	SAUSA300_1614	10000.4	9420.27	8170.03	10509.3	8918.07	8452.14	10050.2	10248.8	7534.1	5838.64	5860.6	5752.99
SAUSA300_RS08805	SAUSA300_1615	3919.05	3754.86	3237.56	3634.02	3818.37	3908.03	4116.77	4222.25	3191.75	2567.71	2650.91	2476.39
SAUSA300_RS08810	SAUSA300_1616	1278.11	1315.2	925.714	1691.98	1145.64	1062.06	1428.57	1497.13	1206.91	1014.17	983.828	715.136
SAUSA300_RS08815	SAUSA300_1617	5026.09	5022.97	4698	5580.13	5495.23	6196.52	5230	5337.6	4968.4	3479.03	3824.09	3664.74
SAUSA300_RS08820	SAUSA300_1618	2996.24	2815.55	2541.45	3010.23	3064.43	2951.75	3035.6	3082.76	2853.16	1807.08	1587.63	1955.33
SAUSA300_RS08825	SAUSA300_1619	21018.1	20484.5	19167.8	18764	15884.1	16820	22578.1	21666.4	20641.2	16644.1	17716.8	15900.5
SAUSA300_RS08830	SAUSA300_1620	743.51	784.491	850.195	1768.08	1415.73	1480.88	751.103	776.724	1042.43	1203.13	1427.41	1359.82
SAUSA300_RS08835	SAUSA300_1621	12256.4	12310	12488	19652.8	23250.7	24919	12452.5	13399.6	13374.5	18130.6	18196.2	20123.5
SAUSA300_RS08840	SAUSA300_1622	26399.5	26876.2	29044.9	57849.4	60806	60061.3	26142.2	31554.6	28192.3	59282.2	58809.9	54665.4
SAUSA300_RS08845		19.7392	27.134	25.5789	80.1821	30.7211	17.153	18.1928	49.7337	25.9311	31.0948	71.503	58.487
SAUSA300_RS08850	SAUSA300_1623	3721.66	3994.28	3493.96	3790.3	3591.81	3592.13	4122.84	4209.08	4009.69	3496.96	3659.89	3309.83
SAUSA300_RS08855	SAUSA300_1624	790.39	951.285	1301.48	1696.06	1282.61	1420.84	964.219	906.91	1123.93	1388.5	1318.83	935.792
SAUSA300_RS08865	SAUSA300_1625	1756.79	1978.38	2439.74	6247.41	10355.6	10973.6	2511.47	2440.61	2663.5	8914.63	8798.84	10470.5
SAUSA300_RS08870	SAUSA300_1626	2730.59	2849.07	3903.83	15853	16661.1	14964.6	3547.6	4095.72	4108.97	13443.7	13997.4	12784.7
SAUSA300_RS08875	SAUSA300_1627	5284.35	5412.43	6760.76	40517.8	32287.9	34629.1	6198.55	6714.79	7167.36	26235.6	27191	21472.7
SAUSA300_RS08880	SAUSA300_1628	6180.01	5431.58	5106.65	3882.72	4485.28	4418.33	6247.06	6188.19	5811.53	3754.09	3523.51	3615.56
SAUSA300_RS08885	SAUSA300_1629	32267	30520.1	26793.9	16657.5	18241.9	17659	35015.1	34910.9	28566.5	21183.9	20947.7	23214
SAUSA300_RS08890		4955.36	4878.53	4829.55	4257.81	3553.41	3017.5	5991.5	5570.91	4834.3	7233.12	8026.87	4599.2
SAUSA300_RS08895	SAUSA300_1630	6124.91	5876.1	5510.43	3693.81	3792.77	3512.08	6053.01	6020.71	5262.54	3700.28	3601.63	3622.2
SAUSA300_RS08900	SAUSA300_1631	7190	6843.34	6000.7	4448.07	4085.9	3903.74	7414	7400.82	6252.36	4193.01	4340.5	4502.17
SAUSA300_RS08905	SAUSA300_1632	3107.28	3085.29	2878.85	2159.48	1893.19	1901.12	3016.54	2868.47	2748.7	2254.37	2417.86	1971.28
SAUSA300_RS08910	SAUSA300_1633	542.005	552.256	492.09	156.287	177.926	185.824	367.322	365.689	391.189	348.022	333.681	297.752
SAUSA300_RS08915	SAUSA300_1634	2130.19	2203.44	2363.62	1807.5	1566.78	1177.84	2245.51	2062.49	2031.52	1537.99	1468.46	1282.73
SAUSA300_RS08920	SAUSA300_1635	3483.14	3477.93	3088.35	2018.14	2072.39	1835.37	3543.27	3523.78	3176.93	1941.03	2106.69	2053.69
SAUSA300_RS08925	SAUSA300_1636	10233.9	10123.4	9104.27	5812.53	6258.14	5644.77	10477.3	10951.7	9307.79	7219.96	7182.08	7049.01
SAUSA300_RS08930	SAUSA300_1637	232.758	216.274	254.571	274.522	238.088	251.577	271.16	278.655	314.137	248.758	258.205	316.361
SAUSA300_RS08935	SAUSA300_1638	2839.98	2849.86	2479.94	1870.01	1985.35	1788.2	2696	2667.34	2389.37	1892	1900.13	1783.85
SAUSA300_RS08940	SAUSA300_1639	1503.47	1533.87	1230.83	964.904	892.191	914.827	1470.15	1282.84	1177.27	1018.95	937.484	766.977
SAUSA300_RS08950	SAUSA300_1640	2529.91	2576.13	2694.31	2374.21	2305.36	2637.27	1922.37	1970.33	2030.04	1689.88	1655.16	1593.77
SAUSA300_RS08955	SAUSA300_1641	1759.26	1772.49	1691.86	1532.97	1699.9	1898.27	1141.82	1249.19	1146.16	1430.36	1451.25	1262.79
SAUSA300_RS08960	SAUSA300_1642	25522.8	24215.5	22404.1	16041.9	16731.5	16721.3	20073.6	19814.5	19706.2	12107.8	12091.9	13901.3
SAUSA300_RS08975	SAUSA300_1644	93701.1	86191	67631.3	35160.5	44700.5	44040.3	104402	100254	78078.6	45868.4	42737.6	50480.9
SAUSA300_RS08980	SAUSA300_1645	42009.9	39795.9	36953.6	33982.3	25429.4	22277.5	49148.3	42140.6	37202.3	29493.4	27621.3	22268.9
SAUSA300_RS08985	SAUSA300_1646	4640.36	4821.07	4331.98	4328.48	5415.87	4931.49	4333.35	4649.37	4277.89	3571.11	3385.8	3720.57
SAUSA300_RS08990	SAUSA300_1647	5343.56	5392.48	4506.16	4865.29	5922.77	5680.5	4984.83	5352.96	4671.31	4371.21	4300.77	4546.03
SAUSA300_RS08995	SAUSA300_1648	7313.37	7216.83	6543.33	7489.56	8370.22	7587.35	7052.75	7292.58	7052.52	7197.24	6800.73	6405.65
SAUSA300_RS09000	SAUSA300_1649	9742.11	9320.51	6723.61	5800.29	5991.89	5790.57	9028.83	9319.96	7420.75	4771.85	4761.57	5342.25
SAUSA300_RS09005	SAUSA300_1650	2925.51	2907.32	2474.46	2052.12	2305.36	2371.4	2798.23	2706.83	2403.44	1969.73	1855.11	1899.5
SAUSA300_RS09010	SAUSA300_1651	2122.79	2174.71	2413.56	1981.45	1973.83	2155.56	2251.58	2293.6	2395.29	2231.65	2131.85	2057.68
SAUSA300_RS09015	SAUSA300_1652	10233.1	9890.33	10148.7	4314.89	5021.62	4458.35	11121.9	9291.43	8439.47	6357.68	6028.76	6131.83
SAUSA300_RS09020	SAUSA300_1653	4728.36	4165.86	3039.02	1236.71	1276.21	1227.87	3992.89	2984.76	2524.21	1279.67	1197.01	1148.47
SAUSA300_RS09025	SAUSA300_1654	4127.14	3984.7	3755.84	2077.94	2095.43	1861.1	4500.56	4160.08	3758.53	2328.52	2280.15	2056.35
SAUSA300_RS09030		16.4493	20.7495	19.4887	36.6935	16.6406	32.8766	17.3265	18.2845	19.2631	33.4867	43.6963	33.2312
SAUSA300_RS09035	SAUSA300_1655	895.666	909.786	968.954	1326.4	1259.56	860.509	843.8	1192.88	912.775	1958.97	1804.79	1600.42
SAUSA300_RS09040	SAUSA300_1656	16475.6	16056.9	9719.99	2454.39	2718.82	1991.18	17880.9	15745.9	9613.78	4396.32	3571.18	2916.37
SAUSA300_RS09045	SAUSA300_1657	21761.6	21631.4	22462.6	17182.1	17198.7	17864.9	25499.4	26800.6	25371	20248.7	20546.5	21637.5
SAUSA300_RS09050	SAUSA300_1658	2179.54	2300	2631.59	6762.48	6491.11	7421.53	1620.89	2010.56	2058.93	3370.19	3647.98	3534.47
SAUSA300_RS09055	SAUSA300_1659	11072.9	11645.3	10798	11076	13404.6	14928.8	9621.4	8690.24	8537.27	6787.03	6489.56	6753.92
SAUSA300_RS09060	SAUSA300_1660	634.944	625.677	540.203	2035.81	2080.07	1855.38	738.975	721.871	623.088	1222.26	1157.29	1168.41
SAUSA300_RS09065	SAUSA300_1661	1746.92	1615.27	1370.3	6002.79	5298.11	5063	1739.58	1943.27	1593.65	3302.02	3560.58	3682.02
SAUSA300_RS09070	SAUSA300_1662	902.246	924.151	900.744	3170.59	3004.27	2981.76	875.854	972.002	1076.51	1835.79	1892.18	2150.73
SAUSA300_RS09075	SAUSA300_1663	0	0	0.609022	2.71804	8.96032	1.42942	0	0	0	1.19595	1.32413	1.32925
SAUSA300_RS09080	SAUSA300_1664	26848.6	24931.3	22356	12322.2	14204.7	13448	25825.1	25114.8	23647.7	15626.3	15158.6	14722.8
SAUSA300_RS09085	SAUSA300_1665	2653.28	2410.13	2361.18	1117.11	1262.12	1116.37	2630.16	2441.34	2382.7	1784.36	1886.88	1876.9
SAUSA300_RS09090	SAUSA300_1666	11753	11625.3	12459.4	53314.3	60762.5	58128.7	14979.6	15181.2	15598.7	50963.1	47948	56433.3
SAUSA300_RS09100	SAUSA300_1667	518.154	480.431	414.744	229.674	202.247	191.542	467.815	448.335	424.529	169.825	199.944	120.962
SAUSA300_RS09105	SAUSA300_1668	702.386	755.761	693.067	481.093	427.535	425.966	859.394	776.724	724.59	375.529	323.088	333.642
SAUSA300_RS09110	SAUSA300_1669	1755.14	1648.79	1601.12	110.081	98.5635	122.93	1772.5	1663.16	2065.6	111.224	117.848	182.107
SAUSA300_RS09115	SAUSA300_1670	2390.91	2162.74	1971.4	149.492	185.607	168.671	2462.09	2134.16	2661.27	156.67	172.137	206.034
SAUSA300_RS09120		0	0	0	0	0	0	0	0.731379	0	0	0	0
SAUSA300_RS09125	SAUSA300_1671	3928.92	3535.4	3748.53	615.636	609.301	538.89	4152.29	3953.83	4695.76	796.504	767.995	918.511
SAUSA300_RS09130	SAUSA300_1672	5780.29	5371.73	5309.46	3605.48	4386.71	3910.89	5668.36	5898.57	5449.98	3621.34	3548.67	3929.26
SAUSA300_RS09135	SAUSA300_1673	1941.84	1923.32	2553.63	2018.14	2072.39	2019.77	2155.41	2135.63	2552.36	2305.8	2313.25	2086.92
SAUSA300_RS09140	SAUSA300_1674	5536.02	5765.97	6572.57	4407.3	4349.59	4681.34	6661.17	6775.49	6933.24	4420.24	4688.74	3600.94
SAUSA300_RS09145	SAUSA300_1675	4962.76	5231.27	4517.12	3498.12	3663.49	3577.83	5483.83	6521.7	4683.9	4658.23	4548.38	4112.7
SAUSA300_RS09150	SAUSA300_1676	340.501	404.615	543.857	376.448	299.531	365.931	566.576	571.938	748.298	588.409	636.906	522.395
SAUSA300_RS09155		3.28987	2.39417	1.82707	2.71804	3.84014	1.42942	1.73265	2.19414	0.740889	3.58786	0	3.98775
SAUSA300_RS09160	SAUSA300_1677	12638	12129.7	11400.9	7478.68	6251.74	7271.45	17768.3	17629.2	16318.1	12136.5	12716.9	11993.8
SAUSA300_RS09165	SAUSA300_1678	24161.6	24038.3	26552.8	5301.53	5661.64	3980.93	13193.3	14385.5	14444.4	5325.58	5275.33	4795.93
SAUSA300_RS09170	SAUSA300_1679	334.744	288.099	291.113	365.576	304.651	288.742	328.337	295.477	317.101	413.8	402.535	422.701
SAUSA300_RS09175	SAUSA300_1680	180.943	140.458	111.451	19.0263	15.3605	7.14709	170.666	146.276	90.3885	29.8988	27.8067	26.585
SAUSA300_RS09180	SAUSA300_1681	200.682	195.524	99.8796	21.7443	26.8809	27.1589	210.517	174.799	102.984	51.426	45.0204	33.2312
SAUSA300_RS09185	SAUSA300_1682	11619.8	11496	12619.5	5327.36	4669.6	5145.9	10179.3	8980.6	11205.9	5509.75	5795.71	5251.86
SAUSA300_RS09190		0	0	0	0	0	0	0	0	0.740889	0	0	0
SAUSA300_RS09195	SAUSA300_1683	9487.97	9314.93	10681.6	3307.85	3179.63	2930.31	11649.5	10806.9	12695.9	5184.45	4970.78	5242.56
SAUSA300_RS09200		7.4022	9.57669	7.91729	6.7951	11.5204	17.153	2.59897	5.11965	12.5951	4.78381	10.593	11.9632
SAUSA300_RS09205	SAUSA300_1684	15749.4	13344.3	12248.7	7705.64	6702.32	8146.25	11481.4	9547.42	8226.83	7516.56	7699.81	5738.37
SAUSA300_RS09210	SAUSA300_1685	21690.9	18728	18703.7	10007.8	15547.4	16925.7	19326	16220.5	18308.9	9280.59	7838.85	9997.29
SAUSA300_RS09215	SAUSA300_1686	5735.06	5651.05	5221.76	9905.89	8530.22	7918.97	5405	6330.81	5327.73	8247.29	8606.84	9521.41
SAUSA300_RS09220	SAUSA300_1687	17376.2	16584.4	11139.6	23490.6	21244.9	20414.9	14932	17088.7	11087.4	23341.4	24749.3	21527.2
SAUSA300_RS09225	SAUSA300_1688	1891.67	1686.3	1197.95	2775.12	3022.19	2760.2	1486.61	1736.29	1139.49	3151.33	3041.52	2929.67
SAUSA300_RS09230	SAUSA300_1689	1977.21	1809.99	1558.49	4022.7	4219.03	4103.86	1711.86	1957.17	1735.16	4655.84	4433.18	4209.73
SAUSA300_RS09235	SAUSA300_1690	974.623	1004.75	974.436	475.657	601.621	537.461	998.872	850.593	774.229	548.942	515.086	442.64
SAUSA300_RS09240	SAUSA300_1691	4098.35	3943.2	3330.74	3555.19	2658.65	2634.42	4157.49	4171.78	3338.45	2690.89	2827.02	2307.58
SAUSA300_RS09245	SAUSA300_1692	786.278	953.679	867.248	591.173	752.667	643.238	1173.87	1023.2	1244.69	709.2	676.63	825.464
SAUSA300_RS09250	SAUSA300_1693	912.115	885.046	894.654	535.454	526.099	457.414	1015.33	1016.62	791.27	780.957	744.161	721.782
SAUSA300_RS09255	SAUSA300_1694	5891.33	6111.52	5561.59	7542.56	7732.75	7390.09	6124.91	5890.52	6265.7	4384.36	4495.42	4934.17
SAUSA300_RS09260	SAUSA300_1695	11498.9	10762.6	11332.7	10941.5	11245.2	13199.2	10951.2	9815.1	12707.7	7350.32	7347.59	9242.27
SAUSA300_RS09265	SAUSA300_1696	10238.9	10071.5	9723.65	3627.22	3564.93	3331.97	10797.9	10690.6	10115.4	4024.38	3920.75	4221.7
SAUSA300_RS09270	SAUSA300_1697	8523.22	8516.87	11195	5856.01	5376.19	5744.83	10460	11146.2	12191.3	6919.78	6848.4	6937.35
SAUSA300_RS09275	SAUSA300_1698	8209.86	7003.75	6663.31	4573.1	4276.63	5167.34	6377.01	5870.78	6794.69	3406.07	3679.76	4163.21
SAUSA300_RS09280	SAUSA300_1699	4188.82	4058.12	3545.12	2934.12	2868.58	2611.55	4219	4617.19	4480.16	2842.78	3032.26	2932.32
SAUSA300_RS09285	SAUSA300_1700	4150.17	4083.66	4249.15	2968.1	3495.8	3097.55	4246.72	4727.63	4909.87	3523.28	3244.12	3876.09
SAUSA300_RS09290	SAUSA300_1701	942.546	951.285	1037.77	1401.15	1308.21	1295.05	997.139	1070.01	1147.64	1665.96	1655.16	1608.39
SAUSA300_RS09295	SAUSA300_1702	397.251	385.462	288.068	671.356	481.297	541.749	614.224	585.103	405.266	753.45	891.139	681.905
SAUSA300_RS09300	SAUSA300_1703	1814.36	1734.18	1537.17	1291.07	1004.84	1014.89	1963.96	1592.21	1488.45	984.269	1097.7	975.669
SAUSA300_RS09305	SAUSA300_1704	19024.5	17921.2	16599.5	9702.04	10200.7	9821.53	19719.3	19832.1	17163.4	8261.64	8130.15	9147.89
SAUSA300_RS09310	SAUSA300_1705	970.51	952.083	931.195	2019.5	2237.52	2259.91	898.378	1086.83	1143.93	1712.6	1608.82	2019.13
SAUSA300_RS09315	SAUSA300_1706	2008.46	2009.51	2374.58	2349.74	2588.25	2781.65	1642.55	1713.62	2249.34	2229.26	2260.29	2905.74
SAUSA300_RS09320	SAUSA300_1707	1329.11	1307.22	1330.71	1446	1620.54	1653.84	1099.37	1158.5	1402.5	1575.07	1566.44	1770.56
SAUSA300_RS09325		1226.3	1293.65	1356.29	549.044	605.461	759.021	9666.45	8859.19	7551.14	2970.75	2886.6	2678.44
SAUSA300_RS09340	SAUSA300_1710	3224.89	3282.41	3890.43	2985.77	2933.86	2581.53	4458.97	4536.74	4697.98	4271.94	4323.28	4750.74
SAUSA300_RS09345		84.714	71.8252	112.669	139.979	121.604	82.9062	96.162	105.319	140.769	169.825	203.916	196.729
SAUSA300_RS09350	SAUSA300_1711	1232.05	1258.54	303.902	135.902	138.245	78.6179	609.892	609.97	238.566	331.279	356.191	255.216
SAUSA300_RS09355	SAUSA300_1712	4251.33	3562.53	6069.52	2228.79	2460.25	1851.1	4912.93	4222.98	6265.7	2902.58	2861.44	3817.6
SAUSA300_RS09360	SAUSA300_1713	14776.4	11643.7	21586.8	9867.84	8022.04	5158.77	15465.6	13695.8	22136.3	9231.56	9881.98	12097.5
SAUSA300_RS09365	SAUSA300_1714	6140.53	4847.4	9240.69	4477.97	3439.48	2311.37	6509.56	6184.54	9551.54	4428.61	4364.33	5238.57
SAUSA300_RS09370	SAUSA300_1715	14063.4	11203.1	23243.9	10484.8	9094.72	6678.24	15674.4	14459.4	25552.5	12085.1	13494.2	17562
SAUSA300_RS09375	SAUSA300_1716	479.498	458.883	567	296.266	264.969	295.889	425.365	427.125	494.173	348.022	328.384	402.763
SAUSA300_RS09380	SAUSA300_1717	30.4313	36.7106	40.8045	144.056	138.245	198.689	41.5836	29.2551	45.9351	126.771	153.599	212.68
SAUSA300_RS09385	SAUSA300_1718	181.765	189.14	215.594	362.858	400.654	395.949	191.458	204.786	234.862	345.63	402.535	439.982
SAUSA300_RS09390	SAUSA300_1719	126.66	140.458	144.338	173.954	206.087	187.254	158.537	139.693	142.251	179.393	178.757	212.68
SAUSA300_RS09395	SAUSA300_1720	5327.94	5392.48	5241.85	6570.86	7117.05	6939.82	5223.07	5425.37	6276.81	5803.96	6145.28	6967.93
SAUSA300_RS09400	SAUSA300_1721	691.694	727.03	782.594	403.629	532.499	518.878	738.108	794.277	904.626	342.042	369.432	459.92
SAUSA300_RS09405	SAUSA300_1722	14.8044	20.7495	15.2256	44.8476	43.5215	42.8825	25.9897	23.4041	22.9676	60.9936	86.0684	78.4257
SAUSA300_RS09410		27.1414	22.3456	26.188	99.2084	64.0023	81.4768	38.9846	57.0475	42.2307	78.9329	86.0684	111.657
SAUSA300_RS09415	SAUSA300_1723	1275.65	1460.45	1403.19	843.951	968.994	809.05	1322.01	1187.76	1792.21	713.984	749.457	869.329
SAUSA300_RS09420	SAUSA300_1724	38.6559	40.7009	32.2782	81.5412	67.8424	71.4709	39.8509	43.1513	53.344	60.9936	64.8823	110.328
SAUSA300_RS09425	SAUSA300_1725	5758.09	6196.12	6122.5	4074.34	4012.94	4624.16	5935.19	5878.09	5452.94	2486.39	2597.94	2566.78
SAUSA300_RS09430		197.392	250.59	375.767	182.109	352.012	340.201	250.368	241.355	525.29	246.366	226.426	356.239
SAUSA300_RS09435		68.2647	70.2291	132.767	220.161	264.969	303.036	79.7018	72.4065	159.291	135.143	125.792	150.205
SAUSA300_RS09440	SAUSA300_1726	101.163	101.353	124.241	120.953	207.367	191.542	80.5682	91.4223	122.988	80.1288	91.3649	130.266
SAUSA300_RS09455	SAUSA300_1728	2385.15	2260.1	2054.84	1126.63	1135.4	1247.88	2478.55	1908.9	1704.04	1154.09	1096.38	907.877
SAUSA300_RS09460	SAUSA300_1729	6232.65	6115.52	7213.26	5543.44	5805	6413.8	7961.52	7737.99	8568.38	5295.68	5991.68	5148.18
SAUSA300_RS09465	SAUSA300_1730	6122.44	6477.83	6811.3	9827.07	10377.3	9422.72	6977.38	8002.01	8716.56	8956.49	8616.11	9240.94
SAUSA300_RS09470	SAUSA300_1731	302.668	305.656	322.782	281.317	271.37	253.007	266.828	304.985	314.878	303.772	295.281	295.093
SAUSA300_RS09480	SAUSA300_1733	461.404	472.45	676.624	718.921	728.346	863.368	472.147	560.967	641.61	675.713	636.906	785.586
SAUSA300_RS09485	SAUSA300_1734	119.258	161.208	199.759	426.732	385.294	444.549	149.874	174.068	223.749	379.117	410.48	350.922
SAUSA300_RS09490	SAUSA300_1736	767.361	877.065	811.218	566.711	634.902	548.896	959.887	961.763	885.363	712.788	681.927	563.602
SAUSA300_RS09495	SAUSA300_1735	977.912	953.679	998.796	928.21	930.593	1062.06	1039.59	1108.77	1003.9	943.606	913.649	926.487
SAUSA300_RS09500	SAUSA300_1737	1092.24	1087.75	1222.92	1209.53	1228.84	1336.51	1150.48	1306.24	1192.09	1254.55	1289.7	1343.87
SAUSA300_RS09505	SAUSA300_1738	21.3841	18.3553	26.188	55.7198	67.8424	105.777	24.2571	27.7924	57.7894	105.244	87.3925	77.0965
SAUSA300_RS09510	SAUSA300_1739	501.704	486.815	562.737	626.508	358.413	311.613	968.551	1078.78	962.415	624.287	761.374	416.055
SAUSA300_RS09515	SAUSA300_1740	857.01	794.067	798.428	546.326	542.739	517.449	1703.19	1656.57	1415.84	706.808	708.409	821.476
SAUSA300_RS09525	SAUSA300_1743	31.2537	17.5573	35.3233	55.7198	46.0816	52.8884	41.5836	58.5103	63.7165	88.5005	104.606	114.315
SAUSA300_RS09530	SAUSA300_1744	53.4603	46.2873	77.3458	120.953	116.484	84.3356	72.7712	100.93	88.9067	141.122	158.896	175.461
SAUSA300_RS09535	SAUSA300_1745	142.287	158.813	160.782	99.2084	93.4433	95.771	217.447	290.357	260.793	241.582	292.633	252.557
SAUSA300_RS09540	SAUSA300_1746	3.28987	7.18252	3.65413	2.71804	2.56009	5.71767	6.06427	6.58241	5.92711	15.5474	13.2413	3.98775
SAUSA300_RS09545		13.1595	9.57669	9.74436	2.71804	5.12018	7.14709	18.1928	8.77654	2.96356	10.7636	11.9172	3.98775
SAUSA300_RS09550	SAUSA300_1747	481.965	476.44	395.864	365.576	307.211	225.848	475.612	486.367	361.554	271.481	327.06	244.582
SAUSA300_RS09560		412.878	383.866	339.225	326.165	168.966	175.818	389.846	326.926	309.692	261.914	316.467	208.692
SAUSA300_RS09565		0	1.59612	1.82707	6.7951	12.8005	15.7236	2.59897	1.46276	2.22267	1.19595	14.5654	10.634
SAUSA300_RS09570	SAUSA300_1749	424.393	425.365	512.797	313.933	380.173	380.225	398.509	465.157	724.59	336.063	376.053	582.211
SAUSA300_RS09575	SAUSA300_1750	1547.88	1671.13	1800.27	1329.12	1212.2	1223.58	1538.59	1587.09	2136.72	1329.9	1392.98	1959.31
SAUSA300_RS09580	SAUSA300_1751	2028.2	2089.31	2086.51	1217.68	1045.8	1110.66	2233.38	2299.45	2150.06	1393.28	1436.68	1303.99
SAUSA300_RS09585	SAUSA300_1752	1755.14	1785.25	2238.77	1538.41	1546.29	1588.08	2073.11	2156.84	2281.94	1929.07	1890.86	1879.56
SAUSA300_RS09590		0	1.59612	0	0	0	0	0	0	0	0	0	1.32925
SAUSA300_RS09595	SAUSA300_1753	1413.82	1554.62	706.466	115.517	106.244	90.0533	29.455	29.2551	18.5222	20.3312	19.8619	14.6217
SAUSA300_RS09600	SAUSA300_1754	1207.38	1280.08	601.714	107.363	92.1633	70.0414	19.9255	19.0158	12.5951	15.5474	22.5102	25.2557
SAUSA300_RS09605	SAUSA300_1755	1926.22	1943.27	980.526	144.056	140.805	104.347	25.9897	26.3296	25.9311	15.5474	17.2137	9.30475
SAUSA300_RS09610	SAUSA300_1756	2075.91	2103.68	1103.55	139.979	135.685	118.642	23.3908	22.6727	25.1902	22.7231	18.5378	19.9387
SAUSA300_RS09615	SAUSA300_1757	2507.7	2495.53	1427.55	222.879	175.366	124.359	30.3214	29.9865	17.7813	16.7433	17.2137	21.268
SAUSA300_RS09620	SAUSA300_1758	2635.18	2678.28	1767.38	311.215	254.729	221.56	14.7275	13.8962	29.6356	25.115	18.5378	15.951
SAUSA300_RS09630	SAUSA300_1759	66.6198	71.8252	61.5112	99.2084	87.0431	80.0474	24.2571	24.1355	37.7853	53.8179	42.3721	58.487
SAUSA300_RS09640	SAUSA300_1761	454.824	376.683	221.075	48.9247	67.8424	92.9121	319.674	264.028	195.595	43.0543	38.3997	59.8162
SAUSA300_RS09645	SAUSA300_1762	1172.84	978.419	414.744	192.981	162.566	155.806	676.599	587.297	325.25	200.92	160.22	118.303
SAUSA300_RS09650	SAUSA300_1763	730.35	690.32	396.473	130.466	106.244	107.206	393.311	384.705	230.417	107.636	139.034	95.706
SAUSA300_RS09655	SAUSA300_1764	90.4713	93.3727	60.2932	8.15412	7.68027	5.71767	47.6478	40.2258	26.672	14.3514	13.2413	13.2925
SAUSA300_RS09660	SAUSA300_1765	366.82	331.992	204.631	39.4116	33.2812	37.1648	151.607	115.558	94.0929	44.2502	29.1308	31.902
SAUSA300_RS09665	SAUSA300_1766	819.999	778.904	574.308	187.545	149.765	142.942	304.946	293.283	246.716	154.278	173.461	126.279
SAUSA300_RS09670	SAUSA300_1767	42.7682	30.3262	31.6692	14.9492	25.6009	22.8707	13.8612	12.4334	14.0769	20.3312	19.8619	15.951
SAUSA300_RS09675		39.4784	29.5281	47.5037	9.51314	10.2404	11.4353	13.8612	10.2393	15.5587	10.7636	18.5378	7.9755
SAUSA300_RS09680	SAUSA300_1768	423.57	398.231	327.045	96.4904	85.763	88.6239	71.9049	71.6751	66.68	32.2907	22.5102	42.536
SAUSA300_RS09685	SAUSA300_1769	236.87	224.254	204.631	73.387	60.1621	77.1885	38.9846	27.061	26.672	25.115	29.1308	23.9265
SAUSA300_RS09690	SAUSA300_1770	138.174	126.891	132.158	101.926	84.483	98.6298	150.74	156.515	195.595	154.278	184.054	140.9
SAUSA300_RS09700	SAUSA300_1772	26.3189	24.7398	21.9248	141.338	285.45	400.237	23.3908	31.4493	30.3765	139.926	113.875	124.949
SAUSA300_RS09705	SAUSA300_1773	4.9348	4.78835	1.82707	23.1033	57.602	38.5943	6.93059	14.6276	11.8542	20.3312	17.2137	18.6095
SAUSA300_RS09710	SAUSA300_1774	12.337	7.18252	10.9624	19.0263	32.0011	45.7414	15.5938	20.4786	11.1133	39.4664	33.1032	46.5237
SAUSA300_RS09715	SAUSA300_1775	10.6921	10.3747	9.74436	13.5902	40.9614	31.4472	14.7275	22.6727	13.336	28.7029	21.1861	23.9265
SAUSA300_RS09720	SAUSA300_1776	32.8987	27.932	29.2331	95.1314	131.845	140.083	53.7121	53.3906	48.8987	110.028	109.903	180.778
SAUSA300_RS09725	SAUSA300_1777	19.7392	18.3553	10.3534	50.2837	71.6825	82.9062	19.9255	20.4786	31.1173	58.6017	54.2893	71.7795
SAUSA300_RS09730	SAUSA300_1778	48.5255	49.4796	31.6692	135.902	256.009	334.484	70.1723	53.3906	124.469	320.515	217.157	321.678
SAUSA300_RS09735	SAUSA300_1779	68.2647	70.2291	57.8571	192.981	300.811	364.501	88.3651	81.9144	140.028	412.604	452.852	453.274
SAUSA300_RS09740	SAUSA300_1780	1275.65	1371.06	1468.35	2068.43	1705.02	1745.32	1545.52	1602.45	1542.53	1607.36	1434.03	1458.19
SAUSA300_RS09750	SAUSA300_1781	4188	4339.04	3625.51	5168.35	5884.37	5589.02	5192.75	5883.21	4280.86	4808.92	4549.71	4700.23
SAUSA300_RS09755	SAUSA300_1782	2547.18	2612.04	2115.74	3438.32	3797.89	3553.53	2782.63	3266.34	2489.39	3397.7	3512.91	3352.37
SAUSA300_RS09760	SAUSA300_1783	2178.71	2327.93	2160.2	4331.19	3683.97	3547.81	2421.38	2638.08	2471.61	4122.45	4368.3	3301.86
SAUSA300_RS09765		25.4965	27.134	15.8346	28.5394	21.7608	12.8648	16.4602	27.7924	17.7813	19.1352	27.8067	10.634
SAUSA300_RS09770	SAUSA300_1784	16735.5	16826.2	16142.7	8068.5	7563.79	6879.79	18198	17633.5	17751.7	12512.1	12800.4	13207.4
SAUSA300_RS09775	SAUSA300_1785	4834.46	4391.71	4034.16	2985.77	2949.22	2614.4	4355.01	4538.94	4475.71	2385.93	2411.24	2530.89
SAUSA300_RS09780	SAUSA300_1786	1714.84	1777.27	2399.55	1781.67	2025.03	2215.6	1992.55	2220.47	2711.65	1797.52	1994.14	2080.28
SAUSA300_RS09785	SAUSA300_1787	3511.93	3465.17	3564	2681.35	2128.72	1952.58	4190.41	3867.53	3594.79	3120.24	3347.4	2678.44
SAUSA300_RS09790	SAUSA300_1788	8366.95	7619.06	7609.73	3332.32	3221.87	3151.87	7913.01	6851.56	7159.21	3788.78	3524.83	4034.27
SAUSA300_RS09795	SAUSA300_1789	186.7	183.553	259.443	233.751	256.009	237.283	189.725	254.52	361.554	259.522	268.798	369.531
SAUSA300_RS09800	SAUSA300_1790	11972.6	11514.4	10294.3	4480.69	4500.64	4195.34	10309.3	10244.4	10164.3	4105.7	3992.25	3483.96
SAUSA300_RS09805	SAUSA300_1791	10750.5	10456.2	8369.79	4127.34	4577.44	4392.6	10671.4	10820.7	8884.74	4017.2	4177.63	4738.77
SAUSA300_RS09810	SAUSA300_1792	24591.7	23519.6	17698.8	9791.73	9792.35	8768.05	25871.9	25445.4	18780.8	9140.66	8959.06	9581.23
SAUSA300_RS09815	SAUSA300_1793	5665.97	5505	4995.2	3076.82	3138.67	2785.93	6549.41	6543.64	5836.72	3316.38	3371.23	3328.44
SAUSA300_RS09820	SAUSA300_1794	22.2066	28.7301	25.5789	51.6427	64.0023	62.8944	37.2519	38.0317	24.4493	23.919	23.8343	42.536
SAUSA300_RS09825	SAUSA300_1795	10389.4	12004.4	12975.8	10540.6	11540.9	11828.4	11999.5	12067.7	11540.1	14859.7	14158.9	10167.4
SAUSA300_RS09830	SAUSA300_1796	1093.06	1007.15	1011.59	1678.39	1785.66	1919.71	833.404	797.203	1123.93	1449.49	1600.87	1815.75
SAUSA300_RS09835	SAUSA300_1797	645.636	719.05	1155.32	4689.98	5300.67	6165.08	789.221	911.298	1432.14	5030.18	5182.64	5642.66
SAUSA300_RS09840	SAUSA300_1798	430.972	468.46	530.458	390.039	378.893	355.925	511.998	524.398	534.181	393.468	414.452	377.507
SAUSA300_RS09845	SAUSA300_1799	578.194	612.908	646.782	510.991	455.696	594.638	705.188	707.975	767.561	658.97	639.554	721.782
SAUSA300_RS09850	SAUSA300_1800	1470.57	1414.16	1861.78	2675.91	2808.42	3034.65	1600.1	1639.02	2565.7	2846.37	2621.78	3604.92
SAUSA300_RS09855	SAUSA300_1801	4661.74	4684.6	4411.15	1575.1	1793.34	1605.24	4576.79	4631.09	4479.42	3125.02	3032.26	3320.47
SAUSA300_RS09860	SAUSA300_1802	234.403	201.909	194.887	209.289	318.731	313.042	156.805	176.262	285.242	332.475	307.198	435.994
SAUSA300_RS09870	SAUSA300_1803	880.861	803.644	827.661	364.217	430.095	443.119	939.096	735.036	746.075	389.881	411.804	523.724
SAUSA300_RS09875	SAUSA300_1804	11258.7	9823.29	10124.4	5120.78	5688.52	5890.63	10070.2	8818.23	9744.91	5233.49	4747	5315.67
SAUSA300_RS09880	SAUSA300_1805	303.49	343.165	425.707	538.172	462.096	348.778	344.797	359.107	351.181	569.273	511.114	428.018
SAUSA300_RS09885	SAUSA300_1806	1293.74	1205.07	1280.16	1739.54	1744.7	1803.92	1283.89	1334.03	1558.09	1925.48	1851.13	2045.71
SAUSA300_RS09890	SAUSA300_1807	713.078	740.597	561.518	445.758	440.336	395.949	655.808	705.049	473.428	479.577	534.948	418.714
SAUSA300_RS09895	SAUSA300_1808	1031.37	1031.09	811.218	733.87	707.865	664.679	932.165	913.492	717.922	743.882	721.65	679.246
SAUSA300_RS09900	SAUSA300_1809	2251.91	2284.04	2476.89	2304.9	2731.62	2894.57	2514.07	2646.13	3411.79	3373.78	3504.97	4326.71
SAUSA300_RS09905	SAUSA300_1810	134.884	163.602	176.007	220.161	280.33	258.725	141.211	187.964	206.708	401.84	381.349	376.178
SAUSA300_RS09910	SAUSA300_1811	23.0291	16.7592	10.9624	54.3608	75.5227	107.206	32.054	35.8376	20.004	55.0138	46.3445	59.8162
SAUSA300_RS09915	SAUSA300_1813	32.8987	19.1534	24.9699	70.669	92.1633	87.1945	36.3856	35.1062	14.8178	62.1895	70.1789	65.1332
SAUSA300_RS09920	SAUSA300_1814	13.9819	17.5573	19.4887	77.4641	101.124	62.8944	23.3908	33.6434	15.5587	64.5814	41.048	43.8652
SAUSA300_RS09925	SAUSA300_1815	6.57973	7.98058	10.3534	21.7443	37.1213	42.8825	21.6581	19.0158	15.5587	21.5271	26.4826	19.9387
SAUSA300_RS09930	SAUSA300_1816	12.337	8.77863	13.3985	47.5657	46.0816	62.8944	11.2622	21.9414	12.5951	31.0948	42.3721	54.4992
SAUSA300_RS09935	SAUSA300_1817	18.9167	17.5573	18.8797	66.5919	98.5635	110.065	29.455	24.8669	22.2267	57.4057	51.641	87.7305
SAUSA300_RS09940	SAUSA300_1818	27.9639	35.1145	30.4511	138.62	133.125	135.795	59.7764	61.4358	37.7853	135.143	116.523	148.876
SAUSA300_RS09945	SAUSA300_1819	29.6088	18.3553	19.4887	156.287	226.568	197.26	57.1774	54.8534	51.8622	160.258	116.523	170.144
SAUSA300_RS09950	SAUSA300_1820	4.11233	5.5864	5.4812	8.15412	16.6406	20.0118	11.2622	9.50792	3.70445	17.9393	5.29652	10.634
SAUSA300_RS09955	SAUSA300_1821	28.7863	22.3456	11.5714	38.0525	66.5623	88.6239	39.8509	59.2417	42.2307	51.426	54.2893	70.4502
SAUSA300_RS09960	SAUSA300_1822	9.04713	19.9514	10.3534	17.6673	33.2812	62.8944	14.7275	31.4493	11.1133	25.115	46.3445	39.8775
SAUSA300_RS09965	SAUSA300_1823	9.04713	16.7592	19.4887	57.0788	71.6825	85.765	25.9897	33.6434	24.4493	74.1491	80.7719	58.487
SAUSA300_RS09970	SAUSA300_1824	78.1343	78.2096	70.0376	228.315	337.932	398.807	121.285	150.664	94.0929	338.455	368.108	297.752
SAUSA300_RS09975	SAUSA300_1825	13.1595	11.1728	12.7895	19.0263	23.0408	32.8766	18.1928	20.4786	17.0404	51.426	31.7791	31.902
SAUSA300_RS09980	SAUSA300_1826	23.8515	10.3747	16.4436	77.4641	71.6825	57.1767	25.1234	32.1807	20.7449	95.6762	83.4201	74.438
SAUSA300_RS09985	SAUSA300_1827	32.8987	30.3262	29.2331	51.6427	66.5623	84.3356	33.7866	50.4651	25.1902	86.1086	68.8547	94.3767
SAUSA300_RS09990	SAUSA300_1828	28.7863	24.7398	22.5338	125.03	117.764	150.089	51.9795	58.5103	34.8218	126.771	131.089	148.876
SAUSA300_RS09995	SAUSA300_1829	115.145	101.353	91.9624	285.394	427.535	461.702	170.666	220.145	120.024	373.137	485.955	380.165
SAUSA300_RS10000	SAUSA300_1830	21.3841	15.9612	14.6165	82.9002	117.764	168.671	28.5887	29.9865	41.4898	83.7167	87.3925	106.34
SAUSA300_RS10005	SAUSA300_1831	58.3951	63.8446	43.2406	183.468	290.57	340.201	95.2957	127.26	85.2022	275.069	262.178	315.032
SAUSA300_RS10010	SAUSA300_1832	45.2356	44.6912	34.1052	154.928	212.487	232.995	79.7018	72.4065	53.344	147.102	141.682	143.559
SAUSA300_RS10015	SAUSA300_1833	20.5617	31.9223	26.188	84.2592	87.0431	77.1885	57.1774	43.8827	25.1902	84.9126	111.227	74.438
SAUSA300_RS10020	SAUSA300_1834	109.388	117.314	95.6165	553.121	837.15	713.279	153.339	193.084	91.1294	505.888	577.32	615.443
SAUSA300_RS10025	SAUSA300_1835	37.8335	32.7204	35.3233	144.056	206.087	234.424	62.3754	59.973	66.68	196.136	128.441	200.717
SAUSA300_RS10030	SAUSA300_1836	53.4603	58.2582	29.8421	183.468	270.09	314.472	85.7661	92.8851	104.465	248.758	186.702	243.253
SAUSA300_RS10035	SAUSA300_1837	34.5436	41.499	65.7744	127.748	204.807	235.854	62.3754	62.8986	47.4169	440.111	397.239	142.23
SAUSA300_RS10040	SAUSA300_1838	63042	72241	73272.1	110010	114700	217247	93629.7	63724.3	62165	157808	125378	121364
SAUSA300_RS10045	SAUSA300_1839	479.498	515.545	635.21	1484.05	2448.73	2001.18	754.569	786.232	569.003	2061.82	1991.49	1903.49
SAUSA300_RS10050	SAUSA300_1840	333.099	339.973	334.962	1123.91	1731.9	1449.43	537.987	495.875	399.339	913.708	820.96	1071.38
SAUSA300_RS10055	SAUSA300_1841	40525.4	47561.8	34861.7	43797.1	46516.8	96800.1	43307.6	33000.5	28031.5	70900.8	54566	51319.7
SAUSA300_RS10060	SAUSA300_1842	5786.87	6492.2	5278.4	5135.73	5796.04	6286.58	6886.41	6838.39	5084.72	5233.49	5752.02	5102.99
SAUSA300_RS10065	SAUSA300_1843	3062.04	2987.93	2663.86	1492.2	1511.73	1522.33	3245.25	3348.98	2739.81	1494.94	1524.07	1377.1
SAUSA300_RS10070	SAUSA300_1844	1496.07	1592.12	1475.66	1185.06	1025.32	1083.5	1688.47	1522.73	1524.01	1051.24	1051.36	833.439
SAUSA300_RS10075	SAUSA300_1845	2266.72	2249.72	2342.91	2247.82	2451.29	2338.53	2298.36	2534.96	2343.43	2171.85	2053.72	2250.42
SAUSA300_RS10080	SAUSA300_1846	1995.3	2017.49	1836.81	2045.32	2243.92	2352.82	2202.2	2233.63	2208.59	3267.34	3263.98	2786.11
SAUSA300_RS10085		2.4674	0	0.609022	2.71804	5.12018	4.28825	1.73265	0	2.96356	0	0	2.6585
SAUSA300_RS10090	SAUSA300_1847	1442.61	1345.53	1207.08	6028.61	6954.49	8699.43	1173	1271.87	1283.96	1952.99	2017.97	2138.76
SAUSA300_RS10095	SAUSA300_1848	815.887	975.226	1095.63	2154.05	2060.87	2156.99	808.281	797.203	1072.07	2712.42	2815.1	2153.38
SAUSA300_RS10100	SAUSA300_1849	522.266	548.266	646.782	597.969	686.104	667.538	531.923	556.579	757.189	541.766	558.783	657.978
SAUSA300_RS10105	SAUSA300_1850	3972.51	3908.09	2534.14	1937.96	2025.03	2258.48	3916.65	3634.95	2427.15	1632.48	1488.32	1488.76
SAUSA300_RS10115	SAUSA300_1851	2234.64	2283.24	2302.1	1276.12	1505.33	1209.29	2527.07	2576.65	2450.86	1368.17	1349.29	1567.19
SAUSA300_RS10120	SAUSA300_1852	3108.92	3103.65	3381.9	2326.64	2053.19	2099.81	3624.7	3769.53	3456.25	2408.65	2473.47	2509.62
SAUSA300_RS10125	SAUSA300_1853	521.444	535.497	630.947	591.173	390.414	424.537	641.946	723.333	665.318	600.368	684.575	487.835
SAUSA300_RS10130	SAUSA300_1854	696.629	766.135	794.774	722.998	686.104	644.667	880.186	939.09	866.099	624.287	527.003	408.08
SAUSA300_RS10135	SAUSA300_1855	1476.33	1484.39	1646.19	1522.1	1441.33	1515.18	1700.59	1685.1	1984.84	1344.25	1332.07	1581.81
SAUSA300_RS10140	SAUSA300_1856	6951.49	5865.72	4849.03	3673.43	3914.38	4582.71	4826.29	3811.21	3981.54	3285.28	2930.3	2985.49
SAUSA300_RS10145	SAUSA300_1857	165.316	217.87	271.015	447.117	463.376	458.843	220.046	239.161	297.837	742.686	606.451	515.749
SAUSA300_RS10150	SAUSA300_1858	1173.66	1168.36	1342.28	2480.21	2288.72	2411.43	1233.65	1382.31	1435.1	2442.13	2445.67	2352.77
SAUSA300_RS10155	SAUSA300_1859	5668.44	5663.81	4499.46	2541.37	2328.4	2209.88	5333.96	4631.09	4449.04	2004.42	2077.56	1910.13
SAUSA300_RS10160	SAUSA300_1860	7922	7662.95	7463.57	3735.94	3600.77	3417.74	7381.95	6748.43	6446.48	3140.57	2787.29	2855.23
SAUSA300_RS10165	SAUSA300_1861	377.512	382.27	564.564	568.07	291.85	288.742	374.252	322.538	444.533	370.745	476.687	214.009
SAUSA300_RS10170	SAUSA300_1862	7139.01	6683.73	7265.03	3371.73	2179.92	2155.56	5996.7	4783.22	5652.98	3004.23	3188.5	2292.96
SAUSA300_RS10175	SAUSA300_1863	2381.04	2197.05	2141.93	761.051	980.515	966.286	2396.25	2022.99	1870.75	1048.85	1024.88	1099.29
SAUSA300_RS10180	SAUSA300_1864	8482.1	6953.48	7218.74	3142.05	3855.5	4714.22	5256.86	4584.28	5921.93	1948.21	2006.06	2302.26
SAUSA300_RS10185	SAUSA300_1865	3377.05	3705.38	3142.55	2400.03	2009.67	2068.37	3637.7	3468.93	3451.8	2265.13	2579.4	2350.11
SAUSA300_RS10190	SAUSA300_1866	4583.6	4483.49	4339.28	2409.54	2548.57	2560.09	4668.62	5159.88	4848.38	2436.16	2485.39	2505.64
SAUSA300_RS10195	SAUSA300_1867	1019.04	1078.97	1132.78	527.3	702.745	614.649	1105.43	1194.34	1215.06	650.598	611.748	697.856
SAUSA300_RS10200	SAUSA300_1868	612.737	675.955	827.661	547.685	538.899	558.902	739.841	858.639	1067.62	733.119	793.153	837.427
SAUSA300_RS10205	SAUSA300_1869	3688.76	3784.39	4637.7	4395.07	4266.39	4884.32	4356.75	4854.89	4901.72	4576.91	4349.76	4803.91
SAUSA300_RS10215	SAUSA300_1870	483.61	478.036	526.195	440.322	559.38	603.214	641.946	596.074	651.242	664.95	621.017	748.367
SAUSA300_RS10230	SAUSA300_1871	78.9568	95.7669	95.0075	91.0543	116.484	112.924	87.4988	89.2282	96.3156	62.1895	64.8823	73.1087
SAUSA300_RS10235		0	0	0	2.71804	1.28005	4.28825	0	0.731379	0	1.19595	2.64826	1.32925
SAUSA300_RS10240	SAUSA300_1872	1885.92	1987.16	1772.86	4092.01	3727.49	3564.97	1948.36	2283.36	2109.31	3590.25	3784.36	3650.12
SAUSA300_RS10245	SAUSA300_1873	2053.7	2270.47	2437.31	4643.77	4919.21	5213.08	1963.09	2496.93	2655.35	5533.67	5495.14	5423.34
SAUSA300_RS10250	SAUSA300_1874	3840.1	4399.69	2723.55	10113.8	8861.75	14154.1	3694.01	3803.17	2861.31	6307.45	7020.53	4726.81
SAUSA300_RS10255		5.75726	4.78835	8.52631	17.6673	16.6406	20.0118	8.66324	8.77654	9.63156	17.9393	18.5378	15.951
SAUSA300_RS10260	SAUSA300_1875	376.69	375.885	447.022	1001.6	1327.41	2035.49	457.419	492.949	500.841	574.057	519.059	513.09
SAUSA300_RS10265	SAUSA300_1876	291.976	340.771	284.413	644.175	701.465	766.168	371.653	339.36	260.052	498.712	503.169	454.603
SAUSA300_RS10270	SAUSA300_1877	675.245	772.52	579.18	956.75	1132.84	1034.9	658.407	706.512	610.493	643.422	672.658	873.317
SAUSA300_RS10275	SAUSA300_1878	1007.52	1082.17	983.571	2268.2	2389.84	2372.83	821.275	931.776	967.601	1492.55	1574.39	1660.23
SAUSA300_RS10280	SAUSA300_1879	2666.44	2691.05	3143.77	2531.85	2727.78	2630.13	2317.42	2474.99	2600.52	2312.97	2345.03	2104.2
SAUSA300_RS10285		19.7392	25.5378	28.015	24.4623	33.2812	24.3001	14.7275	20.4786	36.3036	27.5069	37.0756	42.536
SAUSA300_RS10290	SAUSA300_1880	17733.2	17760.8	18973.5	25900.2	25812.1	23539.6	20140.3	21341.6	20457.4	28439.7	29464.5	29518.6
SAUSA300_RS10295	SAUSA300_1881	10136.9	10194.4	10752.9	14231.7	18002.6	18049.3	10690.4	11724	11943.1	19623.2	19513.7	21555.1
SAUSA300_RS10300	SAUSA300_1882	1040.42	1134.04	1715.01	4111.03	3941.26	4235.36	1239.71	1296.73	1980.4	4783.81	4715.22	4419.75
SAUSA300_RS10305	SAUSA300_1883	6600.29	7109.1	7475.75	2012.71	2045.51	1563.78	6188.15	6561.93	6839.15	4115.27	4078.32	3841.53
SAUSA300_RS10310	SAUSA300_1884	6670.2	6914.37	6124.94	6182.18	6151.9	6106.47	7466.85	7296.96	6379.06	6143.61	6394.22	5924.46
SAUSA300_RS10315	SAUSA300_1885	7519.81	7686.89	6020.79	7662.15	7699.47	7564.48	7593.33	7963.98	6541.31	7223.55	7164.86	6687.45
SAUSA300_RS10320	SAUSA300_1886	5897.08	6005.38	5003.12	6208	6934	6785.44	5563.53	5780.82	5212.9	6370.84	6072.46	5799.52
SAUSA300_RS10325	SAUSA300_1887	594.643	682.339	785.03	1463.66	1326.13	1389.39	630.684	747.469	936.484	1457.87	1645.89	1338.55
SAUSA300_RS10330	SAUSA300_1888	1153.1	1316	1222.92	1106.24	1406.77	1253.6	1272.63	1565.88	1259.51	2003.22	2048.43	2085.59
SAUSA300_RS10335	SAUSA300_1889	4001.3	4549.73	5000.68	5713.32	5444.03	5113.03	4251.92	5401.96	6302.74	6946.09	6815.29	6462.81
SAUSA300_RS10340	SAUSA300_1890	3955.24	4258.44	3723.56	1428.33	1285.17	1262.18	1627.82	1775.06	1699.6	1643.24	1844.51	1746.63
SAUSA300_RS10345		843.85	989.591	900.744	282.676	249.609	264.442	440.093	475.396	468.983	426.955	611.748	493.152
SAUSA300_RS10350	SAUSA300_1891	398.896	372.693	329.481	237.828	332.812	334.484	510.265	447.604	350.441	385.097	329.708	341.617
SAUSA300_RS10355	SAUSA300_1892	3726.59	3675.85	3090.79	2052.12	2643.29	2460.03	4089.05	3806.83	3343.63	2627.51	2530.41	2944.29
SAUSA300_RS10360	SAUSA300_1893	6852.79	6776.31	5162.68	3070.02	3091.31	2625.84	7581.2	7498.09	5289.21	3115.46	3140.83	3005.43
SAUSA300_RS10365	SAUSA300_1894	5863.36	5825.82	5659.64	3360.85	3407.48	2976.05	6834.43	7092.91	5685.58	3754.09	3753.91	3479.98
SAUSA300_RS10370	SAUSA300_1895	1538.83	1593.72	1688.21	2151.33	2199.12	2111.25	2086.11	2321.4	2218.96	3208.74	3156.72	2643.88
SAUSA300_RS10375	SAUSA300_1896	1292.09	1256.94	1374.56	1254.37	1474.61	1396.54	1657.28	1714.35	1671.45	1847.75	1735.93	1771.89
SAUSA300_RS10380		2.4674	3.99029	3.65413	17.6673	6.40023	11.4353	0	1.46276	5.92711	7.17571	5.29652	14.6217
SAUSA300_RS10385	SAUSA300_1897	1505.94	1360.69	1492.71	765.128	860.19	927.692	1163.47	1148.26	1390.65	894.572	852.739	1116.57
SAUSA300_RS10390	SAUSA300_1898	1338.98	1126.06	959.21	493.324	515.858	510.302	1082.91	958.837	819.423	450.874	390.618	462.579
SAUSA300_RS10395	SAUSA300_1899	7281.29	7124.26	8065.89	5433.36	4930.73	4892.9	7927.73	7939.12	8591.35	4960.81	4949.6	5048.49
SAUSA300_RS10400	SAUSA300_1900	18065.5	17117.5	15314.5	8124.22	10314.6	10288.9	19149.2	18730.6	16818.9	9596.32	9124.57	10850.7
SAUSA300_RS10405		1.64493	3.19223	5.4812	17.6673	17.9206	21.4413	3.4653	2.92551	4.44533	15.5474	7.94478	19.9387
SAUSA300_RS10410	SAUSA300_1901	3562.1	3485.12	3231.47	2137.74	2469.21	2036.92	3675.81	3446.99	3232.5	1715	1712.1	1694.79
SAUSA300_RS10415	SAUSA300_1902	5117.39	5066.87	5322.25	3726.43	3712.13	3797.96	5539.28	5294.45	5196.6	4210.95	4217.35	4152.58
SAUSA300_RS10420	SAUSA300_1903	121.725	122.103	146.165	9078.25	10173.8	12048.6	146.409	138.962	181.518	8543.88	8747.2	12144
SAUSA300_RS10425	SAUSA300_1904	379.979	458.085	383.075	266.368	312.331	311.613	558.779	435.902	458.61	442.502	397.239	350.922
SAUSA300_RS10430	SAUSA300_1905	653.861	675.157	778.939	1138.86	1066.28	1079.21	865.458	854.982	853.504	1384.91	1465.81	1533.95
SAUSA300_RS10435	SAUSA300_1906	3602.4	3501.08	3215.64	2766.96	2570.33	2295.64	3662.82	3827.3	3440.69	2855.93	3061.39	2950.93
SAUSA300_RS10440	SAUSA300_1907	717.191	793.269	772.849	563.993	573.46	540.32	787.489	853.519	842.391	678.105	696.492	784.257
SAUSA300_RS10445	SAUSA300_1908	846.318	808.432	1112.07	1409.3	1200.68	1129.24	963.353	1089.75	1338.05	1478.2	1559.82	1351.85
SAUSA300_RS10450	SAUSA300_1909	5004.71	5082.03	5581.08	2095.61	2233.68	1822.51	4688.55	4487.01	3688.15	2450.51	2624.42	2003.18
SAUSA300_RS10455	SAUSA300_1910	751.734	840.355	864.812	733.87	1056.04	764.738	880.186	870.341	966.86	713.984	758.726	1091.31
SAUSA300_RS10460	SAUSA300_1911	1827.52	1812.39	1951.31	2594.37	2386	2358.54	1692.8	1786.76	1895.19	2022.36	1975.6	2270.36
SAUSA300_RS10465	SAUSA300_1912	324.052	376.683	401.955	491.965	517.138	447.408	330.07	348.136	415.639	432.935	488.604	676.588
SAUSA300_RS10470	SAUSA300_1913	991.072	1054.23	1168.71	1754.49	1693.5	1728.17	936.497	942.016	1037.99	1646.83	1697.53	1975.26
SAUSA300_RS10475	SAUSA300_1914	139.819	203.505	268.579	418.578	377.613	430.255	151.607	133.111	187.445	453.266	442.259	346.934
SAUSA300_RS10480	SAUSA300_1915	37.011	42.2971	39.5864	455.271	348.172	350.207	24.2571	32.1807	51.8622	257.13	227.75	369.531
SAUSA300_RS10485		10.6921	10.3747	6.69924	297.625	396.814	390.231	12.9949	8.77654	5.18622	267.893	242.316	291.106
SAUSA300_RS10490	SAUSA300_1916	8767.49	8396.36	8450.79	4361.09	4358.55	4189.62	9933.28	10143.5	9470.04	5006.26	5225.01	4995.32
SAUSA300_RS10500		6888.98	6348.55	4348.42	1291.07	1309.49	1332.22	2815.55	2266.54	2465.68	631.463	709.733	708.49
SAUSA300_RS10510		1277.29	1466.83	1386.74	2518.26	1487.41	1455.15	1008.4	1062.69	1195.8	2027.14	2171.57	1964.63
SAUSA300_RS10520		789.568	858.71	832.533	644.175	935.713	936.268	692.193	632.643	769.784	997.424	773.291	1117.9
SAUSA300_RS10525	SAUSA300_1919	7689.24	8411.53	7217.52	14321.3	10746	9264.05	9380.56	6719.91	8460.21	7156.58	8123.53	6336.53
SAUSA300_RS10530	SAUSA300_1920	1185.17	1368.67	1688.82	2885.2	3066.99	2622.98	1061.25	1042.95	1672.19	1689.88	1701.51	1999.19
SAUSA300_RS10540	SAUSA300_1922	3591.71	3529.81	2703.45	777.359	887.071	731.862	1529.93	1622.2	1119.48	693.652	583.941	551.639
SAUSA300_RS10545	SAUSA300_1923	50.9929	41.499	27.406	65.2329	75.5227	57.1767	58.0437	54.122	28.8947	74.1491	71.503	45.1945
SAUSA300_RS10550	SAUSA300_1924	24.674	19.9514	15.2256	43.4886	25.6009	21.4413	22.5244	18.2845	9.63156	37.0745	39.7239	19.9387
SAUSA300_RS10555		12.337	11.1728	10.3534	73.387	71.6825	160.095	14.7275	15.359	6.668	69.3652	42.3721	51.8407
SAUSA300_RS10565	SAUSA300_1925	39.4784	36.7106	37.1504	42.1296	30.7211	27.1589	31.1877	41.6886	17.7813	63.3855	59.5858	26.585
SAUSA300_RS10570	SAUSA300_1926	27.1414	34.3165	15.8346	42.1296	29.441	20.0118	42.4499	27.7924	25.1902	31.0948	23.8343	15.951
SAUSA300_RS10575	SAUSA300_1927	2.4674	7.18252	4.87218	4.07706	8.96032	4.28825	5.19795	8.04517	2.96356	14.3514	9.2689	3.98775
SAUSA300_RS10580	SAUSA300_1928	656.328	596.947	455.549	845.31	714.265	678.973	595.165	635.568	449.72	924.471	971.911	688.551
SAUSA300_RS10585	SAUSA300_1929	157.914	158.813	96.8345	258.214	192.007	195.83	145.542	132.38	94.0929	303.772	303.226	223.314
SAUSA300_RS10590	SAUSA300_1930	668.665	698.3	476.864	933.646	860.19	706.132	628.951	594.611	442.311	1285.65	1355.91	792.233
[truncated: 847 more rows]

## Sheet: Δagr condition
locus_tag	baseMean	log2FoldChange	lfcSE	stat	pvalue	padj	old_locus_tag	pan_gene_symbol	product
SAUSA300_RS10770	446.156	7.17993	0.352496	18.9504	4.38363e-80	1.85071e-78			hypothetical protein
SAUSA300_RS04340	1699.55	6.78098	0.213192	29.4616	8.94067e-191	1.50986e-188	SAUSA300_0804	-	transcriptional regulator
SAUSA300_RS15215	1904.52	6.77305	0.22529	27.8443	1.26272e-170	1.42161e-168			hypothetical protein
SAUSA300_RS04355	8646.71	6.76486	0.191192	32.7673	1.72043e-235	6.64084e-233	SAUSA300_0807	-	hypothetical protein
SAUSA300_RS06840	15711.8	6.75669	0.151355	41.3379	0	0	SAUSA300_1259	umuC	DNA repair protein MucB
SAUSA300_RS15875	1027.83	6.70123	0.244543	25.3584	7.2536e-142	6.32233e-140	NA	NA	NA
SAUSA300_RS10760	2249.04	6.62337	0.231035	26.504	8.708e-155	8.40322e-153	SAUSA300_1962	-	hypothetical protein
SAUSA300_RS01935	4383.15	6.62094	0.215135	28.4517	4.64119e-178	5.45239e-176	SAUSA300_0365	-	hypothetical protein
SAUSA300_RS04360	4899.4	6.61495	0.187892	32.5451	2.4593e-232	8.30628e-230	SAUSA300_0808	-	hypothetical protein
SAUSA300_RS10800	2370.27	6.6042	0.162693	37.5198	0	0			transcriptional regulator
SAUSA300_RS10795	2312.4	6.52137	0.193444	31.1273	1.03057e-212	2.3205e-210			hypothetical protein
SAUSA300_RS04345	4799.58	6.51693	0.242577	24.8042	8.06983e-136	6.60748e-134	SAUSA300_0805	-	hypothetical protein
SAUSA300_RS10785	10641.6	6.47101	0.129278	46.1873	0	0	SAUSA300_1966	-	oxidoreductase
SAUSA300_RS10765	1311.1	6.42189	0.217352	27.2456	1.87249e-163	2.02379e-161	SAUSA300_1963	-	hypothetical protein
SAUSA300_RS15890	2008.69	6.40042	0.247618	23.8288	1.68169e-125	1.22808e-123	NA	NA	NA
SAUSA300_RS06715	3986.61	6.35055	0.186774	31.3243	2.17825e-215	5.35057e-213			hypothetical protein
SAUSA300_RS10710	186.705	6.31138	0.43108	13.481	2.02385e-41	4.34004e-40	SAUSA300_1952	-	hypothetical protein
SAUSA300_RS15500	1146.14	6.22069	0.257687	22.2002	3.41888e-109	2.19948e-107			hypothetical protein
SAUSA300_RS04350	987.733	6.12965	0.275932	20.4023	1.59459e-92	7.97888e-91	SAUSA300_0806	-	hypothetical protein
SAUSA300_RS10775	2516.21	6.06522	0.161923	34.3695	7.19122e-259	3.23845e-256	SAUSA300_1964	-	hypothetical protein
SAUSA300_RS04365	30099.5	6.05854	0.173772	31.9875	1.62761e-224	4.39781e-222	SAUSA300_0809	-	primase
SAUSA300_RS10420	5029.25	6.00824	0.183027	30.0953	5.58356e-199	1.07763e-196	SAUSA300_1903	-	YolD-like family protein
SAUSA300_RS10755	12250.5	5.94875	0.210476	25.8878	9.14787e-148	8.52329e-146	SAUSA300_1961	-	ATPase
SAUSA300_RS04375	1514.82	5.90911	0.16897	32.0123	7.36384e-225	2.21079e-222	SAUSA300_0811	-	hypothetical protein
SAUSA300_RS04370	6235.44	5.84857	0.177854	30.0728	1.09898e-198	1.97963e-196	SAUSA300_0810	-	hypothetical protein
SAUSA300_RS10750	5555.33	5.64559	0.193436	26.6011	6.6005e-156	6.60539e-154	SAUSA300_1960	recT	recombinase
SAUSA300_RS10720	658.893	5.61904	0.217353	23.5517	1.2057e-122	8.35332e-121	SAUSA300_1954	-	hypothetical protein
SAUSA300_RS04315	4809.41	5.55164	0.139721	36.1553	3.07209e-286	2.07519e-283	SAUSA300_0799	int	site-specific integrase
SAUSA300_RS10700	403.51	5.52327	0.236328	21.2555	2.93031e-100	1.55249e-98	SAUSA300_1950	-	hypothetical protein
SAUSA300_RS10745	1367.72	5.52088	0.204537	24.5476	4.59355e-133	3.54622e-131	SAUSA300_1959	-	MBL fold metallo-hydrolase
SAUSA300_RS10705	200.443	5.46883	0.670472	7.41095	1.25396e-13	1.11454e-12	SAUSA300_1951	-	hypothetical protein
SAUSA300_RS10690	387.507	5.46083	0.266823	18.5922	3.71615e-77	1.47662e-75			hypothetical protein
SAUSA300_RS10740	1443.36	5.42256	0.172076	28.6069	5.52193e-180	6.78193e-178	SAUSA300_1958	ssb2	single-stranded DNA-binding protein
SAUSA300_RS05920	18172.6	5.37595	0.53565	9.10286	8.79802e-20	1.06126e-18	SAUSA300_1092	pyrP	uracil permease
SAUSA300_RS10715	409.519	5.32468	0.221477	21.7841	3.28049e-105	1.92693e-103	SAUSA300_1953	-	hypothetical protein
SAUSA300_RS10735	2332.64	5.29288	0.224291	21.3691	2.59328e-101	1.40141e-99	SAUSA300_1957	dnaD2	replication protein DnaD
SAUSA300_RS10695	1544.14	5.2233	0.229444	20.5859	3.67493e-94	1.87352e-92	SAUSA300_1949	dut	dUTP pyrophosphatase
SAUSA300_RS10725	1105.27	5.20547	0.205971	22.8453	1.62664e-115	1.072e-113	SAUSA300_1955	rusA	Holliday junction DNA helicase
SAUSA300_RS05915	7701.38	5.15958	0.180221	25.8549	2.14566e-147	1.93252e-145	SAUSA300_1091	pyrR	bifunctional pyrimidine operon transcriptional regulator/uracil phosphoribosyltransferase
SAUSA300_RS10730	485.605	5.11143	0.234308	19.6811	3.13265e-86	1.45938e-84	SAUSA300_1956	-	hypothetical protein
SAUSA300_RS10685	135.788	5.10979	0.379244	12.1552	5.38185e-34	9.56694e-33	SAUSA300_1948	-	DUF1381 domain-containing protein
SAUSA300_RS04380	18545.3	5.08877	0.159849	28.707	3.12095e-181	4.01562e-179	SAUSA300_0812	-	phage capsid protein
SAUSA300_RS10485	139.387	4.9504	0.313801	14.1823	1.18e-45	2.82155e-44			hypothetical protein
SAUSA300_RS10680	1686.13	4.92604	0.152278	29.0654	9.81711e-186	1.3961e-183	SAUSA300_1947	-	hypothetical protein
SAUSA300_RS10670	165.219	4.91925	0.337668	13.0875	3.87945e-39	7.88142e-38	SAUSA300_1945	-	hypothetical protein
SAUSA300_RS10835	3582.01	4.81458	0.179018	24.1014	2.41646e-128	1.81369e-126	SAUSA300_1972	int3	site-specific integrase
SAUSA300_RS04385	3422.81	4.77028	0.118752	35.9597	3.56621e-283	1.92718e-280	SAUSA300_0813	-	hypothetical protein
SAUSA300_RS10675	166.409	4.75729	0.291339	14.6128	2.32598e-48	6.16157e-47	SAUSA300_1946	-	transcriptional activator RinB
SAUSA300_RS05925	19497	4.54199	0.283562	14.2543	4.21416e-46	1.03515e-44	SAUSA300_1093	pyrB	aspartate carbamoyltransferase
SAUSA300_RS05930	38522.4	4.45574	0.298454	13.2541	4.27336e-40	8.81421e-39	SAUSA300_1094	pyrC	dihydroorotase
SAUSA300_RS05625	1.5369	4.43585	1.82779	2.15334	0.0312923	NA			hypothetical protein
SAUSA300_RS00725	761.254	4.38911	0.283145	13.7354	6.23229e-43	1.3803e-41	SAUSA300_0138	deoD1	purine-nucleoside phosphorylase
SAUSA300_RS10665	1595.01	4.31309	0.175446	21.7336	9.86945e-105	5.55568e-103	SAUSA300_1944	-	hypothetical protein
SAUSA300_RS10660	265.028	4.22629	0.21325	17.4738	2.26969e-68	8.06935e-67	SAUSA300_1943	-	HNH endonuclease
SAUSA300_RS07795	1.27733	4.18047	1.90835	1.92862	0.0537783	NA	SAUSA300_1428	-	hypothetical protein
SAUSA300_RS04335	2160.35	4.12099	0.19675	18.404	1.21972e-75	4.70813e-74	SAUSA300_0803	-	transcriptional regulator
SAUSA300_RS05575	2.47199	4.09779	1.56637	2.29689	0.0216252	NA			hypothetical protein
SAUSA300_RS02690	590.34	4.07654	0.285929	12.5085	6.70882e-36	1.26764e-34	SAUSA300_0502	rrfB	5S ribosomal RNA
SAUSA300_RS02665	1519.04	4.02168	0.246818	14.2683	3.44961e-46	8.55124e-45	SAUSA300_0497	rrfC	5S ribosomal RNA
SAUSA300_RS10655	157.894	3.98234	0.272167	12.7949	1.75151e-37	3.40474e-36			hypothetical protein
SAUSA300_RS02450	671.725	3.91622	0.290589	11.7562	6.56127e-32	1.12206e-30	SAUSA300_0457	rrfA	5S ribosomal RNA
SAUSA300_RS12415	14812.4	3.8185	0.134344	24.7016	1.02923e-134	8.17934e-133	SAUSA300_2249	ssaA	CHAP domain-containing protein
SAUSA300_RS06745	2544.51	3.81397	0.113555	29.1839	3.10728e-187	4.66437e-185	SAUSA300_1242	sbcD	exonuclease sbcCD subunit D
SAUSA300_RS04330	2075.02	3.80664	0.238548	13.8615	1.08364e-43	2.43999e-42	SAUSA300_0802	-	hypothetical protein
SAUSA300_RS05935	26978.2	3.7573	0.46204	7.04983	1.7913e-12	1.48015e-11	SAUSA300_1095	carA	carbamoyl-phosphate synthase small chain
SAUSA300_RS14695	928.055	3.68159	0.127654	24.9234	4.14831e-137	3.50273e-135	SAUSA300_2647	rnpA	ribonuclease P protein component
SAUSA300_RS10810	15255.6	3.64211	0.131951	23.8127	2.46569e-125	1.75323e-123	SAUSA300_1969	-	XRE family transcriptional regulator
SAUSA300_RS10955	101.84	3.63182	0.300455	10.4236	1.93521e-25	2.87304e-24			hypothetical protein
SAUSA300_RS14700	11179.1	3.61901	0.182756	17.0665	2.63448e-65	9.12611e-64	SAUSA300_2648	rpmH	50S ribosomal protein L34
SAUSA300_RS11700	1804.8	3.55463	0.510471	5.98395	2.17784e-09	1.54712e-08			hypothetical protein
SAUSA300_RS10650	783.259	3.50344	0.18404	16.3194	7.17977e-60	2.20452e-58	SAUSA300_1941	-	terminase
SAUSA300_RS01995	42.3644	3.50055	0.429696	6.98296	2.89033e-12	2.37376e-11			hypothetical protein
SAUSA300_RS14040	3.09822	3.45388	1.40846	2.09724	0.0359726	NA			hypothetical protein
SAUSA300_RS14015	12561.1	3.44174	0.176324	16.6837	1.7223e-62	5.67518e-61	SAUSA300_2526	pyrD	dihydroorotate dehydrogenase (quinone)
SAUSA300_RS12815	1.60208	3.43395	1.89673	1.54685	0.121899	NA			hypothetical protein
SAUSA300_RS11085	208.127	3.35309	0.340654	8.37534	5.50633e-17	5.78915e-16	SAUSA300_2015	rrfE	5S ribosomal RNA
SAUSA300_RS14570	2280.88	3.32772	0.217544	12.9983	1.25027e-38	2.50239e-37	SAUSA300_2622	-	sulfurtransferase
SAUSA300_RS05785	116.252	3.27233	0.313138	8.85335	8.49287e-19	9.64191e-18	SAUSA300_1066	trnaR	tRNA-Arg
SAUSA300_RS02185	2270.26	3.26041	0.267901	10.3039	6.76951e-25	9.83398e-24	SAUSA300_0407	ssl11	hypothetical protein
SAUSA300_RS07270	3196.87	3.25165	0.209291	13.1475	1.75925e-39	3.60114e-38	SAUSA300_1334	-	PepSY domain-containing protein
SAUSA300_RS11885	1.43555	3.24828	1.78983	1.5355	0.124662	NA			hypothetical protein
SAUSA300_RS04325	2418.71	3.24556	0.17641	15.5635	1.28783e-54	3.70183e-53	SAUSA300_0801	seq	enterotoxin
SAUSA300_RS01270	0.666554	3.22825	2.64802	1.0303	0.302871	NA			hypothetical protein
SAUSA300_RS09075	0.648026	3.19586	2.35268	1.14587	0.251849	NA	SAUSA300_1663	-	hypothetical protein
SAUSA300_RS04320	3489.59	3.15653	0.143503	18.512	1.65267e-76	6.47177e-75	SAUSA300_0800	sek	exotoxin
SAUSA300_RS05940	91255.7	3.10921	0.292362	8.92458	4.4739e-19	5.16602e-18	SAUSA300_1096	carB	carbamoyl-phosphate synthase large chain
SAUSA300_RS08640	7.02033	3.06009	0.871905	2.93621	0.00332252	0.0113927			hypothetical protein
SAUSA300_RS04170	2155.23	3.05681	0.202155	12.6478	1.15085e-36	2.20539e-35	SAUSA300_0773	vwb	coagulase
SAUSA300_RS10815	7227.73	3.00845	0.132866	18.8795	1.68075e-79	6.98673e-78	SAUSA300_1970	-	ATP-dependent helicase
SAUSA300_RS10480	161.568	3.00449	0.293237	8.54085	1.33233e-17	1.4229e-16	SAUSA300_1915	-	hypothetical protein
SAUSA300_RS02435	31.1963	2.9968	0.430469	5.80018	6.62442e-09	4.58953e-08			hypothetical protein
SAUSA300_RS06625	459.579	2.9226	0.191297	12.6641	9.34672e-37	1.80392e-35	SAUSA300_1222	nuc2	thermonuclease
SAUSA300_RS13900	1133.03	2.91098	0.216822	11.1196	1.00728e-28	1.62974e-27	SAUSA300_2503	-	CHAP domain-containing protein
SAUSA300_RS14020	2521.88	2.90077	0.163842	14.653	1.28968e-48	3.45021e-47	SAUSA300_2527	-	hypothetical protein
SAUSA300_RS06850	12888.9	2.90044	0.169776	14.1388	2.18921e-45	5.1888e-44	SAUSA300_1261	-	aminopeptidase
SAUSA300_RS04000	14119.1	2.88662	0.132564	18.0035	1.82775e-72	6.67377e-71	SAUSA300_0741	uvrB	excinuclease ABC subunit B
SAUSA300_RS07500	1386.81	2.8799	0.178027	13.3682	9.27904e-41	1.94356e-39	SAUSA300_1373	fer	ferredoxin
SAUSA300_RS13710	538.715	2.84934	0.14753	15.9245	4.28406e-57	1.27204e-55	SAUSA300_2471	-	transcriptional regulator
SAUSA300_RS00100	6.36648	2.84864	0.877557	2.67634	0.00744304	0.0240276	SAUSA300_0019	trnaD	tRNA-Asp
SAUSA300_RS11455	16664.8	2.84061	0.166138	14.0884	4.47776e-45	1.05208e-43	SAUSA300_2081	pyrG	CTP synthetase
SAUSA300_RS14690	4636.81	2.8172	0.130365	17.7748	1.10881e-70	3.99466e-69	SAUSA300_2646	trmE	tRNA uridine-5-carboxymethylaminomethyl(34) synthesis GTPase MnmE
SAUSA300_RS01180	7803.64	2.81503	0.152344	15.196	3.75756e-52	1.0576e-50	SAUSA300_0224	coa	coagulase
SAUSA300_RS02315	1685.61	2.7157	0.182148	12.1643	4.81715e-34	8.61983e-33	SAUSA300_0432	-	sodium-dependent transporter
SAUSA300_RS02190	6628.57	2.71259	0.22209	9.96256	2.22267e-23	3.07982e-22	SAUSA300_0408	-	hypothetical protein
SAUSA300_RS05945	19913.6	2.65728	0.270628	7.97137	1.56923e-15	1.57623e-14	SAUSA300_1097	pyrF	orotidine-5'-phosphate decarboxylase
SAUSA300_RS10235	0.99111	2.65594	1.96997	1.0944	0.273778	NA			hypothetical protein
SAUSA300_RS11765	0.991271	2.65594	1.9699	1.09444	0.273763	NA			hypothetical protein
SAUSA300_RS02125	0.444632	2.64627	3.60713	0.595007	0.551839	NA			hypothetical protein
SAUSA300_RS06750	7029.81	2.63324	0.134205	15.8954	6.82436e-57	2.00429e-55	SAUSA300_1243	sbcC	nuclease SbcCD subunit C
SAUSA300_RS14740	0.425907	2.59514	3.07029	0.682392	0.494991	NA	SAUSA300_pUSA030001		hypothetical protein
SAUSA300_RS01950	1970.3	2.58378	0.184038	11.3225	1.01501e-29	1.65214e-28	SAUSA300_0368	rpsR	30S ribosomal protein S18
SAUSA300_RS11555	1079.62	2.58312	0.139681	14.9134	2.69799e-50	7.28997e-49	SAUSA300_2098	czrA	transcriptional regulator
SAUSA300_RS02310	15.3064	2.58198	0.582949	3.57146	0.000354994	0.00143592	SAUSA300_0431	-	hypothetical protein
SAUSA300_RS01130	1324.65	2.56558	0.227455	9.0813	1.07287e-19	1.2884e-18	SAUSA300_0215	-	membrane protein
SAUSA300_RS00090	1905.59	2.55727	0.146475	14.0452	8.2483e-45	1.88872e-43	SAUSA300_0017	purA	adenylosuccinate synthetase
SAUSA300_RS10035	193.87	2.5391	0.363007	5.61726	1.94006e-08	1.29754e-07	SAUSA300_1837	rrfC	5S ribosomal RNA
SAUSA300_RS03895	274.109	2.514	0.250844	8.02887	9.83768e-16	1.00307e-14	SAUSA300_0723	-	GrpB family protein
SAUSA300_RS07810	4.29761	2.5084	0.978807	2.05189	0.0401804	NA	SAUSA300_1431	-	hypothetical protein
SAUSA300_RS00095	5.14126	2.50238	0.916582	2.18461	0.0289172	NA	SAUSA300_0018	trnaE	tRNA-Glu
SAUSA300_RS06735	1.8058	2.49701	1.64961	1.21059	0.226051	NA			hypothetical protein
SAUSA300_RS11210	37410.8	2.49321	0.197501	10.0922	5.98414e-24	8.46552e-23	SAUSA300_2037	cshA	DEAD/DEAH box family ATP-dependent RNA helicase
SAUSA300_RS12700	1837.18	2.48563	0.136647	14.5312	7.69116e-48	1.99822e-46	SAUSA300_2299	-	HlyD family secretion protein
SAUSA300_RS05955	5186.17	2.48227	0.254121	7.8005	6.16639e-15	5.95056e-14	SAUSA300_1099	-	hypothetical protein
SAUSA300_RS10645	723.433	2.47126	0.182136	10.823	2.67916e-27	4.18445e-26	SAUSA300_1940		phage portal protein
SAUSA300_RS11990	42601	2.45665	0.137022	14.2798	2.92328e-46	7.31361e-45	SAUSA300_2172	rplM	50S ribosomal protein L13
SAUSA300_RS11985	22532.8	2.43432	0.12338	15.6777	2.14901e-55	6.24368e-54	SAUSA300_2171	rpsI	30S ribosomal protein S9
SAUSA300_RS06370	39806.6	2.42441	0.0988703	19.464	2.21719e-84	9.98473e-83	SAUSA300_1178	recA	DNA recombination/repair protein RecA
SAUSA300_RS04005	23512.7	2.40501	0.125849	15.1373	9.18768e-52	2.53318e-50	SAUSA300_0742	uvrA	excinuclease ABC subunit A
SAUSA300_RS12230	96.7878	2.38713	0.256405	7.35997	1.8395e-13	1.61375e-12	SAUSA300_2216	-	MarR family transcriptional regulator
SAUSA300_RS09835	3184.68	2.3724	0.208169	8.9946	2.37096e-19	2.78536e-18	SAUSA300_1797	-	transcriptional regulator
SAUSA300_RS07555	1.53755	2.36948	1.61359	1.15859	0.246624	NA	SAUSA300_1384	-	phage holin
SAUSA300_RS01940	22176.6	2.36631	0.111049	16.8062	2.1973e-63	7.32975e-62	SAUSA300_0366	rpsF	30S ribosomal protein S6
SAUSA300_RS11420	13204.4	2.35924	0.122382	15.192	3.99376e-52	1.11249e-50	SAUSA300_2074	rpmE2	50S ribosomal protein L31 type B
SAUSA300_RS11415	2670.74	2.35703	0.189025	9.82424	8.85397e-23	1.19617e-21	SAUSA300_2073	tdk	thymidine kinase
SAUSA300_RS12155	22242.7	2.34988	0.108468	17.0546	3.23024e-65	1.10483e-63	SAUSA300_2205	rpsJ	30S ribosomal protein S10
SAUSA300_RS12145	32197.3	2.32921	0.111705	16.3753	2.86875e-60	8.90961e-59	SAUSA300_2203	rplD	50S ribosomal protein L4
SAUSA300_RS11685	117.375	2.31381	0.351611	5.15858	2.48831e-07	1.49742e-06	SAUSA300_2122	rrfF	5S ribosomal RNA
SAUSA300_RS11235	513.838	2.31277	0.140958	12.8604	7.52117e-38	1.48337e-36	SAUSA300_2042	-	hypothetical protein
SAUSA300_RS08425	16495.3	2.30848	0.125085	14.458	2.23167e-47	5.74283e-46	SAUSA300_1545	rpsT	30S ribosomal protein S20
SAUSA300_RS10820	1655.47	2.27696	0.197301	9.00634	2.1305e-19	2.5138e-18			hypothetical protein
SAUSA300_RS03930	3094.77	2.26841	0.108822	16.2505	2.21374e-59	6.64615e-58	SAUSA300_0730	gdpS	GGDEF domain-containing protein
SAUSA300_RS12715	0.787286	2.26596	2.62669	0.672314	0.501384	NA			hypothetical protein
SAUSA300_RS07820	0.787519	2.26331	2.29815	0.767272	0.44292	NA	SAUSA300_1433	-	transcriptional regulator
SAUSA300_RS05520	19010.6	2.25987	0.144396	12.1878	3.61023e-34	6.50322e-33	SAUSA300_1026	-	DNA-binding protein
SAUSA300_RS06960	44.828	2.25345	0.352722	4.9712	6.65386e-07	3.86639e-06	SAUSA300_1282	pstC	phosphate ABC transporter permease subunit PstC
SAUSA300_RS05950	8223.99	2.22418	0.25658	6.71988	1.81877e-11	1.44539e-10	SAUSA300_1098	pyrE	orotate phosphoribosyltransferase
SAUSA300_RS02830	12165.7	2.22281	0.163445	10.5406	5.61264e-26	8.42519e-25	SAUSA300_0529	rplGB	50S ribosomal protein L7ae-like protein
SAUSA300_RS03860	4.97905	2.21561	0.914126	1.87678	0.0605484	NA			hypothetical protein
SAUSA300_RS07670	2.83927	2.2046	1.17405	1.4519	0.146529	NA	SAUSA300_1406	-	HNH endonuclease
SAUSA300_RS10555	33.6561	2.19444	0.4106	4.12675	3.67924e-05	0.000174716			hypothetical protein
SAUSA300_RS01440	330.318	2.18504	0.227385	7.4105	1.2582e-13	1.11464e-12	SAUSA300_0268	-	MFS transporter
SAUSA300_RS09700	77.8553	2.17907	0.254032	6.60966	3.85191e-11	3.02554e-10	SAUSA300_1772	trnaS	tRNA-Ser
SAUSA300_RS01945	22924.4	2.17881	0.12588	13.3366	1.41727e-40	2.94575e-39	SAUSA300_0367	ssb	single-stranded DNA-binding protein
SAUSA300_RS00610	42.7883	2.17279	0.334743	4.99725	5.81548e-07	3.40855e-06	SAUSA300_0118	sbnA	siderophore biosynthesis protein SbnA
SAUSA300_RS10640	410.251	2.16964	0.21921	7.61664	2.60367e-14	2.42591e-13	SAUSA300_1939	-	peptidase
SAUSA300_RS07285	2210.44	2.16886	0.143111	11.6613	2.01001e-31	3.3944e-30	SAUSA300_1336	-	RNA methyltransferase
SAUSA300_RS14685	7834.68	2.16523	0.12969	12.8401	9.77109e-38	1.91315e-36	SAUSA300_2645	gidA	tRNA uridine-5-carboxymethylaminomethyl(34) synthesis enzyme MnmG
SAUSA300_RS12140	14829.8	2.16233	0.118277	14.0545	7.2299e-45	1.66967e-43	SAUSA300_2202	rplW	50S ribosomal protein L23
SAUSA300_RS10615	127.18	2.15884	0.321369	5.16179	2.44595e-07	1.48183e-06	SAUSA300_1935	-	hypothetical protein
SAUSA300_RS02670	873.488	2.15717	0.150173	11.0351	2.58771e-28	4.13727e-27	SAUSA300_0498	trnaA	tRNA-Ala
SAUSA300_RS02320	1047.2	2.15712	0.156535	10.5862	3.45162e-26	5.21021e-25	SAUSA300_0433	mccA	cysteine synthase
SAUSA300_RS00185	7.68073	2.14735	0.772528	2.13241	0.032973	0.0929991	SAUSA300_0036	-	hypothetical protein
SAUSA300_RS03060	1942.2	2.13383	0.166145	9.83377	8.05461e-23	1.09365e-21	SAUSA300_0572	mvaK1	mevalonate kinase
SAUSA300_RS13770	309.701	2.12772	0.160949	10.1133	4.82397e-24	6.89649e-23	SAUSA300_2482	-	CHAP domain-containing protein
SAUSA300_RS00040	2455.46	2.12066	0.125132	12.9516	2.30152e-38	4.57258e-37	SAUSA300_0007	nnrD	NAD(P)H-hydrate dehydratase
SAUSA300_RS09735	273.074	2.11771	0.214689	7.53511	4.87905e-14	4.51479e-13	SAUSA300_1779	trnaM	tRNA-Met
SAUSA300_RS05530	2462.52	2.11497	0.229155	7.04748	1.82182e-12	1.50078e-11	SAUSA300_1027	rpmF	50S ribosomal protein L32
SAUSA300_RS02410	6.85449	2.11482	0.76617	2.10765	0.0350615	0.0983761			hypothetical protein
SAUSA300_RS12130	17126.7	2.11321	0.159678	10.1029	5.36319e-24	7.62702e-23	SAUSA300_2200	rpsS	30S ribosomal protein S19
SAUSA300_RS05430	13573.1	2.1114	0.147418	10.9308	8.21037e-28	1.28979e-26	SAUSA300_1009	typA	translational GTPase TypA
SAUSA300_RS15885	14.567	2.10883	0.579662	2.77546	0.00551229	0.0182976	NA	NA	NA
SAUSA300_RS09380	102.145	2.10843	0.277493	5.79631	6.77918e-09	4.68474e-08	SAUSA300_1717	arsR	transcriptional regulator
SAUSA300_RS08565	1544.39	2.09959	0.208404	7.67544	1.64854e-14	1.55747e-13	SAUSA300_1571	-	O-methyltransferase
SAUSA300_RS11475	1421.16	2.09869	0.137718	11.6085	3.73311e-31	6.26514e-30	SAUSA300_2084	coaA	type II pantothenate kinase
SAUSA300_RS09565	5.46209	2.09546	0.97089	1.6433	0.100322	NA			hypothetical protein
SAUSA300_RS04455	1.29675	2.09151	1.80489	0.881779	0.377896	NA			hypothetical protein
SAUSA300_RS12135	66555.6	2.08925	0.10931	14.5389	6.86574e-48	1.80109e-46	SAUSA300_2201	rplB	50S ribosomal protein L2
SAUSA300_RS11240	526.806	2.0871	0.202337	7.84384	4.3697e-15	4.26243e-14	SAUSA300_2043	-	hypothetical protein
SAUSA300_RS02495	227.658	2.08623	0.185091	8.57	1.03483e-17	1.10957e-16	SAUSA300_0465	-	hypothetical protein
SAUSA300_RS12125	29732.8	2.0786	0.109629	14.3995	5.2115e-47	1.31602e-45	SAUSA300_2199	rplV	50S ribosomal protein L22
SAUSA300_RS13705	244.08	2.07582	0.168096	9.37452	6.94924e-21	8.69298e-20	SAUSA300_2470	sdaAB	L-serine dehydratase, iron-sulfur-dependent subunit beta
SAUSA300_RS10625	60.693	2.06541	0.466306	3.35704	0.000787827	0.00301944			phage head-tail adapter protein
SAUSA300_RS13365	35.7566	2.05785	0.394343	3.95049	7.79914e-05	0.000354173	SAUSA300_2414	cntK	diaminopimelate epimerase
SAUSA300_RS02800	57972.1	2.04817	0.125419	12.3439	5.25298e-35	9.85662e-34	SAUSA300_0523	rplA	50S ribosomal protein L1
SAUSA300_RS10630	51.5022	2.03494	0.361641	4.24439	2.19191e-05	0.000107292	SAUSA300_1937	-	hypothetical protein
SAUSA300_RS10405	9.09667	2.03483	0.677516	2.26537	0.0234898	0.0687644			hypothetical protein
SAUSA300_RS00190	18.8375	2.03433	0.553175	2.77368	0.00554269	0.0183759			hypothetical protein
SAUSA300_RS05905	1373.88	2.03085	0.175154	8.74002	2.33071e-18	2.62399e-17	SAUSA300_1089	lspA	lipoprotein signal peptidase
SAUSA300_RS03075	435.554	2.01451	0.235815	6.42245	1.34099e-10	1.01494e-09	SAUSA300_0575	-	hypothetical protein
SAUSA300_RS06710	11151.1	1.9975	0.111505	13.4299	4.03857e-41	8.52517e-40	SAUSA300_1237	lexA	LexA repressor
SAUSA300_RS10020	358.12	1.98513	0.250125	5.93753	2.89353e-09	2.03073e-08	SAUSA300_1834	trnaK	tRNA-Lys
SAUSA300_RS12235	349.228	1.98021	0.157593	9.39264	5.85166e-21	7.35404e-20	SAUSA300_2217	-	MFS transporter
SAUSA300_RS05545	266.063	1.97966	0.226921	6.52057	7.00402e-11	5.37638e-10	SAUSA300_1030	isdC	iron-regulated surface determinant protein C
SAUSA300_RS08730	23085.3	1.97807	0.108844	13.5797	5.28731e-42	1.14291e-40	SAUSA300_1603	rplU	50S ribosomal protein L21
SAUSA300_RS00605	1989.66	1.97755	0.192183	7.68824	1.4917e-14	1.41423e-13	SAUSA300_0117	sirA	iron ABC transporter substrate-binding protein
SAUSA300_RS04980	30.7184	1.95294	0.398552	3.64555	0.000266823	0.00110746	SAUSA300_0927	trnaN	tRNA-Asn
SAUSA300_RS11325	18.4678	1.95206	0.525376	2.76385	0.00571244	0.0188232			hypothetical protein
SAUSA300_RS10605	90.8921	1.95151	0.37108	3.91159	9.16894e-05	0.000410853	SAUSA300_1934	-	phage tail protein
SAUSA300_RS12150	40919.2	1.94675	0.0881114	16.4196	1.38576e-60	4.40509e-59	SAUSA300_2204	rplC	50S ribosomal protein L3
SAUSA300_RS08875	15927.9	1.93143	0.134969	10.6057	2.8048e-26	4.25763e-25	SAUSA300_1627	infC	translation initiation factor IF-3
SAUSA300_RS13910	1905.95	1.92912	0.193906	7.37016	1.70425e-13	1.49996e-12	SAUSA300_2505	-	N-acetyltransferase
SAUSA300_RS10635	581.866	1.92831	0.226575	6.30389	2.9027e-10	2.16063e-09	SAUSA300_1938	-	phage major capsid protein
SAUSA300_RS12660	2041.27	1.92784	0.277239	5.15022	2.60179e-07	1.55876e-06	SAUSA300_2291	gltS	sodium/glutamate symporter
SAUSA300_RS08865	5999.44	1.91859	0.115757	12.2549	1.58093e-34	2.92581e-33	SAUSA300_1625	rplT	50S ribosomal protein L20
SAUSA300_RS13165	158.855	1.91055	0.214708	6.56962	5.04438e-11	3.92793e-10	SAUSA300_2380	-	AraC family transcriptional regulator
SAUSA300_RS14270	72504.1	1.90732	0.128554	10.9473	6.8463e-28	1.0818e-26	SAUSA300_2565	clfB	clumping factor B
SAUSA300_RS06580	50.2565	1.90492	0.354164	3.96687	7.28236e-05	0.000332943	SAUSA300_1213	-	hypothetical protein
SAUSA300_RS14680	2063.62	1.90442	0.145286	9.66657	4.18146e-22	5.40589e-21	SAUSA300_2644	gidB	ribosomal RNA small subunit methyltransferase G
SAUSA300_RS06225	318.081	1.89947	0.165541	8.45389	2.81764e-17	2.99735e-16			hypothetical protein
SAUSA300_RS10610	122.097	1.88701	0.37261	3.72242	0.000197323	0.000849237			hypothetical protein
SAUSA300_RS06125	1112.52	1.88419	0.132839	10.42	2.00923e-25	2.96663e-24	SAUSA300_1132	rimM	ribosome maturation factor RimM
SAUSA300_RS03950	164.153	1.8835	0.192805	7.17565	7.19641e-13	6.09552e-12	SAUSA300_0734	comFA	comf operon protein 1
SAUSA300_RS10380	5.76309	1.87843	0.981296	1.4047	0.160111	0.374238			hypothetical protein
SAUSA300_RS04180	310.783	1.87661	0.174998	7.86641	3.64976e-15	3.58605e-14	SAUSA300_0775	-	hypothetical protein
SAUSA300_RS07280	428.604	1.86675	0.184697	7.39998	1.36206e-13	1.20271e-12	SAUSA300_1335	-	DUF4889 domain-containing protein
SAUSA300_RS14280	470.407	1.86634	0.158904	8.59852	8.07526e-18	8.76279e-17	SAUSA300_2567	arcC	carbamate kinase 2
SAUSA300_RS00730	680.371	1.85316	0.139219	9.71966	2.48602e-22	3.24504e-21	SAUSA300_0139	tet38	tetracycline efflux MFS transporter Tet(38)
SAUSA300_RS02130	12.6573	1.83301	0.569851	2.33922	0.0193239	0.0582085	SAUSA300_0398	ssl4	hypothetical protein
SAUSA300_RS06730	7524	1.83145	0.191461	6.95415	3.547e-12	2.89547e-11	SAUSA300_1240	-	hypothetical protein
SAUSA300_RS02490	704.538	1.83055	0.136745	9.73016	2.24248e-22	2.9557e-21	SAUSA300_0464	-	tRNA1(Val) (adenine(37)-N6)-methyltransferase
SAUSA300_RS09730	185.564	1.8263	0.30287	4.37909	1.19175e-05	6.04145e-05	SAUSA300_1778	trnaD	tRNA-Asp
SAUSA300_RS11405	4914.4	1.82604	0.137009	9.67852	3.72071e-22	4.83335e-21	SAUSA300_2071	prmC	protein-(glutamine-N5) methyltransferase, release factor-specific
SAUSA300_RS12110	10339.3	1.824	0.176049	7.52062	5.45151e-14	5.01019e-13	SAUSA300_2196	rpmC	50S ribosomal protein L29
SAUSA300_RS11295	101.727	1.82307	0.24912	5.31099	1.09034e-07	6.85138e-07	SAUSA300_2051	sceD	transglycosylase SceD
SAUSA300_RS11105	573.568	1.8205	0.176329	7.48883	6.94916e-14	6.3221e-13	SAUSA300_2019	trnaL	tRNA-Leu
SAUSA300_RS13360	42.8535	1.81941	0.341423	3.86444	0.000111344	0.000496454	SAUSA300_2413	cntL	hypothetical protein
SAUSA300_RS14275	463.091	1.81738	0.145113	9.07833	1.10254e-19	1.31237e-18	SAUSA300_2566	arcR	transcriptional regulator
SAUSA300_RS11410	6869.61	1.81695	0.134911	9.76164	1.64476e-22	2.18924e-21	SAUSA300_2072	prfA	peptide chain release factor 1
SAUSA300_RS10600	86.9669	1.81624	0.327608	4.01772	5.87645e-05	0.000273761	SAUSA300_1932	-	hypothetical protein
SAUSA300_RS13915	22456.9	1.80764	0.180823	7.23156	4.77467e-13	4.10865e-12	SAUSA300_2506	isaA	transglycosylase IsaA
SAUSA300_RS08870	8711.31	1.80675	0.111179	11.7536	6.76402e-32	1.14946e-30	SAUSA300_1626	rpmI	50S ribosomal protein L35
SAUSA300_RS13115	1.6774	1.80484	1.49236	0.874347	0.381929	NA			hypothetical protein
SAUSA300_RS06130	1843.93	1.80122	0.133595	9.74006	2.03429e-22	2.69444e-21	SAUSA300_1133	trmD	tRNA (guanosine(37)-N1)-methyltransferase TrmD
SAUSA300_RS11585	1.1122	1.80019	1.87831	0.692214	0.488803	NA			hypothetical protein
SAUSA300_RS08635	3601.59	1.79642	0.133299	9.72568	2.34323e-22	3.0735e-21	SAUSA300_1585	tcdA	tRNA threonylcarbamoyladenosine dehydratase
SAUSA300_RS00460	2722.47	1.79489	0.1634	7.92467	2.28757e-15	2.27243e-14	SAUSA300_0089	-	tRNA-dihydrouridine synthase
SAUSA300_RS09090	33697.2	1.79426	0.105638	12.2519	1.6417e-34	3.0176e-33	SAUSA300_1666	rpsD	30S ribosomal protein S4
SAUSA300_RS12085	14411.2	1.78207	0.17459	7.34331	2.0838e-13	1.82215e-12	SAUSA300_2191	rpsN	30S ribosomal protein S14 type Z
SAUSA300_RS12060	5247.71	1.77132	0.147516	8.61819	6.80221e-18	7.44112e-17	SAUSA300_2186	rpmD	50S ribosomal protein L30
SAUSA300_RS07780	3.30297	1.76012	1.08126	1.16541	0.243852	NA	SAUSA300_1426	-	hypothetical protein
SAUSA300_RS00295	15.1307	1.7591	0.488653	2.57669	0.00997525	0.031598	SAUSA300_0057	-	hypothetical protein
SAUSA300_RS00285	1.13519	1.74201	1.75667	0.707023	0.479552	NA			hypothetical protein
SAUSA300_RS07505	4785.91	1.74122	0.294618	4.21297	2.52031e-05	0.00012248	SAUSA300_1374	ribU	hypothetical protein
SAUSA300_RS06965	57.6688	1.73917	0.309303	4.00632	6.16728e-05	0.000284855	SAUSA300_1283	pstS	phosphate-binding protein
SAUSA300_RS08725	8736.55	1.73409	0.115615	10.6742	1.34462e-26	2.0761e-25	SAUSA300_1602	-	hypothetical protein
SAUSA300_RS09980	55.6052	1.73153	0.29244	4.21123	2.53988e-05	0.000123209	SAUSA300_1826	trnaM	tRNA-Met
SAUSA300_RS06310	33318.4	1.72759	0.125204	9.80475	1.07408e-22	1.43671e-21	SAUSA300_1166	rpsO	30S ribosomal protein S15
SAUSA300_RS10825	1416.12	1.72175	0.158673	7.69984	1.36237e-14	1.29617e-13			hypothetical protein
SAUSA300_RS06540	0.222316	1.71441	4.08047	0.297615	0.765997	NA			hypothetical protein
SAUSA300_RS13535	0.203591	1.71441	4.08047	0.297615	0.765997	NA			hypothetical protein
SAUSA300_RS09590	0.222119	1.71441	4.08047	0.297615	0.765997	NA			hypothetical protein
SAUSA300_RS14770	0.222119	1.71441	4.08047	0.297615	0.765997	NA	SAUSA300_pUSA030007		23S rRNA (adenine(2058)-N(6))-methyltransferase Erm(C)
SAUSA300_RS14820	0.222119	1.71441	4.08047	0.297615	0.765997	NA	SAUSA300_pUSA030017		hypothetical protein
SAUSA300_RS08430	758.919	1.71297	0.185001	6.55656	5.50615e-11	4.27518e-10	SAUSA300_1546	holA	DNA polymerase III subunit delta
SAUSA300_RS12120	35890.5	1.71102	0.146372	8.27357	1.30003e-16	1.34072e-15	SAUSA300_2198	rpsC	30S ribosomal protein S3
SAUSA300_RS11560	3965.48	1.6875	0.120498	9.85491	6.52775e-23	8.90807e-22	SAUSA300_2099	czrB	cation transporter
SAUSA300_RS11735	2104.74	1.68309	0.132096	8.95629	3.35771e-19	3.91058e-18	SAUSA300_2131	-	metal-dependent hydrolase
SAUSA300_RS12695	5613.24	1.674	0.0980209	11.9771	4.68548e-33	8.11549e-32	SAUSA300_2298	emrB	MFS transporter
SAUSA300_RS13255	4.25298	1.67011	0.957044	1.22262	0.221472	NA			hypothetical protein
SAUSA300_RS09405	49.8695	1.66995	0.292982	3.99325	6.51725e-05	0.000298975	SAUSA300_1722	sigS	RNA polymerase sigma factor SigS
SAUSA300_RS11680	95.9379	1.66846	0.360586	3.24043	0.00119348	0.00442358	SAUSA300_2121	trnaN	tRNA-Asn
SAUSA300_RS12995	6.80149	1.65894	0.726605	1.59501	0.110709	0.271203			hypothetical protein
SAUSA300_RS10300	3087.88	1.65702	0.186313	6.21009	5.29532e-10	3.88803e-09	SAUSA300_1882	gatC	aspartyl/glutamyl-tRNA(Asn/Gln) amidotransferase subunit C
SAUSA300_RS03740	911.11	1.64145	0.11465	9.95588	2.37715e-23	3.27707e-22	SAUSA300_0697	queC	7-cyano-7-deazaguanine synthase QueC
SAUSA300_RS14655	35587.6	1.64126	0.608759	1.87473	0.0608295	0.159638	SAUSA300_2639	cspB	cold-shock protein
SAUSA300_RS01175	233.365	1.63692	0.221611	5.13024	2.89371e-07	1.726e-06	SAUSA300_0223	-	hypothetical protein
SAUSA300_RS02835	46813.5	1.63657	0.124079	9.16002	5.18894e-20	6.28723e-19	SAUSA300_0530	rpsL	30S ribosomal protein S12
SAUSA300_RS02795	45769.1	1.6365	0.129981	8.74362	2.2575e-18	2.5522e-17	SAUSA300_0522	rplK	50S ribosomal protein L11
SAUSA300_RS10620	45.7141	1.63295	0.386987	2.92761	0.00341579	0.0116977	SAUSA300_1936	-	phage head-tail adapter protein
SAUSA300_RS05380	1505.81	1.63279	0.148653	7.62038	2.52934e-14	2.3648e-13	SAUSA300_0999	potA	spermidine/putrescine import ATP-binding protein PotA
SAUSA300_RS03570	376.825	1.63135	0.217501	5.20157	1.97617e-07	1.2108e-06	SAUSA300_0665	-	N-acetyltransferase
SAUSA300_RS00200	767.68	1.62756	0.140605	8.01934	1.06311e-15	1.07989e-14	SAUSA300_0037	ccrB	recombinase RecB
SAUSA300_RS13700	714.408	1.62386	0.15477	7.26144	3.82986e-13	3.31675e-12	SAUSA300_2469	sdaAA	L-serine dehydratase, iron-sulfur-dependent subunit alpha
SAUSA300_RS12115	24640.7	1.62279	0.134024	8.37747	5.40753e-17	5.70748e-16	SAUSA300_2197	rplP	50S ribosomal protein L16
SAUSA300_RS08720	6944.27	1.60444	0.124412	8.8773	6.85021e-19	7.80982e-18	SAUSA300_1601	rpmA	50S ribosomal protein L27
SAUSA300_RS12100	22641.3	1.60211	0.185436	5.94332	2.79307e-09	1.97047e-08	SAUSA300_2194	rplN	50S ribosomal protein L14
SAUSA300_RS14410	106.747	1.60087	0.307327	3.58207	0.000340884	0.00138298			hypothetical protein
SAUSA300_RS05910	4066.77	1.59259	0.13002	8.4032	4.34488e-17	4.60387e-16	SAUSA300_1090	-	RluA family pseudouridine synthase
SAUSA300_RS03725	1058.63	1.59102	0.173624	6.28379	3.30415e-10	2.45269e-09	SAUSA300_0694	-	hypothetical protein
SAUSA300_RS11655	29.5443	1.58223	0.37199	2.9093	0.00362236	0.012327	SAUSA300_2116	trnaK	tRNA-Lys
SAUSA300_RS03735	595.768	1.58079	0.157469	6.8635	6.71931e-12	5.40345e-11	SAUSA300_0696	queD	6-carboxytetrahydropterin synthase QueD
SAUSA300_RS14255	42.3523	1.57864	0.344194	3.13381	0.00172553	0.00622483	SAUSA300_2561	phoB	alkaline phosphatase
SAUSA300_RS13415	633.286	1.5765	0.160619	6.70223	2.05267e-11	1.62173e-10			hypothetical protein
SAUSA300_RS13490	3.53984	1.55697	1.05556	1.00133	0.316665	NA			hypothetical protein
SAUSA300_RS10095	1735.11	1.55335	0.170773	6.16809	6.91217e-10	5.02061e-09	SAUSA300_1848	-	hypothetical protein
SAUSA300_RS11525	9603.3	1.5471	0.202964	5.15902	2.48243e-07	1.49742e-06	SAUSA300_2092	dps	DNA starvation/stationary phase protection protein
SAUSA300_RS07855	300.8	1.54496	0.152226	6.86452	6.67146e-12	5.38098e-11	SAUSA300_1438	int1	site-specific integrase
SAUSA300_RS13635	121.361	1.54364	0.300956	3.46774	0.000524857	0.00207942	SAUSA300_2458	mhqD	ring-cleaving dioxygenase
SAUSA300_RS12070	15517.6	1.54118	0.163037	6.38612	1.70147e-10	1.28358e-09	SAUSA300_2188	rplR	50S ribosomal protein L18
SAUSA300_RS06135	14318.7	1.53393	0.159097	6.49873	8.10012e-11	6.18264e-10	SAUSA300_1134	rplS	50S ribosomal protein L19
SAUSA300_RS10045	1351.48	1.52807	0.157224	6.53889	6.19775e-11	4.79838e-10	SAUSA300_1839	-	tRNA-Ala
SAUSA300_RS11665	59.4448	1.52141	0.389377	2.6232	0.00871087	0.0278212	SAUSA300_2118	trnaY	tRNA-Tyr
SAUSA300_RS12105	16546.2	1.52066	0.164381	6.20914	5.32761e-10	3.90114e-09	SAUSA300_2195	rpsQ	30S ribosomal protein S17
SAUSA300_RS09990	92.4473	1.51526	0.25196	4.02945	5.59073e-05	0.000260901	SAUSA300_1828	trnaA	tRNA-Ala
SAUSA300_RS15540	7.24587	1.51464	0.736764	1.37715	0.168465	0.39106			hypothetical protein
SAUSA300_RS06235	11147.9	1.51384	0.107287	9.44984	3.39361e-21	4.32525e-20	SAUSA300_1151	pyrH	UMP kinase
SAUSA300_RS06955	48.1508	1.51223	0.295941	3.42038	0.000625329	0.00244705	SAUSA300_1281	pstA	phosphate ABC transporter, permease protein PstA
SAUSA300_RS08560	3401.68	1.51024	0.134607	7.50514	6.13653e-14	5.60165e-13	SAUSA300_1570	-	peptidase U32
SAUSA300_RS10025	119.642	1.50745	0.236171	4.26579	1.99196e-05	9.83961e-05	SAUSA300_1835	trnaT	tRNA-Thr
SAUSA300_RS05375	1005.2	1.50541	0.164534	6.11068	9.92106e-10	7.11053e-09	SAUSA300_0998	-	XRE family transcriptional regulator
SAUSA300_RS09930	29.0641	1.49944	0.410203	2.43645	0.0148321	0.045854	SAUSA300_1816	trnaH	tRNA-His
SAUSA300_RS10005	194.238	1.49793	0.204137	4.88851	1.01601e-06	5.76737e-06	SAUSA300_1831	trnaL	tRNA-Leu
SAUSA300_RS10000	63.1665	1.49759	0.270964	3.68164	0.000231741	0.000978382	SAUSA300_1830	trnaR	tRNA-Arg
SAUSA300_RS13420	48.9785	1.49599	0.284261	3.50379	0.000458688	0.00182799			hypothetical protein
SAUSA300_RS11745	2980.79	1.49362	0.147491	6.73685	1.6186e-11	1.29011e-10	SAUSA300_2133	-	membrane protein
SAUSA300_RS03065	1950.29	1.4903	0.105747	9.36482	7.61776e-21	9.48534e-20	SAUSA300_0573	mvaD	diphosphomevalonate decarboxylase
SAUSA300_RS09970	229.559	1.48636	0.210563	4.6844	2.80779e-06	1.5143e-05	SAUSA300_1824	trnaD	tRNA-Asp
SAUSA300_RS13640	310.937	1.48209	0.200955	4.88712	1.02321e-06	5.79606e-06	SAUSA300_2459	mhqR	MarR family transcriptional regulator
SAUSA300_RS09945	102.297	1.48058	0.23204	4.22589	2.37997e-05	0.000116287	SAUSA300_1819	trnaT	tRNA-Thr
SAUSA300_RS06120	6132.13	1.46542	0.139162	6.93742	3.99316e-12	3.2401e-11	SAUSA300_1131	rpsP	30S ribosomal protein S16
SAUSA300_RS02170	5.21202	1.45373	0.834627	1.1427	0.253165	NA			hypothetical protein
SAUSA300_RS04110	2512.97	1.4512	0.140261	6.78163	1.18826e-11	9.49905e-11	SAUSA300_0762	secG	protein-export membrane protein SecG
SAUSA300_RS00135	699.328	1.44915	0.178564	5.31543	1.06406e-07	6.71747e-07	SAUSA300_0026	orfX	23S rRNA (pseudouridine(1915)-N(3))-methyltransferase RlmH
SAUSA300_RS07635	7.1067	1.44334	0.749172	1.25918	0.207967	0.463254	SAUSA300_1399	-	hypothetical protein
SAUSA300_RS11720	2598.51	1.43646	0.156502	5.98368	2.18154e-09	1.54712e-08	SAUSA300_2128	sdrM	MFS transporter
SAUSA300_RS12035	3271.5	1.43354	0.1894	4.92896	8.26676e-07	4.74242e-06	SAUSA300_2181	rpmJ	50S ribosomal protein L36
SAUSA300_RS12340	6734.23	1.43259	0.210327	4.43398	9.25094e-06	4.74308e-05	SAUSA300_2235	fhuD2	ferrichrome ABC transporter substrate-binding protein
SAUSA300_RS13355	86.7787	1.43054	0.268635	3.46397	0.000532273	0.00210571	SAUSA300_2412	cntM	hypothetical protein
SAUSA300_RS03210	92.0514	1.43	0.250191	3.71717	0.000201463	0.000863228	SAUSA300_0597	-	endonuclease III domain-containing protein
SAUSA300_RS10475	287.147	1.42918	0.19275	4.82065	1.43088e-06	7.97165e-06	SAUSA300_1914	pmtR	GntR family transcriptional regulator
SAUSA300_RS02325	1720.41	1.426	0.111868	8.27758	1.25702e-16	1.30133e-15	SAUSA300_0434	mccB	cystathionine gamma-synthase
SAUSA300_RS07215	620.655	1.41562	0.149064	6.14242	8.12715e-10	5.88728e-09	SAUSA300_1324	-	membrane protein
SAUSA300_RS02120	18.0716	1.41494	0.533826	1.71392	0.0865434	0.21692	SAUSA300_0397	ssl3	hypothetical protein
SAUSA300_RS02500	1283.8	1.41226	0.121325	7.51912	5.51469e-14	5.05108e-13	SAUSA300_0466	rsmI	rRNA (cytidine-2'-O-)-methyltransferase
SAUSA300_RS00465	22.0946	1.41193	0.479667	1.90116	0.0572806	0.151441			hypothetical protein
SAUSA300_RS07475	2612.59	1.4106	0.128082	7.10949	1.16472e-12	9.71321e-12	SAUSA300_1369	-	thioredoxin reductase
SAUSA300_RS04705	1413.63	1.40952	0.174423	5.21444	1.84373e-07	1.13999e-06	SAUSA300_0872	-	hypothetical protein
SAUSA300_RS11760	4235.73	1.40941	0.152826	5.95064	2.67091e-09	1.88921e-08	SAUSA300_2136	htsA	ABC transporter substrate-binding protein
SAUSA300_RS03015	1224.69	1.40906	0.193838	4.6898	2.73466e-06	1.47781e-05	SAUSA300_0563	ung	uracil-DNA glycosylase
SAUSA300_RS14295	84.4889	1.40815	0.252568	3.59569	0.000323539	0.00132055	SAUSA300_2570	arcA	arginine deiminase
SAUSA300_RS02840	58798.7	1.40279	0.132954	6.79022	1.1196e-11	8.97673e-11	SAUSA300_0531	rpsG	30S ribosomal protein S7
SAUSA300_RS15090	2.41409	1.40251	1.24859	0.722827	0.469786	NA			hypothetical protein
SAUSA300_RS09725	42.8559	1.39526	0.319966	2.798	0.00514207	0.0171529	SAUSA300_1777	trnaF	tRNA-Phe
SAUSA300_RS09935	45.7296	1.39425	0.325746	2.74525	0.00604657	0.0198034	SAUSA300_1817	trnaW	tRNA-Trp
SAUSA300_RS09720	93.1109	1.38925	0.264154	3.36639	0.000761576	0.00292714	SAUSA300_1776	trnaH	tRNA-His
SAUSA300_RS04435	8.66435	1.38104	0.658245	1.33847	0.180742	0.413519			hypothetical protein
SAUSA300_RS06000	741.158	1.38098	0.171398	5.13998	2.74765e-07	1.64251e-06	SAUSA300_1108	def2	peptide deformylase
SAUSA300_RS11725	3794.9	1.38066	0.133495	6.59694	4.19735e-11	3.28732e-10	SAUSA300_2129	-	hemolysin III
SAUSA300_RS13275	3164.67	1.37623	0.157815	5.55225	2.82018e-08	1.85857e-07	SAUSA300_2397	-	MFS transporter
SAUSA300_RS09965	49.8206	1.37336	0.296606	2.94452	0.00323457	0.01112	SAUSA300_1823	trnaS	tRNA-Ser
SAUSA300_RS07650	16.5476	1.37294	0.483737	1.80458	0.07114	0.182719	SAUSA300_1402	-	ATP-dependent Clp protease ClpP
SAUSA300_RS11265	13539.3	1.3655	0.156711	5.52292	3.33411e-08	2.18659e-07	SAUSA300_2046	yidC	protein translocase component YidC
SAUSA300_RS09940	93.689	1.36544	0.256268	3.37708	0.000732592	0.00282082	SAUSA300_1818	trnaY	tRNA-Tyr
SAUSA300_RS09710	27.8365	1.36465	0.387648	2.23051	0.0257138	0.074542	SAUSA300_1774	trnaN	tRNA-Asn
SAUSA300_RS06685	3168.86	1.3624	0.18497	4.66237	3.12594e-06	1.66923e-05	SAUSA300_1233	rpmG2	50S ribosomal protein L33
SAUSA300_RS11100	295.444	1.35637	0.225482	3.79795	0.000145897	0.000644141	SAUSA300_2018	trnaG	tRNA-Gly
SAUSA300_RS00455	86.7296	1.35359	0.272041	3.13772	0.00170269	0.00615064	SAUSA300_0088	-	hypothetical protein
SAUSA300_RS06220	29747.5	1.35313	0.145257	5.87325	4.27329e-09	2.98357e-08	SAUSA300_1149	rpsB	30S ribosomal protein S2
SAUSA300_RS12065	39930.2	1.35054	0.149653	5.68341	1.32037e-08	8.89688e-08	SAUSA300_2187	rpsE	30S ribosomal protein S5
SAUSA300_RS08765	26.7684	1.34629	0.362041	2.33756	0.0194099	0.0583017	SAUSA300_1609	comC	prepilin peptidase
SAUSA300_RS05880	1363.21	1.34557	0.192344	4.39613	1.10197e-05	5.61795e-05	SAUSA300_1085	-	S4 RNA-binding protein
SAUSA300_RS08215	45.6431	1.33576	0.298365	2.80112	0.00509251	0.0170086	SAUSA300_1504	comGA	type II/IV secretion system protein
SAUSA300_RS10145	439.092	1.33427	0.192186	4.34096	1.41863e-05	7.12477e-05	SAUSA300_1857	-	hypothetical protein
SAUSA300_RS09230	3131.11	1.33051	0.115853	7.16869	7.57213e-13	6.39372e-12	SAUSA300_1689	-	DUF1444 domain-containing protein
SAUSA300_RS08250	1239.01	1.32909	0.135491	6.11914	9.40817e-10	6.7789e-09	SAUSA300_1511	rpmG	50S ribosomal protein L33
SAUSA300_RS05300	206.958	1.32882	0.232872	3.55914	0.000372077	0.00149829	SAUSA300_0985	-	NrdH-redoxin
SAUSA300_RS08285	6640.01	1.32876	0.155783	5.31994	1.03803e-07	6.56855e-07	SAUSA300_1518	cshB	DEAD/DEAH box family ATP-dependent RNA helicase
SAUSA300_RS09505	63.523	1.32769	0.349745	2.36656	0.0179543	0.0545084	SAUSA300_1738	-	hypothetical protein
SAUSA300_RS04730	6112.64	1.32747	0.164156	5.04076	4.63677e-07	2.74147e-06	SAUSA300_0877	clpB	chaperone protein ClpB
SAUSA300_RS07640	6.3665	1.32607	0.736228	1.12203	0.26185	0.564984	SAUSA300_1400	-	phage gp6-like head-tail connector protein
SAUSA300_RS00195	19.8317	1.32598	0.4385	1.88366	0.0596109	0.157106			hypothetical protein
SAUSA300_RS13525	7099.96	1.3259	0.19198	4.30203	1.69243e-05	8.42165e-05	SAUSA300_2440	fnbB	fibronectin-binding protein A
SAUSA300_RS11540	619.957	1.32422	0.184169	4.47535	7.62855e-06	3.93365e-05	SAUSA300_2095	-	hypothetical protein
SAUSA300_RS07310	3060	1.32387	0.11331	7.27091	3.5708e-13	3.10234e-12	SAUSA300_1340	recU	Holliday junction resolvase RecU
SAUSA300_RS06245	4579.4	1.32321	0.205838	3.9993	6.35309e-05	0.00029194	SAUSA300_1153	uppS	isoprenyl transferase
SAUSA300_RS03020	1147.57	1.31904	0.15877	5.15867	2.48713e-07	1.49742e-06	SAUSA300_0564	-	hypothetical protein
SAUSA300_RS07305	0.912673	1.31511	2.00503	0.406533	0.684351	NA			hypothetical protein
SAUSA300_RS09995	292.929	1.30728	0.236035	3.42018	0.000625799	0.00244705	SAUSA300_1829	trnaP	tRNA-Pro
SAUSA300_RS14445	24.5768	1.30441	0.40767	1.97318	0.0484752	0.131374	SAUSA300_2598	cap1A	capsular polysaccharide biosynthesis protein CapA
SAUSA300_RS14575	572.664	1.30028	0.121463	6.58864	4.43876e-11	3.46634e-10	SAUSA300_2623	pcp	pyrrolidone-carboxylate peptidase
SAUSA300_RS14710	414.455	1.29559	0.156641	5.07904	3.79345e-07	2.25272e-06	SAUSA300_pUSA010003		hypothetical protein
SAUSA300_RS11465	927.539	1.295	0.154264	5.15352	2.55644e-07	1.535e-06	SAUSA300_2083	-	N-acetyltransferase
SAUSA300_RS10030	160.977	1.29284	0.198006	4.00413	6.22469e-05	0.000287016	SAUSA300_1836	trnaV	tRNA-Val
SAUSA300_RS04220	665.594	1.2911	0.125123	6.32257	2.57254e-10	1.92017e-09	SAUSA300_0782	-	hypothetical protein
SAUSA300_RS11545	3308.27	1.28932	0.24404	3.23439	0.00121902	0.00450587	SAUSA300_2096	manA	mannose-6-phosphate isomerase
SAUSA300_RS00300	6.909	1.28452	0.714809	1.09752	0.272413	0.584176	SAUSA300_0059	-	hypothetical protein
SAUSA300_RS14035	335.966	1.28408	0.213087	3.6796	0.000233603	0.000984703	SAUSA300_2530	-	TetR/AcrR family transcriptional regulator
SAUSA300_RS07980	58.8735	1.28331	0.315797	2.48042	0.0131227	0.0409914	SAUSA300_1461	-	hypothetical protein
SAUSA300_RS03070	2378.61	1.28043	0.0976451	7.9925	1.32231e-15	1.33317e-14	SAUSA300_0574	mvaK2	phosphomevalonate kinase
SAUSA300_RS13955	117.943	1.27558	0.212388	3.65171	0.000260505	0.00108528	SAUSA300_2514	-	hypothetical protein
SAUSA300_RS12095	25274.7	1.26844	0.179908	4.27132	1.94318e-05	9.6339e-05	SAUSA300_2193	rplX	50S ribosomal protein L24
SAUSA300_RS04230	590.236	1.26543	0.156294	4.89738	9.71224e-07	5.52473e-06	SAUSA300_0783	-	histidine phosphatase family protein
SAUSA300_RS05180	7.27015	1.26517	0.717591	1.0663	0.286289	0.609772			hypothetical protein
SAUSA300_RS12090	33944.1	1.26407	0.176348	4.33272	1.47281e-05	7.38317e-05	SAUSA300_2192	rplE	50S ribosomal protein L5
SAUSA300_RS12850	57.992	1.26245	0.397795	1.9167	0.0552763	0.147005	SAUSA300_2325	-	hypothetical protein
SAUSA300_RS05550	204.556	1.26069	0.239488	3.17631	0.00149161	0.00545378	SAUSA300_1031	isdD	hypothetical protein
SAUSA300_RS03730	1042.62	1.25894	0.152489	4.97698	6.45847e-07	3.76094e-06	SAUSA300_0695	queE	7-carboxy-7-deazaguanine synthase QueE
SAUSA300_RS06785	10891.8	1.25529	0.104272	7.24343	4.37485e-13	3.77663e-12	SAUSA300_1250	parE	DNA topoisomerase IV subunit B
SAUSA300_RS08555	6181.15	1.25395	0.112304	6.71345	1.9007e-11	1.50607e-10	SAUSA300_1569	-	collagenase-like protease
SAUSA300_RS01885	4007.65	1.25206	0.138852	5.4163	6.08434e-08	3.91622e-07	SAUSA300_0355	-	acetyl-CoA acyltransferase
SAUSA300_RS15865	7.31652	1.24923	0.670802	1.11692	0.26403	0.568453	NA	NA	NA
SAUSA300_RS07830	432.181	1.24896	0.186854	4.00827	6.11663e-05	0.000282999	SAUSA300_1435	-	hypothetical protein
SAUSA300_RS02575	38956.9	1.24735	0.105255	7.1004	1.24397e-12	1.03421e-11	SAUSA300_0479	rplY	50S ribosomal protein L25/general stress protein Ctc
SAUSA300_RS07935	1634.3	1.24523	0.175256	4.25223	2.11651e-05	0.00010379	SAUSA300_1453	rnz	ribonuclease Z
SAUSA300_RS10245	3942.7	1.24126	0.138192	5.36399	8.14056e-08	5.18769e-07	SAUSA300_1873	murT	UDP-N-acetylmuramate--alanine ligase
SAUSA300_RS13905	10652.4	1.2377	0.124859	5.90827	3.45717e-09	2.42002e-08	SAUSA300_2504	oatA	O-acetyltransferase OatA
SAUSA300_RS12075	21987.2	1.23346	0.175261	4.18498	2.85186e-05	0.000137533	SAUSA300_2189	rplF	50S ribosomal protein L6
SAUSA300_RS06740	723.993	1.23203	0.118466	6.17928	6.43945e-10	4.70254e-09	SAUSA300_1241	-	membrane protein
SAUSA300_RS00910	9140.39	1.22993	0.207967	3.50986	0.000448347	0.00178941	SAUSA300_0173	-	hypothetical protein
SAUSA300_RS09915	47.5132	1.22757	0.358222	2.03106	0.042249	0.115895	SAUSA300_1813	trnaG	tRNA-Gly
SAUSA300_RS00665	209.736	1.22522	0.212093	3.41937	0.000627668	0.00245081	SAUSA300_0128	-	MFS transporter
SAUSA300_RS02995	116.057	1.22252	0.195277	3.69997	0.000215624	0.00091319	SAUSA300_0561	vraC	protein VraC
SAUSA300_RS13775	183.795	1.22251	0.171151	4.22149	2.42693e-05	0.000118368			hypothetical protein
SAUSA300_RS10890	56.8404	1.21817	0.308739	2.32615	0.0200105	0.0599427			hypothetical protein
SAUSA300_RS09985	60.0467	1.21621	0.315746	2.2683	0.0233108	0.0683142	SAUSA300_1827	trnaM	tRNA-Met
SAUSA300_RS13685	446.774	1.21424	0.178152	4.00915	6.0938e-05	0.000282426	SAUSA300_2468	-	N-acetyltransferase
SAUSA300_RS14000	43.4819	1.21265	0.370557	1.92319	0.0544563	0.144967	SAUSA300_2523	-	hypothetical protein
SAUSA300_RS11400	2211.63	1.21045	0.123743	5.74137	9.39147e-09	6.42424e-08	SAUSA300_2070	-	threonylcarbamoyl-AMP synthase
SAUSA300_RS11675	29.1086	1.20798	0.568264	1.24586	0.212815	0.473272	SAUSA300_2120	trnaE	tRNA-Glu
SAUSA300_RS14650	105.525	1.20204	0.250154	2.80645	0.00500909	0.0167507	SAUSA300_2638	vraH2	membrane protein
SAUSA300_RS02845	213511	1.19461	0.139343	4.98486	6.20053e-07	3.62637e-06	SAUSA300_0532	fusA	elongation factor G
SAUSA300_RS06250	3369.78	1.19296	0.204576	3.38732	0.000705785	0.00272823	SAUSA300_1154	cdsA	phosphatidate cytidylyltransferase
SAUSA300_RS10585	201.333	1.19175	0.226162	3.05866	0.00222332	0.00785283	SAUSA300_1929	-	phage tail protein
SAUSA300_RS06050	1887.74	1.18714	0.144434	4.75746	1.96043e-06	1.08104e-05	SAUSA300_1118	-	Asp23/Gls24 family envelope stress response protein
SAUSA300_RS12055	17239.6	1.18553	0.146646	4.67471	2.94376e-06	1.57818e-05	SAUSA300_2185	rplO	50S ribosomal protein L15
SAUSA300_RS00690	100.186	1.18448	0.216154	3.16661	0.00154229	0.00561625	SAUSA300_0132	-	glycosyltransferase family 1 protein
SAUSA300_RS00205	165.624	1.18348	0.189219	3.61209	0.000303735	0.00124485	SAUSA300_0038	ccrA	recombinase RecA
SAUSA300_RS13250	5.26058	1.17795	0.911062	0.744129	0.456798	NA			hypothetical protein
SAUSA300_RS06300	1528.66	1.17784	0.117282	5.77956	7.48972e-09	5.14942e-08	SAUSA300_1164	truB	tRNA pseudouridine(55) synthase TruB
SAUSA300_RS14675	3963.71	1.17688	0.138875	4.874	1.09361e-06	6.16896e-06	SAUSA300_2643	noc	nucleoid occlusion protein
SAUSA300_RS11730	8904.68	1.1739	0.0947606	7.11156	1.14739e-12	9.59831e-12	SAUSA300_2130	-	uridylyltransferase
SAUSA300_RS00215	32.4381	1.17086	0.329841	2.03389	0.0419623	0.115226	SAUSA300_0040	-	hypothetical protein
SAUSA300_RS03835	1819.05	1.16584	0.119012	5.59471	2.20993e-08	1.47075e-07	SAUSA300_0714	-	EamA/RhaT family transporter
SAUSA300_RS02805	40205.7	1.16514	0.106453	6.24819	4.15239e-10	3.0655e-09	SAUSA300_0524	rplJ	50S ribosomal protein L10
SAUSA300_RS13920	173.566	1.16015	0.240255	2.74771	0.00600127	0.0196789	SAUSA300_2507	-	PTS transporter subunit IIC
SAUSA300_RS12600	38.1376	1.15985	0.310811	2.123	0.0337542	0.094905	SAUSA300_2280	fosB	metallothiol transferase FosB
SAUSA300_RS15495	90.9351	1.1594	0.30968	2.1293	0.0332298	0.0936256			hypothetical protein
SAUSA300_RS02620	2895.83	1.15569	0.119568	5.48385	4.16173e-08	2.70964e-07	SAUSA300_0488	hprT	hypoxanthine-guanine phosphoribosyltransferase
SAUSA300_RS03200	631.708	1.14596	0.21482	3.007	0.00263836	0.00917482	SAUSA300_0595	-	hypothetical protein
SAUSA300_RS02680	1201.22	1.14484	0.163848	3.93559	8.2993e-05	0.000374369	SAUSA300_0500	trnaI	tRNA-Ile
SAUSA300_RS04390	4161.23	1.14458	0.294263	2.19047	0.0284899	0.0814601	SAUSA300_0814	-	CAAX amino protease
SAUSA300_RS07825	510.588	1.14342	0.178585	3.60287	0.000314723	0.00128651	SAUSA300_1434	-	transcriptional regulator
SAUSA300_RS09905	283.528	1.1433	0.177392	3.62645	0.000287343	0.00118174	SAUSA300_1810	tnp3	ISL3 family transposase IS1181
SAUSA300_RS01210	29.6166	1.1427	0.352939	1.82099	0.0686081	0.177227	SAUSA300_0228	fadE	long-chain-fatty-acid--CoA ligase
SAUSA300_RS07130	312.118	1.14218	0.166686	3.85266	0.000116841	0.000520108	SAUSA300_1309	-	IS200/IS605 family transposase
SAUSA300_RS07400	2.81285	1.14149	1.12998	0.5677	0.570238	NA			hypothetical protein
SAUSA300_RS02810	28362.7	1.14073	0.136016	4.71072	2.4684e-06	1.35286e-05	SAUSA300_0525	rplL	50S ribosomal protein L7/L12
SAUSA300_RS06690	390.224	1.13515	0.160694	3.95252	7.73334e-05	0.000352235	SAUSA300_1234	rpsN2	30S ribosomal protein S14
SAUSA300_RS10015	66.4242	1.13425	0.332093	1.90986	0.056151	0.148599	SAUSA300_1833	trnaL	tRNA-Leu
SAUSA300_RS06835	1039.46	1.1303	0.255419	2.46773	0.0135975	0.0422789	SAUSA300_1258	dmpI	tautomerase
SAUSA300_RS03520	4.35126	1.12989	0.983523	0.64044	0.521886	NA			hypothetical protein
SAUSA300_RS03555	78.6146	1.12774	0.243954	2.5732	0.0100764	0.0318438	SAUSA300_0662	-	N-acetyltransferase
SAUSA300_RS11395	931.12	1.11986	0.125385	4.94369	7.6659e-07	4.43539e-06	SAUSA300_2069	ptpB	protein-tyrosine-phosphatase
SAUSA300_RS11460	3596.01	1.11827	0.185879	3.32619	0.000880405	0.00334109	SAUSA300_2082	rpoE	DNA-directed RNA polymerase subunit delta
SAUSA300_RS00615	58.3871	1.11609	0.299376	2.05792	0.0395976	0.109399	SAUSA300_0119	sbnB	2,3-diaminopropionate biosynthesis protein SbnB
SAUSA300_RS13785	286.59	1.11417	0.165308	3.71528	0.000202978	0.000867795			hypothetical protein
SAUSA300_RS08755	377.166	1.11194	0.162116	3.77469	0.000160204	0.000700438	SAUSA300_1607	-	hypothetical protein
SAUSA300_RS10010	106.721	1.10763	0.224143	2.7109	0.00671018	0.0218182	SAUSA300_1832	trnaG	tRNA-Gly
SAUSA300_RS08280	4260.93	1.10679	0.109521	5.5404	3.01782e-08	1.98398e-07	SAUSA300_1517	nfo	endonuclease
SAUSA300_RS05335	301.097	1.10595	0.196369	3.08577	0.00203023	0.00721801			hypothetical protein
SAUSA300_RS00010	16597.5	1.1022	0.10674	5.64178	1.68304e-08	1.13124e-07	SAUSA300_0001	dnaA	chromosomal replication initiator protein DnaA
SAUSA300_RS02815	2661.54	1.09734	0.125309	4.76696	1.8703e-06	1.03556e-05	SAUSA300_0526	rsmC	methyltransferase
SAUSA300_RS09225	2256.32	1.09454	0.170715	3.48265	0.000496486	0.0019728	SAUSA300_1688	-	tRNA-binding protein
SAUSA300_RS07960	4.49973	1.09321	0.870274	0.681634	0.49547	NA			hypothetical protein
SAUSA300_RS14155	500.694	1.09276	0.150907	3.92795	8.56738e-05	0.000385176	SAUSA300_2549	cudT	choline transporter BetT
SAUSA300_RS12025	14132.6	1.0915	0.16263	3.6371	0.000275729	0.00113918	SAUSA300_2179	rpsK	30S ribosomal protein S11
SAUSA300_RS12440	1961.2	1.09087	0.15245	3.87585	0.000106254	0.000475327	SAUSA300_2253	-	CHAP domain-containing protein
SAUSA300_RS10885	135.201	1.08974	0.213548	2.76165	0.00575108	0.0189274	SAUSA300_1981	-	terminase small subunit
SAUSA300_RS09485	282.256	1.08883	0.185508	3.17416	0.00150272	0.00548697	SAUSA300_1734	rppH	nucleoside triphosphatase YtkD
SAUSA300_RS03955	57.1153	1.08813	0.266181	2.20951	0.0271393	0.0779283	SAUSA300_0735	comFC	competence protein ComF
SAUSA300_RS09975	28.6059	1.08478	0.377058	1.5509	0.120926	0.293043	SAUSA300_1825	trnaS	tRNA-Ser
SAUSA300_RS14290	161.091	1.0847	0.18001	3.24815	0.00116158	0.00431126	SAUSA300_2569	arcB	ornithine carbamoyltransferase
SAUSA300_RS03425	3762.27	1.08349	0.207734	2.80882	0.00497232	0.0166483	SAUSA300_0639	-	hypothetical protein
SAUSA300_RS02985	273.201	1.08342	0.1983	2.94213	0.00325968	0.0111914	SAUSA300_0559	vraA	long-chain-fatty-acid--CoA ligase
SAUSA300_RS08685	1182.8	1.08306	0.129236	4.51155	6.43545e-06	3.33754e-05	SAUSA300_1594	yajC	preprotein translocase subunit YajC
SAUSA300_RS14185	78.841	1.08218	0.252926	2.30177	0.0213481	0.0634573			hypothetical protein
SAUSA300_RS06470	985.436	1.08026	0.141971	4.08717	4.36665e-05	0.000204838	SAUSA300_1198	hflX	GTPase HflX
SAUSA300_RS14135	197.024	1.07915	0.161181	3.59319	0.000326648	0.00133123	SAUSA300_2546	betB	betaine-aldehyde dehydrogenase
SAUSA300_RS00915	8630.44	1.07892	0.216683	2.67175	0.00754567	0.0243298	SAUSA300_0174	ssuB	sulfonate ABC transporter ATP-binding protein
SAUSA300_RS09920	37.1962	1.0761	0.382685	1.50542	0.132217	0.31812	SAUSA300_1814	trnaC	tRNA-Cys
SAUSA300_RS14310	515.038	1.07578	0.146035	3.94278	8.0542e-05	0.00036453	SAUSA300_2572	aur	peptidase M4 family protein
SAUSA300_RS10590	853.756	1.0752	0.230207	2.49861	0.0124682	0.0390825	SAUSA300_1930	-	phage tail tape measure protein
SAUSA300_RS14585	115.73	1.06802	0.274563	2.06881	0.0385641	0.106872	SAUSA300_2625	-	PadR family transcriptional regulator
SAUSA300_RS08490	2084.43	1.06303	0.12218	4.60816	4.06248e-06	2.13973e-05	SAUSA300_1558	mtnN	5'-methylthioadenosine/S-adenosylhomocysteine nucleosidase
SAUSA300_RS05540	3168.21	1.06072	0.206436	2.71622	0.0066033	0.0214965	SAUSA300_1029	isdA	iron-regulated surface determinant protein A
SAUSA300_RS12545	1132.24	1.0606	0.170722	3.28372	0.00102447	0.00383928	SAUSA300_2269	-	hypothetical protein
SAUSA300_RS12050	60859.7	1.05753	0.137987	4.04047	5.33435e-05	0.000249367	SAUSA300_2184	secY	protein translocase subunit SecY
SAUSA300_RS06945	83.6389	1.05666	0.234265	2.37619	0.0174925	0.0531661	SAUSA300_1279	phoU	phosphate transport system regulatory protein PhoU
SAUSA300_RS06065	2532.84	1.05584	0.134684	4.12699	3.67542e-05	0.000174716	SAUSA300_1121	fapR	transcription factor
SAUSA300_RS04280	2726.13	1.05512	0.151266	3.66981	0.000242728	0.0010184	SAUSA300_0793	-	hypothetical protein
SAUSA300_RS01080	234.12	1.05373	0.159998	3.46082	0.000538524	0.00212422	SAUSA300_0205	-	tandem-type lipoprotein
SAUSA300_RS03745	178.667	1.0526	0.167503	3.29907	0.000970064	0.00365058	SAUSA300_0698	pabA	aminodeoxychorismate/anthranilate synthase component II
SAUSA300_RS14705	4785.58	1.0526	0.177367	3.11557	0.00183589	0.00659635			replication protein
SAUSA300_RS07530	21.0268	1.05178	0.427407	1.29099	0.196709	0.443662	SAUSA300_1379	-	hypothetical protein
SAUSA300_RS15610	47.7691	1.05161	0.327815	1.68269	0.0924347	0.230192			hypothetical protein
SAUSA300_RS12030	26094.2	1.04887	0.126772	4.32963	1.49357e-05	7.4734e-05	SAUSA300_2180	rpsM	30S ribosomal protein S13
SAUSA300_RS14130	245.056	1.04622	0.164869	3.31305	0.000922849	0.00348747	SAUSA300_2545	betA	oxygen-dependent choline dehydrogenase
SAUSA300_RS06240	14213.2	1.04613	0.101844	5.36244	8.21036e-08	5.21986e-07	SAUSA300_1152	frr	ribosome-recycling factor
SAUSA300_RS12465	358.199	1.04595	0.302733	1.80341	0.0713238	0.183017			hypothetical protein
SAUSA300_RS00290	4.18448	1.04063	0.999943	0.540659	0.588743	NA	SAUSA300_0056	-	hypothetical protein
SAUSA300_RS15795	576.018	1.04	0.229186	2.35616	0.0184649	0.0559329	NA	NA	NA
SAUSA300_RS08840	43255.2	1.03973	0.117087	4.60968	4.03297e-06	2.12834e-05	SAUSA300_1622	tig	trigger factor
SAUSA300_RS09070	1471.3	1.03803	0.129685	4.14871	3.34347e-05	0.000159612	SAUSA300_1662	nifZ	cysteine desulfurase
SAUSA300_RS09030	27.6316	1.03685	0.357774	1.50052	0.133481	0.320306			hypothetical protein
SAUSA300_RS12040	11946.9	1.03637	0.141557	3.78908	0.000151206	0.000666489	SAUSA300_2182	infA	translation initiation factor IF-1
SAUSA300_RS13810	12.768	1.03161	0.520312	1.02172	0.306912	0.644231			FeoB-associated Cys-rich membrane protein
SAUSA300_RS13880	471.87	1.02925	0.134602	3.93199	8.42462e-05	0.000379389	SAUSA300_2499	crtM	dehydrosqualene synthase
SAUSA300_RS09065	2645.17	1.02884	0.123905	4.26809	1.97157e-05	9.75675e-05	SAUSA300_1661	thiI	tRNA 4-thiouridine(8) synthase ThiI
SAUSA300_RS14145	544.38	1.02657	0.160236	3.2862	0.00101548	0.00381089	SAUSA300_2547	-	GbsR/MarR family transcriptional regulator
SAUSA300_RS07125	21.3284	1.02578	0.492332	1.06793	0.285551	0.608965			hypothetical protein
SAUSA300_RS00125	1508.02	1.02531	0.149078	3.52374	0.000425494	0.00170324	SAUSA300_0024	walJ	MBL fold metallo-hydrolase
SAUSA300_RS00385	464.933	1.02523	0.163842	3.2057	0.00134737	0.00495992	SAUSA300_0076	-	ABC transporter ATP-binding protein
SAUSA300_RS09410	69.3346	1.02486	0.269878	1.94479	0.0518003	0.138854			competence protein ComK
SAUSA300_RS06950	61.1915	1.02204	0.294376	1.77337	0.076167	0.193569	SAUSA300_1280	pstB	phosphate ABC transporter ATP-binding protein
SAUSA300_RS12015	27866.2	1.0219	0.137223	3.80328	0.000142791	0.000632492	SAUSA300_2177	rplQ	50S ribosomal protein L17
SAUSA300_RS15630	1.96523	1.01883	1.27847	0.405818	0.684877	NA			hypothetical protein
SAUSA300_RS02615	1691.17	1.01663	0.168566	3.06489	0.00217752	0.00771122	SAUSA300_0487	tilS	tRNA(Ile)-lysidine synthetase
SAUSA300_RS15340	120921	1.01524	0.139246	3.70025	0.000215389	0.00091319			RNase P RNA component class B
SAUSA300_RS00565	22.9369	1.01515	0.400063	1.28767	0.197862	0.445519	SAUSA300_0109	-	EamA family transporter
SAUSA300_RS14190	1055.61	1.01166	0.168133	3.0432	0.00234079	0.00822474	SAUSA300_2553	-	precorrin-2 dehydrogenase
SAUSA300_RS00625	69.2612	1.01164	0.28603	1.78875	0.0736547	0.188105	SAUSA300_0121	sbnD	MFS transporter
SAUSA300_RS04190	14982.2	1.00949	0.512924	0.993312	0.320558	0.665756	SAUSA300_0777	cspC	cold-shock protein
SAUSA300_RS07550	29.6231	1.00848	0.390455	1.30227	0.192824	0.437089	SAUSA300_1383		amidase
SAUSA300_RS12080	30019.9	1.00837	0.195584	2.59924	0.00934312	0.0297351	SAUSA300_2190	rpsH	30S ribosomal protein S8
SAUSA300_RS03480	3428.98	1.00806	0.137558	3.69341	0.000221266	0.00093562	SAUSA300_0649	pitR	hypothetical protein
SAUSA300_RS05565	177.906	1.00742	0.327351	1.55009	0.12112	0.29325	SAUSA300_1034	srtB	SrtB family sortase
SAUSA300_RS00705	1989.27	1.00494	0.120419	4.19317	2.75082e-05	0.000132964	SAUSA300_0135	sodM	Superoxide dismutase [Mn/Fe] 2
SAUSA300_RS05555	154.67	1.00488	0.269332	1.87456	0.0608539	0.159638	SAUSA300_1032	isdE	heme uptake system protein IsdE
SAUSA300_RS06855	268.216	1.00461	0.219768	2.29609	0.0216709	0.0640643	SAUSA300_1262	trpE	anthranilate synthase component I
SAUSA300_RS02085	41.8805	1.00228	0.30061	1.67086	0.094749	0.234873	SAUSA300_0391	-	MazF/PemK family toxin
SAUSA300_RS11440	4411.92	1.00157	0.10213	4.91112	9.05579e-07	5.1731e-06	SAUSA300_2078	murA2	UDP-N-acetylglucosamine 1-carboxyvinyltransferase
SAUSA300_RS05385	931.606	1.00128	0.146661	3.41798	0.000630878	0.00245979	SAUSA300_1000	potB	spermidine/putrescine ABC transporter permease
SAUSA300_RS02110	141.222	0.999702	0.249879	1.99977	0.0455247	0.12425	SAUSA300_0395	ssl1	hypothetical protein
SAUSA300_RS10050	708.84	0.999455	0.170765	2.92482	0.00344661	0.0117734	SAUSA300_1840	-	tRNA-Ile
SAUSA300_RS02270	123.818	0.999162	0.192468	2.59348	0.00950088	0.0302016	SAUSA300_0424	zagA	GTP-binding protein
SAUSA300_RS00570	355.295	0.996211	0.210402	2.3584	0.0183539	0.0556591	SAUSA300_0110	norG	PLP-dependent aminotransferase family protein
SAUSA300_RS05000	1514.01	0.995458	0.160273	3.09133	0.00199261	0.00709359	SAUSA300_0931	-	DUF2187 domain-containing protein
SAUSA300_RS05305	3602.42	0.98948	0.133723	3.66041	0.000251816	0.00105326	SAUSA300_0986	cydA	cytochrome ubiquinol oxidase subunit I
SAUSA300_RS08420	9495.64	0.989147	0.11018	4.43953	9.01561e-06	4.63803e-05	SAUSA300_1544	lepA	elongation factor 4
SAUSA300_RS08750	346.069	0.988318	0.240736	2.02843	0.042516	0.116509	SAUSA300_1606	-	DUF4930 domain-containing protein
SAUSA300_RS07645	72.6417	0.986714	0.268279	1.81421	0.0696455	0.179735	SAUSA300_1401	-	phage major capsid protein
SAUSA300_RS12805	122.382	0.985442	0.217894	2.22789	0.0258881	0.0748927	SAUSA300_2318	-	N-acetyltransferase
SAUSA300_RS10255	13.2922	0.98491	0.493899	0.9818	0.326198	0.674892			hypothetical protein
SAUSA300_RS02915	370.171	0.984096	0.157679	3.07015	0.00213954	0.00758666	SAUSA300_0546	sdrC	serine-aspartate repeat-containing protein C
SAUSA300_RS00390	235.235	0.98362	0.260026	1.85989	0.0629007	0.164369	SAUSA300_0077	-	NAD+ synthetase
SAUSA300_RS11025	500.54	0.982738	0.195353	2.47111	0.0134694	0.0419289	SAUSA300_2005	tsaE	tRNA (adenosine(37)-N6)-threonylcarbamoyltransferase complex ATPase subunit type 1 TsaE
SAUSA300_RS03945	4877.56	0.980053	0.165568	2.89943	0.00373842	0.0127059	SAUSA300_0733	fakB1	hypothetical protein
SAUSA300_RS10550	24.6457	0.979773	0.455651	1.05294	0.292369	0.618622	SAUSA300_1924	-	holin
SAUSA300_RS08100	32.3746	0.978905	0.357135	1.34096	0.179932	0.412014	SAUSA300_1484	-	hypothetical protein
SAUSA300_RS09960	28.1736	0.977748	0.46571	1.02585	0.304963	0.641252	SAUSA300_1822	trnaM	tRNA-Met
SAUSA300_RS05600	500.223	0.977743	0.16485	2.89804	0.00375503	0.0127464	SAUSA300_1040	zapA	cell division protein ZapA
SAUSA300_RS01775	289.471	0.976504	0.156923	3.03654	0.00239307	0.0083866	SAUSA300_0334	mepR	multidrug efflux MATE transporter transcriptional repressor MepR
SAUSA300_RS10325	1129.24	0.972703	0.171473	2.75672	0.00583842	0.0191915	SAUSA300_1887	pcrB	geranylgeranylglyceryl/heptaprenylglyceryl phosphate synthase
SAUSA300_RS01095	182.579	0.971567	0.211277	2.23199	0.0256158	0.0743437	SAUSA300_0208	malK	sugar ABC transporter ATP-binding protein
SAUSA300_RS11670	143.785	0.969619	0.265682	1.7676	0.0771276	0.19568	SAUSA300_2119	trnaV	tRNA-Val
SAUSA300_RS10865	88.5721	0.964718	0.233543	1.98986	0.0466062	0.126818	SAUSA300_1978	fhuD1	ferrichrome-binding protein FhuD
SAUSA300_RS13630	114.291	0.963051	0.220931	2.09591	0.03609	0.100531	SAUSA300_2457	mhqE	carboxylesterase
SAUSA300_RS06005	2421.31	0.962307	0.142076	3.25393	0.00113821	0.0042303	SAUSA300_1109	fmt	methionyl-tRNA formyltransferase
SAUSA300_RS11660	18.8155	0.959565	0.433986	1.05894	0.289627	0.614746	SAUSA300_2117	trnaQ	tRNA-Gln
SAUSA300_RS04740	18.4541	0.958564	0.470523	0.974584	0.329767	0.681736	SAUSA300_0879	-	2-isopropylmalate synthase
SAUSA300_RS06070	6854.02	0.957362	0.166138	2.75291	0.00590684	0.0193928	SAUSA300_1122	plsX	phosphate acyltransferase
SAUSA300_RS04480	893.032	0.957187	0.151692	3.01391	0.00257901	0.00898	SAUSA300_0830	-	hypothetical protein
SAUSA300_RS05390	1349.6	0.957123	0.146845	3.11296	0.00185221	0.00662871	SAUSA300_1001	potC	spermidine/putrescine ABC transporter permease
SAUSA300_RS03215	2474.56	0.956379	0.168514	2.70825	0.00676381	0.0219398	SAUSA300_0598	-	ABC transporter substrate-binding protein
SAUSA300_RS13040	380.128	0.953903	0.163382	2.77816	0.00546671	0.0181686	SAUSA300_2361	-	hypothetical protein
SAUSA300_RS11435	1934.36	0.952818	0.123576	3.66429	0.000248021	0.001039	SAUSA300_2077	qsrR	transcriptional regulator
SAUSA300_RS10510	1576.15	0.947227	0.118553	3.77239	0.000161692	0.000705803			hypothetical protein
SAUSA300_RS07560	14.4423	0.945312	0.577503	0.771099	0.440648	0.876109	SAUSA300_1385	-	hypothetical protein
SAUSA300_RS11190	55.3823	0.944059	0.267623	1.65927	0.0970619	0.239727	SAUSA300_2034	kdpA	potassium-transporting ATPase A chain
SAUSA300_RS09385	303.898	0.94145	0.162314	2.71974	0.00653342	0.0213204	SAUSA300_1718	arsB	arsenical efflux pump membrane protein ArsB
SAUSA300_RS02820	78487.9	0.939674	0.101849	4.31691	1.58231e-05	7.90279e-05	SAUSA300_0527	rpoB	DNA-directed RNA polymerase subunit beta
SAUSA300_RS02025	36940.7	0.939339	0.118047	3.72174	0.000197858	0.00084994	SAUSA300_0380	ahpC	alkyl hydroperoxide reductase subunit C
SAUSA300_RS12710	1192.06	0.939217	0.120681	3.6395	0.000273172	0.00113034	SAUSA300_2301	tcaB	Bcr/CflA family drug resistance efflux transporter
SAUSA300_RS05500	395.849	0.938074	0.190416	2.30062	0.0214132	0.0635806	SAUSA300_1022	-	hypothetical protein
SAUSA300_RS13980	322.097	0.935762	0.137381	3.17192	0.00151434	0.00552194	SAUSA300_2519	-	GTP-binding protein
SAUSA300_RS03485	6128.8	0.934987	0.130532	3.33241	0.000860983	0.00327198	SAUSA300_0650	pitA	anion permease
SAUSA300_RS05120	773.91	0.934601	0.181198	2.39849	0.0164626	0.050319	SAUSA300_0953	-	acyltransferase
SAUSA300_RS09525	78.7002	0.932221	0.251172	1.72082	0.0852834	0.21416	SAUSA300_1743	-	hypothetical protein
SAUSA300_RS07585	5.83523	0.93058	0.762216	0.564905	0.572138	1	SAUSA300_1390	-	hypothetical protein
SAUSA300_RS13515	11.6702	0.929544	0.568542	0.755518	0.449938	0.890648	SAUSA300_2438	sarU	transcriptional regulator
SAUSA300_RS00920	11415	0.924964	0.217022	1.95816	0.0502115	0.135401	SAUSA300_0175	ssuA	hypothetical protein
SAUSA300_RS15205	179533	0.922884	0.133692	3.16313	0.00156082	0.00567607	SAUSA300_0766	tmRNA	transfer-messenger RNA
SAUSA300_RS09050	2714.13	0.922234	0.128946	3.27451	0.00105845	0.00395018	SAUSA300_1658	-	class I SAM-dependent methyltransferase
SAUSA300_RS08690	7027.61	0.919968	0.134488	3.12273	0.00179183	0.00645536	SAUSA300_1595	tgt	tRNA guanosine(34) transglycosylase Tgt
SAUSA300_RS11690	91832.4	0.919347	0.200021	2.09651	0.036037	0.100487	SAUSA300_2123	rrlF	23S ribosomal RNA
SAUSA300_RS02685	356113	0.915285	0.202135	2.05449	0.0399281	0.1102	SAUSA300_0501	rrlB	23S ribosomal RNA
SAUSA300_RS10040	104418	0.912769	0.196534	2.10024	0.0357077	0.0997938	SAUSA300_1838	rrl3	23S ribosomal RNA
SAUSA300_RS14440	65.2422	0.911849	0.291512	1.4128	0.157713	0.369213	SAUSA300_2597	cap1B	capsular polysaccharide biosynthesis protein Cap5B
SAUSA300_RS09910	41.6492	0.906963	0.330194	1.2325	0.217763	0.483084	SAUSA300_1811	trnaL	tRNA-Leu
SAUSA300_RS11230	2458.21	0.906499	0.209972	1.93597	0.0528713	0.141164	SAUSA300_2041	-	hypothetical protein
SAUSA300_RS08455	963.549	0.906332	0.144224	2.81737	0.00484189	0.0163127	SAUSA300_1551	rsfS	ribosome silencing factor RsfS
SAUSA300_RS07535	17.4662	0.905821	0.478677	0.847798	0.39655	0.802606	SAUSA300_1380	-	hypothetical protein
SAUSA300_RS02475	3029.61	0.905716	0.172531	2.35155	0.0186955	0.0565047	SAUSA300_0461	holB	DNA polymerase III subunit delta'
SAUSA300_RS11020	810.06	0.902184	0.168675	2.38438	0.0171079	0.0521146	SAUSA300_2004	tsaB	tRNA (adenosine(37)-N6)-threonylcarbamoyltransferase complex dimerization subunit type 1 TsaB
SAUSA300_RS08305	6290.56	0.901089	0.114097	3.51533	0.000439216	0.00175556	SAUSA300_1522	dnaG	DNA primase
SAUSA300_RS04725	217.377	0.897884	0.21793	1.82574	0.0678892	0.175537	SAUSA300_0876	-	O-acetyltransferase
SAUSA300_RS10470	1375.97	0.897558	0.123021	3.23162	0.0012309	0.00454356	SAUSA300_1913	pmtA	ABC transporter ATP-binding protein
SAUSA300_RS15810	35.4225	0.895638	0.346659	1.14129	0.253751	0.550801	NA	NA	NA
SAUSA300_RS05055	160.456	0.895347	0.1736	2.27735	0.0227653	0.0670063	SAUSA300_0941	-	ABC transporter substrate-binding protein
SAUSA300_RS09035	1390.06	0.894571	0.169426	2.32888	0.0198656	0.0595748	SAUSA300_1655	ald2	alanine dehydrogenase
SAUSA300_RS01680	34.5392	0.891665	0.333966	1.17277	0.24089	0.52533	SAUSA300_0315	nanA	N-acetylneuraminate lyase
SAUSA300_RS06075	7170.49	0.891314	0.172172	2.2728	0.0230382	0.0675889	SAUSA300_1123	fabD	malonyl CoA-ACP transacylase
SAUSA300_RS05570	114.013	0.891193	0.322221	1.21405	0.224727	0.495684	SAUSA300_1035	isdG	monooxygenase IsdI
SAUSA300_RS04560	31826.8	0.89046	0.112986	3.45581	0.000548633	0.00216094	SAUSA300_0844	ndh2	NADH dehydrogenase
SAUSA300_RS08550	4728.13	0.890062	0.10745	3.63019	0.000283215	0.00116654	SAUSA300_1568	udk	uridine kinase
SAUSA300_RS06475	1422.3	0.889811	0.120467	3.23584	0.00121285	0.00448922	SAUSA300_1199	-	hypothetical protein
SAUSA300_RS06095	660.079	0.889692	0.152317	2.55843	0.0105147	0.0331127	SAUSA300_1126	rnc	ribonuclease 3
SAUSA300_RS06335	2477.88	0.887903	0.184472	2.10277	0.0354858	0.0994632	SAUSA300_1171	-	peptidase M16
SAUSA300_RS03000	139.161	0.886076	0.21697	1.7794	0.0751741	0.191442			hypothetical protein
SAUSA300_RS12835	1102.32	0.885839	0.173811	2.21987	0.0264273	0.0762077	SAUSA300_2322	-	TetR/AcrR family transcriptional regulator
SAUSA300_RS13830	1026.44	0.885752	0.127325	3.02966	0.00244827	0.00856895	SAUSA300_2490	farR	TetR/AcrR family transcriptional regulator
SAUSA300_RS08275	723.113	0.885653	0.174069	2.21553	0.026724	0.0768992	SAUSA300_1516	znuC	zinc ABC transporter ATP-binding protein
SAUSA300_RS12045	35022	0.884335	0.157196	2.44494	0.0144876	0.0448403	SAUSA300_2183	adk	adenylate kinase
SAUSA300_RS00365	533.474	0.882351	0.11953	3.19879	0.00138005	0.00506642	SAUSA300_0072	-	methyltransferase
SAUSA300_RS09530	123.288	0.882237	0.209233	1.82685	0.0677221	0.175273	SAUSA300_1744	-	hypothetical protein
SAUSA300_RS13985	167.454	0.881338	0.196332	1.94231	0.0520993	0.139379	SAUSA300_2520	-	ferrous iron transporter B
SAUSA300_RS06790	16317	0.878638	0.123049	3.07714	0.00208997	0.00742061	SAUSA300_1251	parC	DNA topoisomerase 4 subunit A
SAUSA300_RS11090	108736	0.876578	0.199608	1.88658	0.0592164	0.156253	SAUSA300_2016	rrlE	23S ribosomal RNA
SAUSA300_RS09630	40.2313	0.87366	0.328174	1.1386	0.254869	0.552249	SAUSA300_1759	-	hypothetical protein
SAUSA300_RS02900	312.224	0.873059	0.162365	2.29766	0.0215811	0.0638688	SAUSA300_0543	tadA	tRNA-specific adenosine deaminase
SAUSA300_RS10150	1886.93	0.869223	0.110443	3.34311	0.000828453	0.00316169	SAUSA300_1858	-	radical SAM/CxCxxxxC motif protein YfkAB
SAUSA300_RS12330	1009.63	0.865927	0.167229	2.18818	0.0286567	0.0817638	SAUSA300_2233	bioY	biotin transporter BioY
SAUSA300_RS01010	133.915	0.865534	0.231276	1.58051	0.113989	0.277978	SAUSA300_0192	mupG	hypothetical protein
SAUSA300_RS07075	2053.73	0.864121	0.22333	1.63042	0.103013	0.25396	SAUSA300_1300	brnQ3	branched-chain amino acid transport system II carrier protein
SAUSA300_RS14475	226.578	0.863832	0.201216	1.80816	0.0705809	0.181455	SAUSA300_2603	gehA	Lipase 1
SAUSA300_RS08485	1958.3	0.860905	0.14955	2.41327	0.0158101	0.0486548	SAUSA300_1557	-	hypothetical protein
SAUSA300_RS09540	8.59795	0.86066	0.67064	0.537785	0.590726	1	SAUSA300_1746	-	hypothetical protein
SAUSA300_RS05080	2775.5	0.859225	0.124986	2.87413	0.00405141	0.0137008	SAUSA300_0945	menF	isochorismate synthase
SAUSA300_RS02785	897.317	0.856656	0.147943	2.41077	0.0159187	0.0489333	SAUSA300_0520	secE	protein translocase subunit SecE
SAUSA300_RS03890	2389.86	0.855956	0.102249	3.48126	0.000499066	0.00198014	SAUSA300_0722	murB	UDP-N-acetylenolpyruvoylglucosamine reductase
SAUSA300_RS06270	2125.02	0.854082	0.171506	2.06454	0.0389666	0.107877	SAUSA300_1158	rimP	ribosome maturation factor
SAUSA300_RS09830	1272.48	0.852109	0.167691	2.09974	0.0357515	0.0997938	SAUSA300_1796	-	DUF445 domain-containing protein
SAUSA300_RS10295	15879.9	0.851976	0.10272	3.42657	0.000611264	0.00239715	SAUSA300_1881	gatA	glutamyl-tRNA(Gln) amidotransferase subunit A
SAUSA300_RS03925	513.085	0.850116	0.145389	2.40813	0.0160346	0.0492334	SAUSA300_0729	-	membrane protein
SAUSA300_RS14195	2467.14	0.847017	0.114711	3.02513	0.00248522	0.00868703	SAUSA300_2554	cysJ	assimilatory sulfite reductase (NADPH) flavoprotein subunit
SAUSA300_RS15100	24923.3	0.845207	0.236509	1.45959	0.144403	0.341435			signal recognition particle sRNA large type
SAUSA300_RS03560	969.154	0.845105	0.229861	1.50136	0.133262	0.320066	SAUSA300_0663	-	hypothetical protein
SAUSA300_RS01005	15316.6	0.845087	0.175342	1.96808	0.0490587	0.132822	SAUSA300_0191	glcA	PTS glucose EIICBA component
SAUSA300_RS03390	1457.86	0.844675	0.114797	3.00246	0.00267808	0.00927713	SAUSA300_0632	-	YitT family protein
SAUSA300_RS14425	111.846	0.842915	0.211655	1.62016	0.105198	0.25911	SAUSA300_2594	msrA3	methionine sulfoxide reductase A
SAUSA300_RS11425	12875.2	0.840852	0.0993931	3.42933	0.000605072	0.00237631	SAUSA300_2075	rho	transcription termination factor Rho
SAUSA300_RS05535	376.02	0.839378	0.180201	1.88333	0.0596559	0.157106	SAUSA300_1028	isdB	iron-regulated surface determinant protein B
SAUSA300_RS02045	11073.2	0.837453	0.108351	3.11444	0.00184292	0.00660422	SAUSA300_0383	-	hypothetical protein
SAUSA300_RS14645	187.933	0.836619	0.270335	1.24519	0.213062	0.473433	SAUSA300_2637	-	hypothetical protein
SAUSA300_RS12335	728.548	0.835722	0.125747	2.66982	0.00758918	0.024441	SAUSA300_2234	-	purine nucleosidase
SAUSA300_RS04875	1175.59	0.835067	0.175186	1.91263	0.0557951	0.148093	SAUSA300_0906	-	hypothetical protein
SAUSA300_RS11780	298.521	0.833658	0.138958	2.40115	0.0163437	0.0500688	SAUSA300_2139	sfnaA	MFS transporter
SAUSA300_RS12460	5932.64	0.833141	0.19838	1.67931	0.0930918	0.231402	SAUSA300_2256	-	N-acetylmuramoyl-L-alanine amidase
SAUSA300_RS03590	9399.27	0.832691	0.151181	2.20061	0.0277635	0.0794671	SAUSA300_0669	uppP	undecaprenyl-diphosphatase
SAUSA300_RS10250	4750.99	0.832369	0.186951	1.77784	0.0754298	0.191913	SAUSA300_1874	ftnA	non-heme ferritin
SAUSA300_RS00025	8581	0.831842	0.100506	3.30169	0.000961031	0.00362163	SAUSA300_0004	recF	DNA replication and repair protein RecF
SAUSA300_RS09860	282.742	0.829857	0.247216	1.33429	0.18211	0.415242	SAUSA300_1802	-	hypothetical protein
SAUSA300_RS11315	17796.2	0.829142	0.0987381	3.33349	0.000857642	0.00326387	SAUSA300_2055	murA1	UDP-N-acetylglucosamine 1-carboxyvinyltransferase
SAUSA300_RS10240	2901.49	0.828815	0.109634	2.99922	0.00270671	0.00936431	SAUSA300_1872	gatD	glutamine amidotransferase
SAUSA300_RS02445	333213	0.82786	0.203651	1.60991	0.107418	0.263973	SAUSA300_0456	rrl1	23S ribosomal RNA
SAUSA300_RS10275	1244.07	0.82749	0.118342	2.76731	0.00565211	0.0186471	SAUSA300_1878	rumA	RNA methyltransferase
SAUSA300_RS00685	56.7744	0.827004	0.255052	1.28211	0.199804	0.447655	SAUSA300_0131	-	UDP-phosphate N-acetylgalactosaminyl-1-phosphate transferase
SAUSA300_RS03830	1406.24	0.826761	0.108082	3.02326	0.00250068	0.00872978	SAUSA300_0713	queF	NADPH-dependent 7-cyano-7-deazaguanine reductase QueF
SAUSA300_RS12020	46392.6	0.826685	0.142051	2.29977	0.021461	0.0636528	SAUSA300_2178	rpoA	DNA-directed RNA polymerase subunit alpha
SAUSA300_RS14125	490.86	0.825885	0.140343	2.32206	0.0202298	0.0604658	SAUSA300_2544	-	hypothetical protein
SAUSA300_RS08405	6191.96	0.824882	0.138994	2.33738	0.0194195	0.0583017	SAUSA300_1542	hrcA	HrcA family transcriptional regulator
SAUSA300_RS10830	1731.53	0.818735	0.170458	1.86988	0.0615008	0.160867	SAUSA300_1971	-	toxin MazF
SAUSA300_RS03910	2481.21	0.81869	0.139527	2.28407	0.0223672	0.0659064	SAUSA300_0726	-	glycerate kinase
SAUSA300_RS09420	62.1648	0.818063	0.304598	1.04421	0.296389	0.625721	SAUSA300_1724	spdA	CPBP family intramembrane metalloprotease
SAUSA300_RS06480	4956.25	0.812984	0.214417	1.4597	0.144373	0.341435	SAUSA300_1200	glnR	MerR family transcriptional regulator
SAUSA300_RS03430	5833.75	0.812948	0.137675	2.27309	0.0230206	0.0675889	SAUSA300_0640	-	membrane protein
SAUSA300_RS10905	3555.56	0.812115	0.126042	2.47629	0.0132756	0.0413733	SAUSA300_1983	groES	co-chaperone GroES
SAUSA300_RS11320	1445.72	0.810382	0.227018	1.36722	0.171558	0.396535	SAUSA300_2056	-	membrane protein
SAUSA300_RS14760	53.0079	0.810314	0.274738	1.12949	0.258692	0.559189	SAUSA300_pUSA030005		IS6 family transposase IS257R2
SAUSA300_RS10575	7.34132	0.809364	0.745185	0.415151	0.678032	1	SAUSA300_1927	-	hypothetical protein
SAUSA300_RS00695	133.496	0.808438	0.240021	1.28505	0.198776	0.446832	SAUSA300_0133	-	ligase
SAUSA300_RS06720	1427.6	0.807964	0.156601	1.96655	0.0492354	0.133034	SAUSA300_1238	-	hypothetical protein
SAUSA300_RS12355	25.9453	0.806969	0.430394	0.713228	0.475705	0.933586	SAUSA300_2238	ureA	urease subunit gamma
SAUSA300_RS01565	74.9639	0.806364	0.284581	1.07654	0.281684	0.601669	SAUSA300_0293	-	TIGR01741 family protein
SAUSA300_RS02700	22850.5	0.803127	0.114078	2.65719	0.00787959	0.025346	SAUSA300_0504	pdxS	pyridoxal 5'-phosphate synthase lyase subunit PdxS
SAUSA300_RS09310	1414.47	0.802085	0.147454	2.04867	0.0404941	0.111648	SAUSA300_1705	-	MFS transporter
SAUSA300_RS13260	755.125	0.801637	0.151763	1.98755	0.0468614	0.127384	SAUSA300_2394	-	hypothetical protein
SAUSA300_RS06665	1375.98	0.80062	0.221035	1.36005	0.173813	0.400376	SAUSA300_1230	-	hypothetical protein
SAUSA300_RS06330	1161.47	0.800427	0.121143	2.47993	0.0131407	0.0410001	SAUSA300_1170	-	GntR family transcriptional regulator
SAUSA300_RS13395	155.029	0.799071	0.170859	1.7504	0.0800493	0.202712	SAUSA300_2420	-	hypothetical protein
SAUSA300_RS10430	1162.45	0.799012	0.106038	2.81985	0.00480461	0.0162073	SAUSA300_1905	-	choloylglycine hydrolase
SAUSA300_RS09060	941.276	0.798994	0.127876	2.33815	0.0193794	0.0583017	SAUSA300_1660	-	membrane protein
SAUSA300_RS08845	42.5386	0.798231	0.438038	0.680834	0.495977	0.96551			hypothetical protein
SAUSA300_RS03885	1392.78	0.798093	0.111316	2.67791	0.00740829	0.023944			hypothetical protein
SAUSA300_RS12325	1181.51	0.795793	0.128393	2.3038	0.0212338	0.0631869	SAUSA300_2232	-	N-acetyltransferase
SAUSA300_RS07665	2.4063	0.795721	1.22288	0.241824	0.808916	NA	SAUSA300_1405	-	terminase
SAUSA300_RS07210	173.024	0.795224	0.259198	1.13899	0.254707	0.552249			hypothetical protein
SAUSA300_RS03820	14.3038	0.79276	0.474029	0.617598	0.53684	1			hypothetical protein
SAUSA300_RS04460	920.068	0.792411	0.141709	2.06347	0.0390683	0.108048	SAUSA300_0826	-	DUF72 domain-containing protein
SAUSA300_RS10055	47025.5	0.791672	0.199847	1.45948	0.144434	0.341435	SAUSA300_1841	rrsD	16S ribosomal RNA
SAUSA300_RS12830	461.749	0.784421	0.200628	1.41765	0.156293	0.366583	SAUSA300_2321	-	phage infection protein
SAUSA300_RS03285	4.77432	0.784049	0.85548	0.332035	0.739863	NA	SAUSA300_0612	mnhC2	cation:proton antiporter
SAUSA300_RS08695	4516.44	0.782849	0.11624	2.43331	0.0149614	0.046201	SAUSA300_1596	queA	tRNA preQ1(34) S-adenosylmethionine ribosyltransferase-isomerase QueA
SAUSA300_RS00440	201.351	0.781323	0.180122	1.56185	0.118323	0.286992	SAUSA300_0085	cstA	dihydroneopterin aldolase
SAUSA300_RS02115	20.8485	0.781219	0.400603	0.701988	0.482687	0.945772	SAUSA300_0396	ssl2	hypothetical protein
SAUSA300_RS00370	1219.35	0.780624	0.125833	2.23012	0.0257393	0.074542	SAUSA300_0073	-	nickel ABC transporter substrate-binding protein
SAUSA300_RS04570	3093.69	0.779843	0.144077	1.94232	0.0520985	0.139379	SAUSA300_0846	-	sodium:proton antiporter
SAUSA300_RS06295	2021.99	0.778542	0.124127	2.244	0.0248322	0.0722246	SAUSA300_1163	rbfA	ribosome-binding factor A
SAUSA300_RS02710	12987.2	0.777225	0.18576	1.49238	0.135599	0.324237	SAUSA300_0506	nupC	pyrimidine nucleoside transporter NupC
SAUSA300_RS05560	192.624	0.773889	0.33949	0.806764	0.419802	0.839273	SAUSA300_1033	isdF	hemin ABC transporter permease
SAUSA300_RS09705	14.9624	0.771235	0.490234	0.553277	0.580074	1	SAUSA300_1773	trnaE	tRNA-Glu
SAUSA300_RS13875	848.476	0.770632	0.147905	1.82977	0.067285	0.174538	SAUSA300_2498	crtN	dehydrosqualene desaturase
SAUSA300_RS00475	163.746	0.76865	0.217806	1.23344	0.217413	0.482703	SAUSA300_0091	-	MFS transporter
SAUSA300_RS01375	1110.44	0.768279	0.198637	1.3506	0.176823	0.405927	SAUSA300_0258	bglR	GntR family transcriptional regulator
SAUSA300_RS01400	9.98292	0.765927	0.656016	0.405367	0.685208	1			hypothetical protein
SAUSA300_RS09345	152.362	0.765441	0.206448	1.28576	0.198528	0.446648			hypothetical protein
SAUSA300_RS15375	34.7346	0.764785	0.372666	0.710516	0.477384	0.936061			hypothetical protein
SAUSA300_RS01085	740.344	0.763406	0.160957	1.6365	0.101736	0.251041	SAUSA300_0206	azoR	FMN-dependent NADH-azoreductase
SAUSA300_RS12175	14.0555	0.76333	0.589182	0.446941	0.654918	1			hypothetical protein
SAUSA300_RS08195	10.5356	0.760124	0.632977	0.410954	0.681106	1			hypothetical protein
SAUSA300_RS01550	162.985	0.759826	0.223692	1.16153	0.245424	0.533927	SAUSA300_0290	-	DUF5079 domain-containing protein
SAUSA300_RS13655	1712.32	0.758859	0.120706	2.14454	0.0319898	0.0906043	SAUSA300_2462	frp	NAD(P)H-dependent oxidoreductase
SAUSA300_RS11715	743.765	0.758711	0.214033	1.20874	0.226762	0.498998	SAUSA300_2127	sepA	multidrug resistance efflux pump SepA
SAUSA300_RS10565	40.2039	0.756584	0.429232	0.597775	0.54999	1	SAUSA300_1925	-	hypothetical protein
SAUSA300_RS08300	9199.52	0.756224	0.122008	2.10006	0.0357231	0.0997938	SAUSA300_1521	sigA	RNA polymerase sigma factor SigA
SAUSA300_RS06760	9435.53	0.754941	0.131944	1.93219	0.0533356	0.142263	SAUSA300_1245	opuD1	glycine/betaine ABC transporter
SAUSA300_RS13690	388.747	0.75377	0.171297	1.48146	0.138483	0.330142			hypothetical protein
SAUSA300_RS12245	0.343048	0.752648	3.34354	0.075563	0.939767	NA			hypothetical protein
SAUSA300_RS00675	0.32436	0.752647	3.40527	0.074193	0.940857	NA			hypothetical protein
SAUSA300_RS06900	554.803	0.751044	0.155845	1.61085	0.107212	0.263831	SAUSA300_1271	-	hydrolase
SAUSA300_RS01570	78.8922	0.749959	0.236541	1.05673	0.290636	0.616404	SAUSA300_0294	-	TIGR01741 family protein
SAUSA300_RS05395	2460.84	0.749634	0.116612	2.14074	0.0322954	0.091374	SAUSA300_1002	potD	spermidine/putrescine ABC transporter substrate-binding protein
SAUSA300_RS13720	2116.11	0.74932	0.199343	1.25071	0.21104	0.469713	SAUSA300_2472	-	EamA family transporter
SAUSA300_RS15040	8.94129	0.746869	0.599694	0.411659	0.680589	1			NADH dehydrogenase
SAUSA300_RS13575	771.869	0.745576	0.166344	1.47632	0.139859	0.33295	SAUSA300_2448	-	FUSC family protein
SAUSA300_RS02040	35.0328	0.743662	0.321386	0.758159	0.448356	0.888816			hypothetical protein
SAUSA300_RS11195	2.75747	0.743407	1.08492	0.224354	0.822481	NA			potassium-transporting ATPase subunit F
SAUSA300_RS10090	1643.11	0.742983	0.105196	2.30982	0.0208979	0.0622559	SAUSA300_1847	-	multidrug ABC transporter ATP-binding protein
SAUSA300_RS01670	98.3583	0.740116	0.239279	1.0035	0.315622	0.65854	SAUSA300_0313	-	pyrimidine nucleoside transporter NupC
SAUSA300_RS14775	53.5127	0.739799	0.304632	0.787174	0.43118	0.858547	SAUSA300_pUSA030008		IS6 family transposase IS257R2
SAUSA300_RS09155	2.04819	0.73913	1.33235	0.179479	0.857561	NA			hypothetical protein
SAUSA300_RS07805	3.5083	0.736774	1.01912	0.232333	0.81628	NA	SAUSA300_1430	-	helix-turn-helix domain-containing protein
SAUSA300_RS13945	168.077	0.730154	0.186914	1.23133	0.218198	0.483652	SAUSA300_2512	-	glyoxalase
SAUSA300_RS13470	728.233	0.72942	0.157036	1.46093	0.144034	0.341435	SAUSA300_2432	-	(deoxy)nucleoside triphosphate pyrophosphohydrolase
SAUSA300_RS15905	58.0557	0.72893	0.290822	0.787184	0.431174	0.858547	NA	NA	NA
SAUSA300_RS11695	61712.8	0.72859	0.198865	1.14948	0.250359	0.544224	SAUSA300_2124	rrsF	16S ribosomal RNA
SAUSA300_RS13070	45.2043	0.727672	0.325503	0.699448	0.484272	0.947504	SAUSA300_2365	hlgA	gamma-hemolysin component A
SAUSA300_RS13590	1.07551	0.725939	1.87806	0.120305	0.904242	NA			hypothetical protein
SAUSA300_RS07575	37.7022	0.725828	0.33387	0.676397	0.498789	0.969588	SAUSA300_1388	-	hypothetical protein
SAUSA300_RS13210	1647.21	0.725085	0.123143	1.82783	0.0675751	0.17506	SAUSA300_2387	-	NAD(P)-dependent oxidoreductase
SAUSA300_RS11095	60432.7	0.72458	0.196795	1.14119	0.253793	0.550801	SAUSA300_2017	rrsE	16S ribosomal RNA
SAUSA300_RS02145	42.0441	0.724317	0.352071	0.637136	0.524036	1	SAUSA300_0400	ssl6	hypothetical protein
SAUSA300_RS02905	2035.85	0.723862	0.140429	1.59413	0.110906	0.271439	SAUSA300_0544	-	HAD family phosphatase
SAUSA300_RS01555	255.405	0.722497	0.154715	1.43811	0.150404	0.353999	SAUSA300_0291	-	DUF5080 domain-containing protein
SAUSA300_RS09220	18838	0.721402	0.174919	1.26574	0.205606	0.458751	SAUSA300_1687	ftsK	DNA translocase FtsK
SAUSA300_RS13580	2316.93	0.720597	0.162113	1.36076	0.173589	0.400376	SAUSA300_2449	-	MFS transporter
SAUSA300_RS15095	204.69	0.718119	0.159075	1.37117	0.170321	0.394689	SAUSA300_0428	-	hypothetical protein
SAUSA300_RS04115	3188.2	0.717537	0.111212	1.95606	0.0504581	0.135795	SAUSA300_0763	est	carboxylesterase
SAUSA300_RS00030	18231.4	0.717495	0.101788	2.13675	0.032618	0.0921903	SAUSA300_0005	gyrB	DNA gyrase subunit B
SAUSA300_RS08745	42.295	0.71743	0.310787	0.699612	0.48417	0.947504			hypothetical protein
SAUSA300_RS05960	2347.3	0.71449	0.155436	1.37992	0.16761	0.389744	SAUSA300_1100	-	VOC family protein
SAUSA300_RS01725	498.139	0.714312	0.122559	1.74863	0.0803544	0.203294	SAUSA300_0324	-	LLM class flavin-dependent oxidoreductase
SAUSA300_RS07405	1128.48	0.712849	0.189549	1.12293	0.261469	0.56474	SAUSA300_1358	ndk	nucleoside-diphosphate kinase
SAUSA300_RS13715	386.657	0.709144	0.190761	1.09637	0.272916	0.58479			hypothetical protein
SAUSA300_RS08400	3964.65	0.708413	0.099732	2.08973	0.0366423	0.101859	SAUSA300_1541	grpE	nucleotide exchange factor GrpE
SAUSA300_RS10790	148.579	0.707728	0.203388	1.02134	0.307095	0.644231	SAUSA300_1967	-	hypothetical protein
SAUSA300_RS06080	8149.31	0.707114	0.143561	1.44269	0.149109	0.351564	SAUSA300_1124	fabG	beta-ketoacyl-ACP reductase
SAUSA300_RS07360	348.51	0.706541	0.167923	1.22998	0.218705	0.484378	SAUSA300_1350	-	hypothetical protein
SAUSA300_RS15895	27.8803	0.706178	0.402385	0.51239	0.608378	1	NA	NA	NA
SAUSA300_RS13895	231.463	0.701397	0.177531	1.13443	0.256613	0.555584	SAUSA300_2502	crtO	hypothetical protein
SAUSA300_RS14200	10.0957	0.699962	0.56829	0.351865	0.724939	1			hypothetical protein
SAUSA300_RS07630	9.0392	0.699202	0.615493	0.323647	0.746206	1	SAUSA300_1398	-	hypothetical protein
SAUSA300_RS13950	376.818	0.697045	0.134846	1.46125	0.143946	0.341435	SAUSA300_2513	-	NmrA/HSCARG family protein
SAUSA300_RS13665	206.676	0.693444	0.182612	1.05931	0.289458	0.614746	SAUSA300_2464	-	haloacid dehalogenase
SAUSA300_RS06695	678.306	0.693135	0.210177	0.918916	0.35814	0.733657	SAUSA300_1235	guaC	guanosine monophosphate reductase
SAUSA300_RS04955	2355.55	0.690275	0.134715	1.41243	0.157824	0.369213	SAUSA300_0922	-	membrane protein
SAUSA300_RS07655	102.529	0.689192	0.205883	0.918928	0.358133	0.733657	SAUSA300_1403	-	phage portal protein
SAUSA300_RS00240	25.199	0.687334	0.594961	0.314868	0.752862	1	SAUSA300_0045	-	HNH endonuclease
SAUSA300_RS11015	991.957	0.686855	0.129364	1.44441	0.148623	0.350724	SAUSA300_2003	rimI	ribosomal-protein-alanine N-acetyltransferase RimI
SAUSA300_RS12455	4325.33	0.686388	0.12186	1.52953	0.126134	0.304298	SAUSA300_2255	-	hypothetical protein
SAUSA300_RS08740	2629.9	0.685939	0.123157	1.50978	0.131101	0.315716	SAUSA300_1605	mreC	rod shape-determining protein MreC
SAUSA300_RS08410	859.258	0.685627	0.106932	1.73594	0.0825752	0.208349	SAUSA300_1543	hemN	coproporphyrinogen III oxidase
SAUSA300_RS08760	35.6361	0.682763	0.346799	0.527	0.598194	1	SAUSA300_1608	radC	hypothetical protein
SAUSA300_RS11010	2701.89	0.680843	0.100831	1.79352	0.0728901	0.186682	SAUSA300_2002	gcp	tRNA (adenosine(37)-N6)-threonylcarbamoyltransferase complex transferase subunit TsaD
SAUSA300_RS15115	434.152	0.680001	0.133709	1.34622	0.178232	0.408814			50S ribosomal protein L33
SAUSA300_RS09760	3228.21	0.678732	0.141753	1.26087	0.207356	0.462274	SAUSA300_1783	hemE	uroporphyrinogen decarboxylase
SAUSA300_RS13885	556.111	0.678641	0.178934	0.998365	0.318102	0.662693	SAUSA300_2500	crtQ	4,4'-diaponeurosporenoate glycosyltransferase
SAUSA300_RS12990	900.785	0.677753	0.166437	1.06799	0.285525	0.608965	SAUSA300_2353	-	prevent-host-death protein
SAUSA300_RS06985	9755.08	0.677704	0.0966592	1.83846	0.0659949	0.17179	SAUSA300_1285	-	ABC transporter ATP-binding protein
SAUSA300_RS09850	2482.35	0.676685	0.208296	0.848241	0.396304	0.802606	SAUSA300_1800	-	RNA pseudouridine synthase
SAUSA300_RS01360	1103.98	0.674224	0.159451	1.09265	0.274546	0.587712	SAUSA300_0255	lytR	DNA-binding response regulator
SAUSA300_RS01000	5.93796	0.672113	0.733947	0.234504	0.814594	1			hypothetical protein
SAUSA300_RS00175	4250.36	0.671335	0.0932918	1.83654	0.0662772	0.172359	SAUSA300_0035	rplL	type I restriction endonuclease
SAUSA300_RS08445	551.515	0.668572	0.150692	1.11865	0.263288	0.567307	SAUSA300_1549	comEA	competence protein ComE
SAUSA300_RS12635	306.343	0.667918	0.207622	0.808771	0.418647	0.837914	SAUSA300_2286	-	membrane protein
SAUSA300_RS03655	2825.2	0.667814	0.191329	0.877098	0.380434	0.775212	SAUSA300_0681	-	hypothetical protein
SAUSA300_RS08830	1094.87	0.665885	0.161032	1.03013	0.302947	0.63751	SAUSA300_1620	engB	GTP-binding protein
SAUSA300_RS02005	796.752	0.659927	0.11116	1.43871	0.150232	0.353903	SAUSA300_0376	-	hypothetical protein
SAUSA300_RS05040	304.12	0.659523	0.290778	0.548607	0.583275	1	SAUSA300_0938	-	hypothetical protein
SAUSA300_RS09215	7252.91	0.658468	0.123472	1.28343	0.199341	0.447322	SAUSA300_1686	murC	UDP-N-acetylmuramate--L-alanine ligase
SAUSA300_RS00500	364.986	0.657938	0.172777	0.914116	0.360656	0.738251	SAUSA300_0096	-	hypothetical protein
SAUSA300_RS03395	1723.18	0.657488	0.118009	1.33454	0.182027	0.415242	SAUSA300_0633	fhuC	ABC transporter ATP-binding protein
SAUSA300_RS06275	4695.4	0.657112	0.16561	0.948687	0.34278	0.705401	SAUSA300_1159	nusA	transcription termination/antitermination protein NusA
SAUSA300_RS06215	87.6764	0.656909	0.234612	0.668804	0.503621	0.976873			hypothetical protein
SAUSA300_RS08380	2151.9	0.656733	0.120486	1.30084	0.193312	0.437829	SAUSA300_1537	rsmE	16S rRNA (uracil(1498)-N(3))-methyltransferase
SAUSA300_RS07420	1568.03	0.656653	0.170021	0.921375	0.356855	0.732135	SAUSA300_1361	-	heptaprenyl pyrophosphate synthase subunit A
SAUSA300_RS05760	64.0193	0.653571	0.247006	0.621728	0.534121	1	SAUSA300_1063	arcC1	carbamate kinase 1
SAUSA300_RS06590	49.7556	0.653335	0.296741	0.516732	0.605343	1	SAUSA300_1215	-	hypothetical protein
SAUSA300_RS10580	712.834	0.652494	0.195461	0.780176	0.435288	0.866088	SAUSA300_1928	-	hypothetical protein
SAUSA300_RS02925	3994.11	0.651129	0.178378	0.84724	0.396861	0.802634	SAUSA300_0548	sdrE	MSCRAMM family adhesin SdrE
SAUSA300_RS13960	358.631	0.649621	0.136982	1.09227	0.274715	0.587712	SAUSA300_2515	gbaA	TetR family transcriptional regulator
SAUSA300_RS09290	1359.91	0.648178	0.110173	1.34496	0.178637	0.409394	SAUSA300_1701	-	aminoacetone oxidase family FAD-binding enzyme
SAUSA300_RS02440	172269	0.646874	0.210286	0.698448	0.484897	0.947879	SAUSA300_0455	rrsA	16S ribosomal RNA
SAUSA300_RS02675	172123	0.646719	0.210899	0.695686	0.486626	0.950045	SAUSA300_0499	rrsB	16S ribosomal RNA
SAUSA300_RS15565	4.27488	0.646694	0.959873	0.152826	0.878536	NA			hypothetical protein
SAUSA300_RS12190	5.1729	0.64578	0.855134	0.170476	0.864635	NA			hypothetical protein
SAUSA300_RS05310	2821.63	0.643783	0.142355	1.01003	0.31248	0.6535	SAUSA300_0987	cydB	cytochrome D ubiquinol oxidase subunit II
SAUSA300_RS08465	2424.71	0.643536	0.118996	1.20623	0.227729	0.499858	SAUSA300_1553	nadD	nicotinate-nicotinamide nucleotide adenylyltransferase
SAUSA300_RS13795	7402.15	0.6434	0.105564	1.35842	0.17433	0.401226	SAUSA300_2484	mvaS	hydroxymethylglutaryl-CoA synthase
SAUSA300_RS06500	141.036	0.643105	0.283758	0.50432	0.614037	1	SAUSA300_1203	-	hypothetical protein
SAUSA300_RS07525	27.5491	0.643046	0.357191	0.400475	0.688807	1	SAUSA300_1378	-	hypothetical protein
SAUSA300_RS07520	3.60202	0.640705	0.980551	0.143496	0.885898	NA	SAUSA300_1377	-	hypothetical protein
SAUSA300_RS12525	314.646	0.640576	0.166773	0.842915	0.399276	0.806491			hypothetical protein
SAUSA300_RS13820	3.54178	0.638513	0.937975	0.147672	0.882602	NA	SAUSA300_2488	feoA	ferrous iron transporter A
SAUSA300_RS00765	150.988	0.637665	0.178739	0.7702	0.441181	0.876524	SAUSA300_0146	-	hypothetical protein
SAUSA300_RS11755	723.105	0.637382	0.168877	0.8135	0.415931	0.833096	SAUSA300_2135	htsB	iron ABC transporter permease
SAUSA300_RS05515	280.518	0.637136	0.265743	0.516048	0.605821	1	SAUSA300_1025	-	hypothetical protein
SAUSA300_RS03785	6662.63	0.636685	0.114594	1.19278	0.232955	0.509258	SAUSA300_0704	-	ABC transporter ATP-binding protein
SAUSA300_RS00045	239.183	0.635994	0.156358	0.86976	0.384432	0.78218	SAUSA300_0008	hutH	histidine ammonia-lyase
SAUSA300_RS01485	397.862	0.635836	0.182411	0.744668	0.456472	0.9016	SAUSA300_0277	-	CHAP domain-containing protein
SAUSA300_RS03330	2034.92	0.634701	0.1556	0.865686	0.386662	0.785535	SAUSA300_0621	mntR	DtxR family transcriptional regulator
SAUSA300_RS04770	5496.92	0.62877	0.133289	0.966101	0.333994	0.689948	SAUSA300_0885	fabH	3-oxoacyl-ACP synthase III
SAUSA300_RS06860	98.1618	0.628289	0.220397	0.582082	0.560511	1	SAUSA300_1263	trpG	glutamine amidotransferase
SAUSA300_RS08200	17.1145	0.628199	0.46093	0.278131	0.780912	1	SAUSA300_1501	comGD	competence protein ComGD
SAUSA300_RS14320	392.227	0.624198	0.232927	0.533206	0.593891	1	SAUSA300_2574	-	hypothetical protein
SAUSA300_RS04125	1191.54	0.621086	0.129618	0.934176	0.350213	0.719055	SAUSA300_0765	smpB	SsrA-binding protein
SAUSA300_RS08475	2811.83	0.620207	0.101111	1.18886	0.234495	0.512212	SAUSA300_1555	aroE	shikimate dehydrogenase
SAUSA300_RS00580	4284.97	0.620012	0.199556	0.601397	0.547576	1	SAUSA300_0112	lctP1	L-lactate permease
SAUSA300_RS06020	2755.79	0.618475	0.111283	1.06462	0.287046	0.610228	SAUSA300_1112	stp1	protein phosphatase
SAUSA300_RS02990	481.371	0.618393	0.131095	0.903105	0.36647	0.749585	SAUSA300_0560	vraB	acetyl-CoA acetyltransferase
SAUSA300_RS05875	1174.81	0.617823	0.120009	0.981784	0.326206	0.674892	SAUSA300_1084	-	cell division protein
SAUSA300_RS07610	2.50685	0.616626	1.53483	0.0759861	0.93943	NA	SAUSA300_1395	-	hypothetical protein
SAUSA300_RS10265	405.564	0.616359	0.175499	0.66302	0.507318	0.980923	SAUSA300_1876	dinB	DNA polymerase IV
SAUSA300_RS04120	11207.5	0.614356	0.114632	0.997593	0.318477	0.662962	SAUSA300_0764	rnr	ribonuclease R
SAUSA300_RS13110	46.2524	0.614123	0.305252	0.373865	0.708505	1	SAUSA300_2373	bioD	dethiobiotin synthase
SAUSA300_RS10330	1709	0.613045	0.131195	0.861659	0.388875	0.788845	SAUSA300_1888	hisR	hypothetical protein
SAUSA300_RS07580	118.447	0.611586	0.197175	0.565924	0.571445	1	SAUSA300_1389	-	minor structural protein
SAUSA300_RS05005	2392.14	0.611208	0.153293	0.725461	0.468169	0.92268	SAUSA300_0932	-	hypothetical protein
SAUSA300_RS01665	51.0998	0.608908	0.290948	0.374321	0.708165	1	SAUSA300_0312	psuG	pseudouridine-5'-phosphate glycosidase
SAUSA300_RS12845	1791.19	0.608845	0.17864	0.609298	0.542327	1	SAUSA300_2324	scrA	PTS sucrose transporter subunit IIBC
SAUSA300_RS00380	382.796	0.608119	0.160838	0.672224	0.501441	0.974043	SAUSA300_0075	opp-3C	ABC transporter permease
SAUSA300_RS10285	29.7688	0.605085	0.415301	0.253033	0.800242	1			hypothetical protein
SAUSA300_RS04070	446.049	0.604889	0.246533	0.425457	0.670503	1	SAUSA300_0754	-	DUF4887 domain-containing protein
SAUSA300_RS00630	168.127	0.601815	0.198066	0.514049	0.607218	1	SAUSA300_0122	sbnE	IucA/IucC family siderophore biosynthesis protein
SAUSA300_RS15735	6.05948	0.596436	0.747472	0.129016	0.897345	1	NA	NA	NA
SAUSA300_RS06230	36321.2	0.596289	0.094532	1.01858	0.308401	0.64647	SAUSA300_1150	tsf	elongation factor Ts
SAUSA300_RS03025	1183.63	0.596159	0.111454	0.86277	0.388264	0.788196	SAUSA300_0565	-	DUF423 domain-containing protein
SAUSA300_RS00620	124.934	0.595891	0.230247	0.416472	0.677065	1	SAUSA300_0120	sbnC	IucA/IucC family siderophore biosynthesis protein
SAUSA300_RS00145	176.413	0.594612	0.175446	0.539265	0.589704	1	SAUSA300_0028	tnp	IS6 family transposase IS431mec
SAUSA300_RS14565	401.248	0.592833	0.127919	0.725717	0.468012	0.92268	SAUSA300_2621	drp35	lactonase
SAUSA300_RS06280	755.215	0.592099	0.205182	0.448867	0.653528	1	SAUSA300_1160	-	DNA-binding protein
SAUSA300_RS02350	495.118	0.591506	0.143095	0.639478	0.522512	1	SAUSA300_0439	-	hypothetical protein
SAUSA300_RS08710	1148.06	0.591176	0.140015	0.65119	0.514924	0.993803	SAUSA300_1599	thrR	hypothetical protein
SAUSA300_RS08270	886.606	0.589226	0.159306	0.560092	0.575416	1	SAUSA300_1515	znuB	metal ABC transporter permease
SAUSA300_RS02165	123.476	0.588449	0.213	0.415255	0.677955	1	SAUSA300_0404	ssl10	hypothetical protein
SAUSA300_RS00925	8604.75	0.58807	0.222645	0.39556	0.692429	1	SAUSA300_0176	ssuC	ABC transporter permease
SAUSA300_RS06090	6319.12	0.587076	0.131396	0.662698	0.507524	0.980923	SAUSA300_1125	acpP	acyl carrier protein
SAUSA300_RS06010	4679.49	0.583942	0.0997656	0.841394	0.400127	0.807426	SAUSA300_1110	sun	16S rRNA (cytosine(967)-C(5))-methyltransferase
SAUSA300_RS03865	519.806	0.583838	0.18966	0.442042	0.658459	1	SAUSA300_0718	sstA	iron ABC transporter permease
SAUSA300_RS06055	8800.72	0.583349	0.0951228	0.876228	0.380906	0.77559	SAUSA300_1119	fakA	hypothetical protein
SAUSA300_RS07770	11.4314	0.58292	0.571994	0.144966	0.884737	1	SAUSA300_1424	-	hypothetical protein
SAUSA300_RS07890	1358.63	0.581038	0.148342	0.546291	0.584866	1	SAUSA300_1445	scpA	segregation and condensation protein A
SAUSA300_RS12010	1617.64	0.580513	0.153623	0.524092	0.600214	1	SAUSA300_2176	cbiO	energy-coupling factor transporter ATPase
SAUSA300_RS01785	194.795	0.57837	0.202683	0.386662	0.699006	1	SAUSA300_0336	mepB	hypothetical protein
SAUSA300_RS07710	18.7033	0.578331	0.453161	0.172854	0.862766	1	SAUSA300_1413	-	hypothetical protein
SAUSA300_RS06285	992.332	0.578165	0.209882	0.372426	0.709575	1	SAUSA300_1161	rplGA	hypothetical protein
SAUSA300_RS00210	278.854	0.577682	0.171019	0.454233	0.649661	1	SAUSA300_0039	-	hypothetical protein
SAUSA300_RS04985	35.2786	0.577521	0.331117	0.23412	0.814892	1	SAUSA300_0928	comK1	competence protein ComK
SAUSA300_RS10880	164.022	0.577144	0.195824	0.393947	0.693621	1			hypothetical protein
SAUSA300_RS04475	7072.87	0.576442	0.112596	0.678902	0.4972	0.967195	SAUSA300_0829	lipA	lipoyl synthase
SAUSA300_RS13520	2201.77	0.576266	0.115751	0.658879	0.509973	0.984952	SAUSA300_2439	gtaB	UTP--glucose-1-phosphate uridylyltransferase
SAUSA300_RS10465	448.952	0.576002	0.194427	0.3909	0.695871	1	SAUSA300_1912	pmtB	ABC-2 transporter family protein
SAUSA300_RS13510	281.856	0.575648	0.188855	0.400558	0.688745	1	SAUSA300_2437	sarT	transcriptional regulator
SAUSA300_RS04685	1771.2	0.575566	0.134756	0.560766	0.574957	1	SAUSA300_0868	spsB	signal peptidase IB
SAUSA300_RS09715	20.8085	0.571465	0.425237	0.168058	0.866538	1	SAUSA300_1775	trnaG	tRNA-Gly
SAUSA300_RS15370	10019.1	0.571382	0.265982	0.268372	0.788413	1			6S RNA
SAUSA300_RS07570	9.10804	0.571351	0.639075	0.111647	0.911103	1	SAUSA300_1387	-	hypothetical protein
SAUSA300_RS04540	543.481	0.570976	0.131864	0.538249	0.590405	1	SAUSA300_0840	-	disulfide oxidoreductase
SAUSA300_RS08700	4135.43	0.570302	0.101271	0.694198	0.487558	0.951178	SAUSA300_1597	ruvB	Holliday junction branch migration DNA helicase RuvB
SAUSA300_RS06180	121.346	0.569093	0.188498	0.366547	0.713957	1	SAUSA300_1142	dprA	DNA-processing protein DprA
SAUSA300_RS11310	3951.66	0.567804	0.10772	0.629448	0.529056	1	SAUSA300_2054	fabZ	beta-hydroxyacyl-ACP dehydratase
SAUSA300_RS00400	1237.5	0.566396	0.126541	0.524703	0.59979	1	SAUSA300_0079	-	hypothetical protein
SAUSA300_RS09295	656.626	0.565974	0.197086	0.334747	0.737816	1	SAUSA300_1702	sasC	peptidase
SAUSA300_RS02790	7823.64	0.565515	0.0954429	0.68643	0.492442	0.960013	SAUSA300_0521	nusG	transcription termination/antitermination protein NusG
SAUSA300_RS12980	3464.11	0.565141	0.105699	0.616288	0.537705	1	SAUSA300_2351	-	zinc ABC transporter substrate-binding protein
SAUSA300_RS05425	456.553	0.563024	0.173097	0.364098	0.715785	1	SAUSA300_1008	-	hypothetical protein
SAUSA300_RS01580	134.51	0.559161	0.260412	0.227181	0.820283	1	SAUSA300_0296		TIGR01741 family protein
SAUSA300_RS08595	1200.16	0.558452	0.1685	0.346897	0.728669	1	SAUSA300_1577	-	hypothetical protein
SAUSA300_RS00020	1665.09	0.557097	0.111564	0.511792	0.608797	1	SAUSA300_0003	-	RNA-binding protein
SAUSA300_RS08835	15968.4	0.55604	0.0994424	0.563546	0.573063	1	SAUSA300_1621	clpX	ATP-dependent Clp protease ATP-binding subunit ClpX
SAUSA300_RS08205	7.03258	0.554664	0.84588	0.0646236	0.948474	1	SAUSA300_1502	comGC	competence protein ComGC
SAUSA300_RS01465	736.54	0.554291	0.134875	0.402527	0.687296	1	SAUSA300_0273	-	ABC transporter permease
SAUSA300_RS07900	1856.19	0.553384	0.15665	0.340784	0.733266	1	SAUSA300_1447	xerD	tyrosine recombinase XerD
SAUSA300_RS04060	12456.4	0.552361	0.120751	0.433629	0.664558	1	SAUSA300_0752	clpP	ATP-dependent Clp protease proteolytic subunit
SAUSA300_RS08370	6864.14	0.552075	0.129368	0.402534	0.687291	1	SAUSA300_1535	rpsU	30S ribosomal protein S21
SAUSA300_RS12555	414.921	0.552031	0.223324	0.232984	0.815774	1	SAUSA300_2271	glvR	MurR/RpiR family transcriptional regulator
SAUSA300_RS00015	14351.2	0.551991	0.0882191	0.58934	0.555633	1	SAUSA300_0002	dnaN	DNA polymerase III subunit beta
SAUSA300_RS02565	13673.5	0.551953	0.109716	0.473525	0.635839	1	SAUSA300_0478	prs	ribose-phosphate pyrophosphokinase
SAUSA300_RS05155	1627.4	0.551863	0.18001	0.288115	0.773259	1	SAUSA300_0959	fmtA	protein FmtA
SAUSA300_RS08670	2282.21	0.551254	0.109119	0.469711	0.638562	1	SAUSA300_1591	apt	adenine phosphoribosyltransferase
SAUSA300_RS13760	604.8	0.549932	0.158981	0.314078	0.753462	1	SAUSA300_2480	cidR	LysR family transcriptional regulator
SAUSA300_RS05470	3604.32	0.549549	0.114066	0.434389	0.664006	1	SAUSA300_1017	ctaM	membrane protein
SAUSA300_RS05605	472.492	0.549093	0.140999	0.348182	0.727704	1	SAUSA300_1041	-	colicin V production protein CvpA
SAUSA300_RS09880	428.141	0.548728	0.155491	0.313384	0.753989	1	SAUSA300_1805	cspR	tRNA (uridine(34)/cytosine(34)/5- carboxymethylaminomethyluridine(34)-2'-O)- methyltransferase TrmL
SAUSA300_RS08055	4212.02	0.547752	0.139048	0.343424	0.73128	1	SAUSA300_1476	accB	acetyl-CoA carboxylase biotin carboxyl carrier protein subunit
SAUSA300_RS10530	1528.86	0.545801	0.197361	0.232067	0.816486	1	SAUSA300_1920	chp	chemotaxis inhibitory protein
SAUSA300_RS00600	666.646	0.544532	0.208215	0.213874	0.830645	1	SAUSA300_0116	sirB	iron ABC transporter permease
SAUSA300_RS00375	435.759	0.541401	0.152285	0.271867	0.785725	1	SAUSA300_0074	opp-3B	ABC transporter permease
SAUSA300_RS08460	3795.33	0.54098	0.114866	0.356765	0.721268	1	SAUSA300_1552	-	haloacid dehalogenase
SAUSA300_RS13485	149.199	0.540669	0.224144	0.181443	0.85602	1			hypothetical protein
SAUSA300_RS00470	164.983	0.53889	0.180779	0.215127	0.829669	1	SAUSA300_0090	-	transcriptional regulator
SAUSA300_RS03660	403.894	0.538646	0.188279	0.20526	0.837369	1	SAUSA300_0682	-	aminoacyl-tRNA deacylase
SAUSA300_RS13890	821.179	0.53711	0.168811	0.21983	0.826003	1	SAUSA300_2501	crtP	diapolycopene oxygenase
SAUSA300_RS14395	6828.53	0.536456	0.154569	0.235856	0.813545	1	SAUSA300_2589	sasA	serine-rich repeat glycoprotein adhesin SasA
SAUSA300_RS05465	11062.6	0.536255	0.118964	0.304757	0.760551	1	SAUSA300_1016	ctaB	protoheme IX farnesyltransferase
SAUSA300_RS05495	616.991	0.530165	0.205514	0.146777	0.883308	1	SAUSA300_1021	-	hypothetical protein
SAUSA300_RS14430	92.3841	0.529833	0.219603	0.135849	0.891941	1	SAUSA300_2595	-	N-acetyltransferase
SAUSA300_RS15490	684.247	0.529739	0.242964	0.1224	0.902583	1			membrane protein
SAUSA300_RS06620	53.1877	0.528809	0.277182	0.103934	0.917221	1	SAUSA300_1221	-	hypothetical protein
SAUSA300_RS02910	1718.56	0.528752	0.128631	0.223526	0.823126	1	SAUSA300_0545	azo1	FMN-dependent NADPH-azoreductase
SAUSA300_RS13995	160.427	0.528712	0.18448	0.155636	0.87632	1	SAUSA300_2522	-	type II secretion protein
SAUSA300_RS10290	24929.8	0.528039	0.088795	0.315768	0.752178	1	SAUSA300_1880	gatB	aspartyl/glutamyl-tRNA(Asn/Gln) amidotransferase subunit B
SAUSA300_RS08715	4748.38	0.525341	0.0968984	0.261525	0.793687	1	SAUSA300_1600	obgE	GTPase ObgE
SAUSA300_RS14855	49.3272	0.525269	0.318336	0.079377	0.936733	1	SAUSA300_pUSA030024		IS6 family transposase
SAUSA300_RS11710	1197.24	0.525161	0.128618	0.195622	0.844906	1	SAUSA300_2126	lmrS	MFS transporter
SAUSA300_RS03340	1485.62	0.524615	0.148919	0.165288	0.868717	1	SAUSA300_0623	tagA	N-acetylmannosaminyltransferase
SAUSA300_RS01740	407.681	0.523673	0.14512	0.163124	0.870421	1	SAUSA300_0327	sirTM	deacetylase SIR2
SAUSA300_RS15800	3.94982	0.52344	0.921997	0.0254231	0.979717	NA	NA	NA	NA
SAUSA300_RS10080	2664.93	0.519552	0.116947	0.167189	0.867221	1	SAUSA300_1846	-	aromatic acid exporter family protein
SAUSA300_RS03540	2204.21	0.519083	0.120716	0.158083	0.874391	1	SAUSA300_0659	-	MFS transporter
SAUSA300_RS06015	4861.7	0.518368	0.108869	0.168719	0.866018	1	SAUSA300_1111	rlmN	23S rRNA (adenine(2503)-C(2))-methyltransferase RlmN
SAUSA300_RS09950	9.76561	0.517618	0.68127	0.0258602	0.979369	1	SAUSA300_1820	trnaL	tRNA-Phe
SAUSA300_RS13140	191.943	0.517053	0.27098	0.0629322	0.94982	1			hypothetical protein
SAUSA300_RS01925	620.395	0.51547	0.161463	0.0958131	0.923669	1	SAUSA300_0363	-	hypothetical protein
SAUSA300_RS10860	108.664	0.514196	0.232833	0.0609701	0.951383	1	SAUSA300_1977	-	hypothetical protein
SAUSA300_RS02850	251613	0.514193	0.118096	0.120186	0.904336	1	SAUSA300_0533	tuf	elongation factor Tu
SAUSA300_RS07565	1.8221	0.512161	1.59681	0.00761588	0.993923	NA	SAUSA300_1386	-	XkdX family protein
SAUSA300_RS09670	16.1146	0.511135	0.448672	0.0248185	0.9802	1	SAUSA300_1767	epiA	lantibiotic epidermin
SAUSA300_RS09885	1668.3	0.510949	0.122576	0.0893234	0.928825	1	SAUSA300_1806	queG	epoxyqueuosine reductase
SAUSA300_RS13390	197.24	0.50893	0.186281	0.0479396	0.961764	1	SAUSA300_2419	-	hypothetical protein
SAUSA300_RS11450	1318.04	0.508674	0.202901	0.0427487	0.965902	1	SAUSA300_2080	-	hypothetical protein
SAUSA300_RS08480	3923.98	0.506788	0.102416	0.0662754	0.947159	1	SAUSA300_1556	-	ribosome biogenesis GTPase YqeH
SAUSA300_RS05885	4925.14	0.505909	0.137837	0.0428706	0.965805	1	SAUSA300_1086	-	cell division protein DivIVA
SAUSA300_RS08675	5302.13	0.504993	0.125877	0.0396633	0.968362	1	SAUSA300_1592	recJ	single-stranded-DNA-specific exonuclease RecJ
SAUSA300_RS14745	9.29501	0.503739	0.627196	0.00596206	0.995243	1	SAUSA300_pUSA030002		IS6 family transposase
SAUSA300_RS08265	444.646	0.502611	0.130167	0.020059	0.983996	1	SAUSA300_1514	zur	transcriptional repressor
SAUSA300_RS01380	146.213	0.502538	0.197899	0.012827	0.989766	1	SAUSA300_0259	-	hypothetical protein
SAUSA300_RS08435	226.224	0.500911	0.169083	0.00538709	0.995702	1	SAUSA300_1547	comEC	DNA internalization-related competence protein ComEC/Rec2
SAUSA300_RS00130	4384.9	0.500379	0.134567	0.00281405	0.997755	1	SAUSA300_0025	adsA	multifunctional 2',3'-cyclic-nucleotide 2'-phosphodiesterase/5'-nucleotidase/3'-nucleotidase
SAUSA300_RS02825	70626.4	0.49796	0.122981	0	1	1	SAUSA300_0528	rpoC	DNA-directed RNA polymerase subunit beta'
SAUSA300_RS02095	34.9887	0.497546	0.324049	0	1	1	SAUSA300_0392	-	hypothetical protein
SAUSA300_RS01745	589.451	0.496389	0.128655	0	1	1	SAUSA300_0328	lplA2	lipoate--protein ligase A
SAUSA300_RS10520	831.527	0.495358	0.169037	0	1	1			hypothetical protein
SAUSA300_RS04575	2194.34	0.495024	0.135358	0	1	1	SAUSA300_0847	-	thioesterase
SAUSA300_RS07290	2683.2	0.494184	0.155065	0	1	1	SAUSA300_1337	gpsB	cell cycle protein GpsB
SAUSA300_RS04405	764.466	0.492432	0.159126	0	1	1	SAUSA300_0817	-	DUF368 domain-containing protein
SAUSA300_RS01660	50.0004	0.490902	0.307277	0	1	1	SAUSA300_0311	-	carbohydrate kinase
SAUSA300_RS02035	5435.44	0.490725	0.180635	0	1	1	SAUSA300_0382	tcyP	L-cystine transporter
SAUSA300_RS04765	725.454	0.49044	0.149514	0	1	1	SAUSA300_0884	-	DUF2929 domain-containing protein
SAUSA300_RS00490	70.3272	0.489928	0.281942	0	1	1	SAUSA300_0094	-	DUF4865 domain-containing protein
SAUSA300_RS05075	1852.33	0.488226	0.107084	0	1	1	SAUSA300_0944	menA	1,4-dihydroxy-2-naphthoate octaprenyltransferase
SAUSA300_RS12810	646.015	0.487301	0.139984	0	1	1	SAUSA300_2319	iruO	ferredoxin--NADP(+) reductase
SAUSA300_RS00650	257.944	0.486795	0.168065	0	1	1	SAUSA300_0126	sbnI	siderophore biosynthesis protein SbnI
SAUSA300_RS13815	105.264	0.486669	0.207114	0	1	1	SAUSA300_2487	feoB	ferrous iron transporter B
SAUSA300_RS06185	10173.3	0.48652	0.0979615	0	1	1	SAUSA300_1143	topA	DNA topoisomerase I
SAUSA300_RS08295	832.629	0.485851	0.127796	0	1	1	SAUSA300_1520	trmK	tRNA methyltransferase
SAUSA300_RS04750	68.2994	0.485522	0.308101	0	1	1	SAUSA300_0881	-	membrane protein
SAUSA300_RS06635	415.714	0.483661	0.150506	0	1	1	SAUSA300_1224	-	hypothetical protein
SAUSA300_RS07410	4527.47	0.482647	0.124117	0	1	1	SAUSA300_1359	hepT	heptaprenyl diphosphate synthase subunit II
SAUSA300_RS08450	2471.43	0.481206	0.178223	0	1	1	SAUSA300_1550	-	SAM-dependent methyltransferase
SAUSA300_RS14025	1507.19	0.478843	0.155716	0	1	1	SAUSA300_2528	-	hypothetical protein
SAUSA300_RS04410	7832.85	0.476393	0.143559	0	1	1	SAUSA300_0818	sufC	ABC transporter ATP-binding protein
SAUSA300_RS12510	4150.43	0.47534	0.128822	0	1	1	SAUSA300_2264	rpiRc	MurR/RpiR family transcriptional regulator
SAUSA300_RS10370	2610.08	0.475157	0.127841	0	1	1	SAUSA300_1895	nos	nitric oxide synthase oxygenase
SAUSA300_RS02020	48128.6	0.474508	0.132867	0	1	1	SAUSA300_0379	ahpF	alkyl hydroperoxide reductase subunit F
SAUSA300_RS04550	709.939	0.473435	0.148936	0	1	1	SAUSA300_0842	-	hypothetical protein
SAUSA300_RS07315	21403.4	0.47294	0.105933	0	1	1	SAUSA300_1341	pbp2	penicillin-binding protein 2
SAUSA300_RS08470	528.431	0.471897	0.153197	0	1	1	SAUSA300_1554	-	RNA-binding protein
SAUSA300_RS10545	55.4751	0.471758	0.347127	0	1	1	SAUSA300_1923	ami	amidase
SAUSA300_RS04580	112.507	0.467748	0.207153	0	1	1	SAUSA300_0848	-	pyridine nucleotide-disulfide oxidoreductase
SAUSA300_RS12185	8327.31	0.464052	0.104704	0	1	1	SAUSA300_2210	glcU	glucose uptake protein GlcU
SAUSA300_RS05615	3859.68	0.463853	0.133206	0	1	1	SAUSA300_1043	mutS2	endonuclease MutS2
SAUSA300_RS07510	49.1582	0.462592	0.279846	0	1	1	SAUSA300_1375	-	hypothetical protein
SAUSA300_RS08290	1868.17	0.461937	0.103773	0	1	1	SAUSA300_1519	-	Nif3-like dinuclear metal center hexameric protein
SAUSA300_RS02630	3095.17	0.461467	0.122083	0	1	1	SAUSA300_0490	hslO	redox-regulated molecular chaperone Hsp33
SAUSA300_RS05595	472.56	0.461361	0.146153	0	1	1	SAUSA300_1039	rnhC	ribonuclease HIII
SAUSA300_RS08630	3644.98	0.460199	0.123741	0	1	1	SAUSA300_1584	rarA	recombinase RarA
SAUSA300_RS06555	87.8288	0.459757	0.254708	0	1	1			hypothetical protein
SAUSA300_RS08705	2031.35	0.459168	0.120376	0	1	1	SAUSA300_1598	ruvA	Holliday junction branch migration protein RuvA
SAUSA300_RS09320	1429.84	0.455648	0.135964	0	1	1	SAUSA300_1707	-	rRNA methyltransferase
SAUSA300_RS14285	229.839	0.454685	0.200024	0	1	1	SAUSA300_2568	arcD	arginine-ornithine antiporter
SAUSA300_RS11910	17.2824	0.454365	0.465826	0	1	1			hypothetical protein
SAUSA300_RS05350	77145.1	0.452498	0.100231	0	1	1	SAUSA300_0993	pdhA	pyruvate dehydrogenase E1 component subunit alpha
SAUSA300_RS01780	473.514	0.452101	0.120663	0	1	1	SAUSA300_0335	mepA	multidrug efflux MATE transporter MepA
SAUSA300_RS00245	3072.62	0.447967	0.122575	0	1	1	SAUSA300_0046	-	hypothetical protein
SAUSA300_RS07415	3074.51	0.447897	0.119929	0	1	1	SAUSA300_1360	ubiE	demethylmenaquinone methyltransferase
SAUSA300_RS07230	124.902	0.44709	0.236333	0	1	1	SAUSA300_1326	rnhA	ribonuclease H
SAUSA300_RS13930	497.327	0.444276	0.139121	0	1	1	SAUSA300_2509	-	TetR family transcriptional regulator
SAUSA300_RS09200	7.92488	0.440945	0.753927	0	1	1			hypothetical protein
SAUSA300_RS06150	1632.56	0.440785	0.107086	0	1	1	SAUSA300_1136	rbgA	ribosome biogenesis GTPase YlqF
SAUSA300_RS13965	372.274	0.43796	0.154097	0	1	1	SAUSA300_2516	gbaB	short-chain dehydrogenase
SAUSA300_RS07880	2080.65	0.434901	0.137595	0	1	1	SAUSA300_1443	rluB	rRNA pseudouridine synthase
SAUSA300_RS07320	654.306	0.434881	0.114164	0	1	1	SAUSA300_1342	-	hypothetical protein
SAUSA300_RS02560	9264.1	0.434103	0.126798	0	1	1	SAUSA300_0477	glmU	bifunctional N-acetylglucosamine-1-phosphate uridyltransferase/glucosamine-1-phosphate acetyltransferase
SAUSA300_RS09435	120.421	0.433093	0.304392	0	1	1			camphor resistance protein CrcB
SAUSA300_RS01015	38.1118	0.43289	0.312765	0	1	1	SAUSA300_0193	murQ	N-acetylmuramic acid 6-phosphate etherase
SAUSA300_RS09315	2167.5	0.430984	0.16954	0	1	1	SAUSA300_1706	-	TIGR01212 family radical SAM protein
SAUSA300_RS09170	363.752	0.429093	0.133842	0	1	1	SAUSA300_1679	acsA	acetate--CoA ligase
SAUSA300_RS07835	453.718	0.424976	0.217627	0	1	1	SAUSA300_1436	-	hypothetical protein
SAUSA300_RS01635	5687.99	0.424118	0.156772	0	1	1	SAUSA300_0307	-	5'-nucleotidase, lipoprotein e(P4) family
SAUSA300_RS04255	814.494	0.423864	0.142256	0	1	1	SAUSA300_0788	-	nitroreductase
SAUSA300_RS14160	1.7895	0.423556	1.81348	0	1	NA			hypothetical protein
SAUSA300_RS00170	20112.1	0.421008	0.14295	0	1	1	SAUSA300_0033	mecR1	beta-lactam sensor/signal transducer MecR1
SAUSA300_RS08395	29253.7	0.419963	0.131857	0	1	1	SAUSA300_1540	dnaK	molecular chaperone DnaK
SAUSA300_RS08735	1095.98	0.419955	0.114118	0	1	1	SAUSA300_1604	mreD	rod shape-determining protein MreD
SAUSA300_RS14060	4311.44	0.418286	0.121947	0	1	1	SAUSA300_2534	panB	3-methyl-2-oxobutanoate hydroxymethyltransferase
SAUSA300_RS09900	3297.26	0.417784	0.161437	0	1	1	SAUSA300_1809	-	PTS transporter subunit IIC
SAUSA300_RS00495	320.048	0.416896	0.171786	0	1	1	SAUSA300_0095	-	LysR family transcriptional regulator
SAUSA300_RS04960	2765.48	0.416303	0.123259	0	1	1	SAUSA300_0923	htrA2	serine protease
SAUSA300_RS07030	42.6971	0.415568	0.338403	0	1	1	SAUSA300_1294	msa	protein msa
SAUSA300_RS05870	6236.74	0.415143	0.106242	0	1	1	SAUSA300_1083	sepF	cell division protein SepF
SAUSA300_RS00635	230.811	0.412792	0.172369	0	1	1	SAUSA300_0123	sbnF	IucA/IucC family siderophore biosynthesis protein
SAUSA300_RS02705	13906.1	0.410934	0.110112	0	1	1	SAUSA300_0505	pdxT	pyridoxal 5'-phosphate synthase glutaminase subunit PdxT
SAUSA300_RS01770	160.873	0.409174	0.195963	0	1	1	SAUSA300_0333	-	hypothetical protein
SAUSA300_RS14390	149.888	0.408615	0.190621	0	1	1	SAUSA300_2588	secY2	accessory Sec system protein translocase subunit SecY2
SAUSA300_RS13180	87.0552	0.408043	0.255347	0	1	1	SAUSA300_2383	-	alanine glycine permease
SAUSA300_RS00360	1111.92	0.408	0.110663	0	1	1	SAUSA300_0071	-	IS110 family transposase
SAUSA300_RS13340	179.441	0.406208	0.224533	0	1	1	SAUSA300_2409	cnzC	nickel ABC transporter permease
SAUSA300_RS02420	6508.2	0.406185	0.0944579	0	1	1	SAUSA300_0452	dnaX	DNA polymerase III subunit gamma/tau
SAUSA300_RS09390	168.712	0.405279	0.175816	0	1	1	SAUSA300_1719	arsC	protein ArsC
SAUSA300_RS05610	1648.55	0.404906	0.116113	0	1	1	SAUSA300_1042	polX	DNA polymerase/3'-5' exonuclease PolX
SAUSA300_RS10445	1297.8	0.40471	0.153049	0	1	1	SAUSA300_1908	-	membrane protein
SAUSA300_RS06440	1513.66	0.404087	0.116435	0	1	1	SAUSA300_1192	glpK	glycerol kinase
SAUSA300_RS07325	1183.49	0.403372	0.110353	0	1	1	SAUSA300_1343	nth	endonuclease III
SAUSA300_RS01975	16.2315	0.401689	0.448963	0	1	1	SAUSA300_0371	-	hypothetical protein
SAUSA300_RS00035	21201.1	0.399493	0.121689	0	1	1	SAUSA300_0006	gyrA	DNA gyrase subunit A
SAUSA300_RS13300	1012.26	0.397954	0.153426	0	1	1	SAUSA300_2402	-	prevent-host-death protein
SAUSA300_RS14305	20.7418	0.397824	0.461266	0	1	1	SAUSA300_2571	argR3	ArgR family transcriptional regulator
SAUSA300_RS12005	2271.21	0.397211	0.113409	0	1	1	SAUSA300_2175	cbiO2	energy-coupling factor transporter ATPase
SAUSA300_RS12750	120.091	0.396063	0.212655	0	1	1	SAUSA300_2307	hrtB	hemin ABC transporter permease
SAUSA300_RS00395	4521.29	0.395207	0.127219	0	1	1	SAUSA300_0078	copA	copper-translocating P-type ATPase
SAUSA300_RS11785	1829.61	0.39423	0.0971066	0	1	1	SAUSA300_2140	sfnaD	IucA/IucC family siderophore biosynthesis protein
SAUSA300_RS03090	1.13146	0.394013	1.82874	0	1	NA	SAUSA300_0578	-	hypothetical protein
SAUSA300_RS04535	2184.88	0.393887	0.148312	0	1	1	SAUSA300_0839	nfu	NifU family protein
SAUSA300_RS07885	1203.9	0.392021	0.133249	0	1	1	SAUSA300_1444	scpB	SMC-Scp complex subunit ScpB
SAUSA300_RS03760	246.634	0.39079	0.162246	0	1	1			hypothetical protein
SAUSA300_RS05315	3333.44	0.382793	0.097298	0	1	1	SAUSA300_0988	ktrA	potassium transporter Trk
SAUSA300_RS12985	1000.34	0.382414	0.135841	0	1	1	SAUSA300_2352	-	Txe/YoeB family addiction module toxin
SAUSA300_RS01730	118.493	0.38232	0.239717	0	1	1	SAUSA300_0325	gcvH-L	glycine cleavage system protein H
SAUSA300_RS06925	133.87	0.382279	0.190148	0	1	1	SAUSA300_1276	opp-2B	peptide ABC transporter permease
SAUSA300_RS01265	900.93	0.379962	0.121154	0	1	1	SAUSA300_0237	-	nucleoside hydrolase
SAUSA300_RS14435	82.3679	0.377762	0.230282	0	1	1	SAUSA300_2596	cap1C	capsular polysaccharide biosynthesis protein Cap8C
SAUSA300_RS11150	1094.37	0.377323	0.138888	0	1	1			antitoxin MazE
SAUSA300_RS00645	214.791	0.377052	0.191141	0	1	1	SAUSA300_0125	sbnH	diaminopimelate decarboxylase
SAUSA300_RS10335	6033.73	0.374782	0.156749	0	1	1	SAUSA300_1889	purB	adenylosuccinate lyase
SAUSA300_RS01450	1519.91	0.374592	0.113821	0	1	1	SAUSA300_0270	lytM	glycyl-glycine endopeptidase LytM
SAUSA300_RS12505	7.58095	0.373747	0.823211	0	1	1			hypothetical protein
SAUSA300_RS04680	1158.87	0.3736	0.160432	0	1	1	SAUSA300_0867	spsA	inactive signal peptidase IA
SAUSA300_RS01430	361.105	0.373483	0.1431	0	1	1	SAUSA300_0266	-	hypothetical protein
SAUSA300_RS11300	295.215	0.370951	0.171778	0	1	1	SAUSA300_2052	ssbB	single-stranded DNA-binding protein
SAUSA300_RS06830	2442.32	0.37078	0.176907	0	1	1	SAUSA300_1257	msrR	regulatory protein MsrR
SAUSA300_RS02950	2076.82	0.370525	0.136019	0	1	1	SAUSA300_0553	-	hypothetical protein
SAUSA300_RS12500	2538.03	0.37017	0.21767	0	1	1	SAUSA300_2262	spdB	CPBP family intramembrane metalloprotease
SAUSA300_RS06025	8983.23	0.36758	0.106113	0	1	1	SAUSA300_1113	pknB	serine/threonine protein kinase
SAUSA300_RS03350	4464.56	0.365626	0.150723	0	1	1	SAUSA300_0625	tagG	teichoic acid ABC transporter permease
SAUSA300_RS02200	48.2963	0.365135	0.322791	0	1	1	SAUSA300_0410	lpl1	tandem-type lipoprotein
SAUSA300_RS12200	982.7	0.364279	0.165482	0	1	1	SAUSA300_2212	-	hypothetical protein
SAUSA300_RS12885	710.708	0.362315	0.142901	0	1	1	SAUSA300_2332	-	Hsp20/alpha crystallin family protein
SAUSA300_RS00930	15983.8	0.360091	0.194762	0	1	1	SAUSA300_0177	-	acyl-CoA dehydrogenase
SAUSA300_RS04210	59.8874	0.358787	0.306762	0	1	1			hypothetical protein
SAUSA300_RS09480	629.023	0.35602	0.160044	0	1	1	SAUSA300_1733	-	S9 family peptidase
SAUSA300_RS12595	146.933	0.355555	0.212599	0	1	1	SAUSA300_2279	hutR	LysR family transcriptional regulator
SAUSA300_RS13990	46.6243	0.353134	0.305103	0	1	1	SAUSA300_2521	-	hypothetical protein
SAUSA300_RS08210	15.4395	0.352816	0.45807	0	1	1	SAUSA300_1503	comGB	competence protein ComGB
SAUSA300_RS06800	10026.4	0.352499	0.145534	0	1	1	SAUSA300_1252	alsT	alanine:cation symporter family protein
SAUSA300_RS12180	2435.07	0.352183	0.144954	0	1	1	SAUSA300_2209	-	N-acetyltransferase
SAUSA300_RS02050	1750.89	0.351568	0.127303	0	1	1	SAUSA300_0384	-	hypothetical protein
SAUSA300_RS08505	52.8513	0.350121	0.29583	0	1	1	SAUSA300_1559	-	enterotoxin
SAUSA300_RS00640	114.45	0.34992	0.213334	0	1	1	SAUSA300_0124	sbnG	siderophore biosynthesis protein SbnG
SAUSA300_RS08545	3941.12	0.349655	0.113346	0	1	1	SAUSA300_1567	greA	transcription elongation factor GreA
SAUSA300_RS12610	7074.32	0.348965	0.106054	0	1	1	SAUSA300_2282	lyrA	lysostaphin resistance protein A
SAUSA300_RS02610	6544.3	0.347724	0.151603	0	1	1	SAUSA300_0486	-	RNA-binding protein S1
SAUSA300_RS03775	18456.2	0.347422	0.104403	0	1	1	SAUSA300_0703	ltaS	lipoteichoic acid synthase
SAUSA300_RS11180	54.8139	0.346249	0.299595	0	1	1	SAUSA300_2032	kdpC	potassium-transporting ATPase subunit C
SAUSA300_RS06980	4411.46	0.345408	0.167211	0	1	1	SAUSA300_1284	cvfB	virulence factor B
SAUSA300_RS07205	399.216	0.342654	0.172922	0	1	1	SAUSA300_1323	-	hypothetical protein
SAUSA300_RS09955	52.937	0.342475	0.29309	0	1	1	SAUSA300_1821	trnaD	tRNA-Asp
SAUSA300_RS07625	9.6943	0.342192	0.611633	0	1	1			hypothetical protein
SAUSA300_RS00680	93.723	0.342073	0.217549	0	1	1	SAUSA300_0130	galE	NAD-dependent dehydratase
SAUSA300_RS04775	10585.3	0.340507	0.136007	0	1	1	SAUSA300_0886	fabF	beta-ketoacyl-[acyl-carrier-protein] synthase II
SAUSA300_RS06365	1394.66	0.339999	0.125297	0	1	1	SAUSA300_1177	cinA	competence protein CinA
SAUSA300_RS08390	5404.41	0.33975	0.142604	0	1	1	SAUSA300_1539	dnaJ	molecular chaperone DnaJ
SAUSA300_RS01195	98.5434	0.338645	0.205147	0	1	1	SAUSA300_0225	fadA	acetyl-CoA acetyltransferase
SAUSA300_RS05340	2630.3	0.336198	0.142305	0	1	1	SAUSA300_0991	def	peptide deformylase
SAUSA300_RS07590	48.4826	0.335593	0.307152	0	1	1	SAUSA300_1391	-	peptidase
SAUSA300_RS03370	2631.77	0.332625	0.157916	0	1	1	SAUSA300_0629	pbp4	D-alanyl-D-alanine carboxypeptidase
SAUSA300_RS05370	621.17	0.330503	0.132564	0	1	1	SAUSA300_0997	-	hypothetical protein
SAUSA300_RS06290	15072.7	0.329162	0.153311	0	1	1	SAUSA300_1162	infB	translation initiation factor IF-2
SAUSA300_RS13790	3434.47	0.328037	0.10328	0	1	1	SAUSA300_2483	mvaA	hydroxymethylglutaryl-CoA reductase, degradative
SAUSA300_RS05100	88.4024	0.325736	0.249837	0	1	1	SAUSA300_0949	sspC	staphostatin B
SAUSA300_RS07760	1.13572	0.325686	1.83102	0	1	NA	SAUSA300_1422	-	hypothetical protein
SAUSA300_RS09600	19.1521	0.324271	0.439896	0	1	1	SAUSA300_1754	splE	serine protease SplE
SAUSA300_RS14265	1841.56	0.322349	0.117878	0	1	1	SAUSA300_2564	estA	esterase family protein
SAUSA300_RS02485	1094.03	0.322051	0.161026	0	1	1	SAUSA300_0463	-	initiation-control protein YabA
SAUSA300_RS06395	2908	0.321022	0.12152	0	1	1	SAUSA300_1183	-	2-oxoacid ferredoxin oxidoreductase subunit beta
SAUSA300_RS06385	1895.59	0.320702	0.202985	0	1	1	SAUSA300_1181	-	metallophosphoesterase
SAUSA300_RS03250	2906.15	0.319313	0.114788	0	1	1	SAUSA300_0605	sarA	transcriptional regulator
SAUSA300_RS06535	95.5397	0.318379	0.271881	0	1	1	SAUSA300_1208	-	hypothetical protein
SAUSA300_RS08855	1107.55	0.316144	0.181343	0	1	1	SAUSA300_1624	-	DNA mismatch repair protein MutT
SAUSA300_RS01720	14.7216	0.316041	0.478458	0	1	1	SAUSA300_0323	-	hypothetical protein
SAUSA300_RS01325	1609.4	0.314779	0.180746	0	1	1	SAUSA300_0248	tarF	CDP-glycerol--glycerophosphate glycerophosphotransferase
SAUSA300_RS04745	19.0795	0.313792	0.444644	0	1	1	SAUSA300_0880	-	hypothetical protein
SAUSA300_RS08105	21.086	0.312817	0.416717	0	1	1	SAUSA300_1485	-	hypothetical protein
SAUSA300_RS00660	89.2972	0.312587	0.210515	0	1	1	SAUSA300_0127	-	hypothetical protein
SAUSA300_RS01755	233	0.312383	0.159192	0	1	1	SAUSA300_0330	ulaA	PTS ascorbate transporter subunit IIC
SAUSA300_RS06045	15221.3	0.311266	0.162519	0	1	1	SAUSA300_1117	rpmB	50S ribosomal protein L28
SAUSA300_RS05630	1835.31	0.310638	0.115483	0	1	1	SAUSA300_1045	uvrC	excinuclease ABC subunit C
SAUSA300_RS08890	6051.8	0.307924	0.209596	0	1	1			hypothetical protein
SAUSA300_RS03345	3715.35	0.307679	0.124819	0	1	1	SAUSA300_0624	tagH	teichoic acids export ATP-binding protein TagH
SAUSA300_RS08025	6603.71	0.307368	0.100359	0	1	1	SAUSA300_1470	ispA	geranyltranstransferase
SAUSA300_RS05330	1780.27	0.306995	0.136535	0	1	1	SAUSA300_0990	rpoY	hypothetical protein
SAUSA300_RS09925	20.7201	0.306991	0.407818	0	1	1	SAUSA300_1815	trnaQ	tRNA-Gln
SAUSA300_RS12690	1208.53	0.305489	0.130272	0	1	1	SAUSA300_2297	-	hypothetical protein
SAUSA300_RS13530	7610.82	0.301828	0.169281	0	1	1	SAUSA300_2441	fnbA	fibronectin-binding protein A
SAUSA300_RS08030	521.054	0.300331	0.165924	0	1	1	SAUSA300_1471	xseB	exodeoxyribonuclease 7 small subunit
SAUSA300_RS06315	22206.6	0.300222	0.103518	0	1	1	SAUSA300_1167	pnpA	polyribonucleotide nucleotidyltransferase
SAUSA300_RS00890	182.907	0.298398	0.191831	0	1	1	SAUSA300_0169	-	DUF454 domain-containing protein
SAUSA300_RS01185	5.12383	0.297469	0.78708	0	1	NA			hypothetical protein
SAUSA300_RS09755	3136.32	0.295832	0.136375	0	1	1	SAUSA300_1782	hemH	ferrochelatase
SAUSA300_RS06030	1402.44	0.294477	0.143889	0	1	1	SAUSA300_1114	rsgA	GTPase
SAUSA300_RS02625	39760.4	0.293295	0.0902283	0	1	1	SAUSA300_0489	ftsH	zinc metalloprotease
SAUSA300_RS06190	8318.03	0.291836	0.0991575	0	1	1	SAUSA300_1144	gid	FADH(2)-oxidizing methylenetetrahydrofolate--tRNA-(uracil(54)-C(5))- methyltransferase TrmFO
SAUSA300_RS13090	157.37	0.288747	0.17069	0	1	1	SAUSA300_2369	bioW	6-carboxyhexanoate--CoA ligase
SAUSA300_RS13295	673.756	0.287492	0.11207	0	1	1	SAUSA300_2401	-	Txe/YoeB family addiction module toxin
SAUSA300_RS02640	1272.56	0.287361	0.12519	0	1	1	SAUSA300_0492	folP	dihydropteroate synthase
SAUSA300_RS02480	3162.64	0.286733	0.138089	0	1	1	SAUSA300_0462	-	signal peptidase II
SAUSA300_RS08050	9173.39	0.285445	0.0983892	0	1	1	SAUSA300_1475	accC	acetyl-CoA carboxylase biotin carboxylase subunit
SAUSA300_RS05085	4821.17	0.285405	0.131108	0	1	1	SAUSA300_0946	menD	2-succinyl-5-enolpyruvyl-6-hydroxy-3- cyclohexene-1-carboxylate synthase
SAUSA300_RS13175	261.817	0.283728	0.151598	0	1	1	SAUSA300_2382	-	phosphohydrolase
SAUSA300_RS03875	577.613	0.281697	0.145271	0	1	1	SAUSA300_0720	sstC	iron ABC transporter ATP-binding protein
SAUSA300_RS11750	1015.68	0.279707	0.163627	0	1	1	SAUSA300_2134	htsC	iron-dicitrate ABC transporter permease
SAUSA300_RS08040	2684.9	0.277666	0.124173	0	1	1	SAUSA300_1473	nusB	N utilization substance protein B
SAUSA300_RS02135	25.0741	0.276274	0.371688	0	1	1	SAUSA300_0399	ssl5	hypothetical protein
SAUSA300_RS13765	12342.9	0.274573	0.161751	0	1	1	SAUSA300_2481	-	hypothetical protein
SAUSA300_RS06160	6394.36	0.274229	0.153135	0	1	1	SAUSA300_1138	sucC	succinyl-CoA ligase subunit beta
SAUSA300_RS05485	604.119	0.272714	0.134962	0	1	1	SAUSA300_1019	-	regulator
SAUSA300_RS12820	1942.28	0.270509	0.167247	0	1	1	SAUSA300_2320	-	membrane protein
SAUSA300_RS04490	2471	0.270416	0.136906	0	1	1	SAUSA300_0832	-	DUF86 domain-containing protein
SAUSA300_RS11285	56.2093	0.268241	0.298422	0	1	1	SAUSA300_2050	tenA	thiaminase II
SAUSA300_RS02740	3569.76	0.26614	0.102898	0	1	1	SAUSA300_0511	radA	DNA repair protein RadA
SAUSA300_RS07765	30.2611	0.26573	0.370318	0	1	1	SAUSA300_1423	-	DNA polymerase
SAUSA300_RS12675	468.481	0.26364	0.154996	0	1	1	SAUSA300_2294	-	3-hydroxyacyl-CoA dehydrogenase
SAUSA300_RS04175	178.592	0.262032	0.2107	0	1	1	SAUSA300_0774	emp	hypothetical protein
SAUSA300_RS08955	1281.2	0.260034	0.121083	0	1	1	SAUSA300_1641	citZ	citrate synthase
SAUSA300_RS00940	260.099	0.258223	0.244995	0	1	1	SAUSA300_0179	fdh	formate dehydrogenase
SAUSA300_RS08780	20460.3	0.256055	0.108896	0	1	1	SAUSA300_1611	valS	valine--tRNA ligase
SAUSA300_RS08625	1187.11	0.25596	0.154693	0	1	1	SAUSA300_1583	cymR	Rrf2 family transcriptional regulator
SAUSA300_RS05110	471.52	0.254573	0.162231	0	1	1	SAUSA300_0951	sspA	serine protease
SAUSA300_RS12290	1317.86	0.253785	0.120362	0	1	1	SAUSA300_2225	moaC	cyclic pyranopterin monophosphate synthase MoaC
SAUSA300_RS01385	515.497	0.25338	0.133764	0	1	1	SAUSA300_0260	bglA	6-phospho-beta-glucosidase
SAUSA300_RS10460	1940.93	0.252768	0.113104	0	1	1	SAUSA300_1911	pmtC	ABC transporter ATP-binding protein
SAUSA300_RS13480	864.871	0.252759	0.143615	0	1	1			hypothetical protein
SAUSA300_RS11915	520.758	0.250845	0.201779	0	1	1	SAUSA300_2161	hysA	hyaluronate lyase
SAUSA300_RS07330	906.62	0.249917	0.119198	0	1	1	SAUSA300_1344	dnaD	chromosome replication protein DnaD
SAUSA300_RS14725	0.806901	0.244008	2.05327	0	1	NA	SAUSA300_pUSA020001		tetracycline resistance MFS efflux pump
SAUSA300_RS03470	880.665	0.243706	0.130782	0	1	1	SAUSA300_0647	vraF	ABC transporter ATP-binding protein
SAUSA300_RS02080	77.1836	0.241595	0.255704	0	1	1	SAUSA300_0390	-	hypothetical protein
SAUSA300_RS01610	260.857	0.240912	0.190289	0	1	1	SAUSA300_0302	-	TIGR01741 family protein
SAUSA300_RS13100	136.044	0.240117	0.1782	0	1	1	SAUSA300_2371	bioB	biotin synthase
SAUSA300_RS15725	10.2795	0.238886	0.594486	0	1	1	NA	NA	NA
SAUSA300_RS04555	1020.12	0.237466	0.138383	0	1	1	SAUSA300_0843	sufA	iron-sulfur cluster assembly accessory protein
SAUSA300_RS03565	1044.25	0.237307	0.171883	0	1	1	SAUSA300_0664	-	hypothetical protein
SAUSA300_RS14715	12591.3	0.23718	0.0988835	0	1	1	SAUSA300_pUSA010004		hypothetical protein
SAUSA300_RS02650	1681.03	0.235531	0.108443	0	1	1	SAUSA300_0494	folK	2-amino-4-hydroxy-6- hydroxymethyldihydropteridine diphosphokinase
SAUSA300_RS03290	88.6332	0.233922	0.233205	0	1	1	SAUSA300_0613	mnhD2	cation:proton antiporter
SAUSA300_RS05510	967.915	0.233218	0.118255	0	1	1	SAUSA300_1024	coaD	phosphopantetheine adenylyltransferase
SAUSA300_RS13940	187.514	0.229564	0.164073	0	1	1	SAUSA300_2511	-	hypothetical protein
SAUSA300_RS01675	74.9073	0.22897	0.254112	0	1	1	SAUSA300_0314	nanT	hypothetical protein
SAUSA300_RS04510	118.941	0.228705	0.298423	0	1	1			teichoic acid D-Ala incorporation-associated protein DltX
SAUSA300_RS02460	579.582	0.227247	0.123568	0	1	1	SAUSA300_0459	tmk	thymidylate kinase
SAUSA300_RS12745	125.521	0.225925	0.215254	0	1	1	SAUSA300_2306	hrtA	hemin ABC transporter ATP-binding protein
SAUSA300_RS07595	16.3992	0.225686	0.498571	0	1	1	SAUSA300_1392	-	phage tail family protein
SAUSA300_RS10985	3413.97	0.225343	0.167989	0	1	1	SAUSA300_1998	-	YeeE/YedE family protein
SAUSA300_RS00255	44.3597	0.224611	0.312824	0	1	1	SAUSA300_0048	-	hypothetical protein
SAUSA300_RS08035	8021.42	0.222284	0.114912	0	1	1	SAUSA300_1472	xseA	exodeoxyribonuclease 7 large subunit
SAUSA300_RS06390	5625.85	0.220452	0.101751	0	1	1	SAUSA300_1182	-	2-oxoglutarate ferredoxin oxidoreductase subunit alpha
SAUSA300_RS00260	165.959	0.219298	0.193284	0	1	1	SAUSA300_0049	-	hypothetical protein
SAUSA300_RS08650	3252.64	0.219139	0.123433	0	1	1	SAUSA300_1587	hisS	histidine--tRNA ligase
SAUSA300_RS13130	64.2504	0.218511	0.247595	0	1	1	SAUSA300_2375	-	ABC transporter ATP-binding protein
SAUSA300_RS08350	1860.94	0.217218	0.130804	0	1	1	SAUSA300_1531	phoH	PhoH family protein
SAUSA300_RS05865	4720.52	0.216701	0.158592	0	1	1	SAUSA300_1082	-	YggS family pyridoxal phosphate enzyme
SAUSA300_RS11970	241.818	0.21666	0.257337	0	1	1			hypothetical protein
SAUSA300_RS11570	780.221	0.215342	0.182878	0	1	1			hypothetical protein
SAUSA300_RS07470	1669.68	0.213945	0.136749	0	1	1	SAUSA300_1368	ansA	L-asparaginase
SAUSA300_RS12645	1342.11	0.212363	0.128519	0	1	1	SAUSA300_2288	-	sodium ABC transporter ATP-binding protein
SAUSA300_RS09465	8418.62	0.210157	0.118894	0	1	1	SAUSA300_1730	metK	S-adenosylmethionine synthase
SAUSA300_RS07990	1825.91	0.207767	0.107558	0	1	1	SAUSA300_1463	-	hypothetical protein
SAUSA300_RS00885	135.108	0.207664	0.185905	0	1	1	SAUSA300_0168	isdI	monooxygenase IsdI
SAUSA300_RS02655	1275.5	0.20752	0.119114	0	1	1	SAUSA300_0495	-	hypothetical protein
SAUSA300_RS01735	305.76	0.207212	0.138526	0	1	1	SAUSA300_0326	-	hypothetical protein
SAUSA300_RS03605	25732.4	0.206207	0.0956907	0	1	1	SAUSA300_0672	mgrA	MarR family transcriptional regulator
SAUSA300_RS06155	1354.67	0.205415	0.118963	0	1	1	SAUSA300_1137	rnhB	ribonuclease HII
SAUSA300_RS06305	1954.19	0.204711	0.10942	0	1	1	SAUSA300_1165	ribC	bifunctional riboflavin kinase/FMN adenylyltransferase
SAUSA300_RS05415	2205.21	0.204493	0.133205	0	1	1	SAUSA300_1006	-	hypothetical protein
SAUSA300_RS01810	1001.84	0.20406	0.176298	0	1	1	SAUSA300_0341	-	membrane protein
SAUSA300_RS00405	13.3218	0.201846	0.536436	0	1	1			hypothetical protein
SAUSA300_RS11535	4557.87	0.200412	0.131021	0	1	1	SAUSA300_2094	-	EVE domain-containing protein
SAUSA300_RS04160	245.177	0.199975	0.172638	0	1	1	SAUSA300_0771	-	N-acetyltransferase
SAUSA300_RS00770	889.477	0.199596	0.156846	0	1	1	SAUSA300_0147	-	bifunctional metallophosphatase/5'-nucleotidase
SAUSA300_RS12165	8248.82	0.199128	0.127215	0	1	1	SAUSA300_2207	pbuG	NCS2 family permease
SAUSA300_RS05445	2564.4	0.198511	0.121959	0	1	1	SAUSA300_1012	-	hypothetical protein
SAUSA300_RS13105	129.989	0.198296	0.192755	0	1	1	SAUSA300_2372	bioA	adenosylmethionine--8-amino-7-oxononanoate aminotransferase BioA
SAUSA300_RS14050	1860.99	0.19738	0.114113	0	1	1	SAUSA300_2532	panD	aspartate 1-decarboxylase
SAUSA300_RS07745	1.61842	0.197127	1.36708	0	1	NA			hypothetical protein
SAUSA300_RS08680	16387.3	0.196178	0.0874476	0	1	1	SAUSA300_1593	secDF	protein translocase subunit SecDF
SAUSA300_RS01245	22.0534	0.194326	0.41173	0	1	1			hypothetical protein
SAUSA300_RS12730	1580.25	0.194137	0.143418	0	1	1	SAUSA300_2303	tcaR	transcriptional regulator
SAUSA300_RS13650	787.994	0.193315	0.114995	0	1	1	SAUSA300_2461	-	glyoxalase
SAUSA300_RS06505	75.0828	0.192956	0.307597	0	1	1			hypothetical protein
SAUSA300_RS04880	2038.73	0.192811	0.200827	0	1	1	SAUSA300_0907	relQ	GTP pyrophosphokinase
SAUSA300_RS03085	268.704	0.192647	0.201444	0	1	1	SAUSA300_0577	-	transcriptional regulator
SAUSA300_RS01020	168.397	0.192268	0.215168	0	1	1	SAUSA300_0194	murP	permease
SAUSA300_RS11975	244.572	0.192137	0.150649	0	1	1			hypothetical protein
SAUSA300_RS03545	626.977	0.191725	0.141792	0	1	1	SAUSA300_0660	-	membrane protein
SAUSA300_RS09395	5972.18	0.191538	0.12561	0	1	1	SAUSA300_1720	-	autolysin
SAUSA300_RS00700	388.592	0.190568	0.16765	0	1	1	SAUSA300_0134	-	hypothetical protein
SAUSA300_RS01920	1161.92	0.190169	0.128086	0	1	1	SAUSA300_0362	-	mechanosensitive ion channel protein MscS
SAUSA300_RS01590	195.574	0.190052	0.165453	0	1	1	SAUSA300_0298	-	TIGR01741 family protein
SAUSA300_RS12350	74.4563	0.187239	0.2374	0	1	1	SAUSA300_2237	-	urea transporter
SAUSA300_RS05505	1263.25	0.187086	0.123661	0	1	1	SAUSA300_1023	rsmD	methyltransferase
SAUSA300_RS09795	283.617	0.186399	0.249652	0	1	1	SAUSA300_1789	-	hypothetical protein
SAUSA300_RS12755	263.604	0.186253	0.14808	0	1	1	SAUSA300_2308	hssR	DNA-binding response regulator
SAUSA300_RS03790	7935.75	0.184378	0.0965642	0	1	1	SAUSA300_0705	recQ1	DNA helicase RecQ
SAUSA300_RS12345	2634.24	0.181328	0.219566	0	1	1	SAUSA300_2236	ydbM	acyl-CoA dehydrogenase
SAUSA300_RS11945	2.36918	0.180417	1.23641	0	1	NA			hypothetical protein
SAUSA300_RS04675	1151.27	0.180284	0.200221	0	1	1	SAUSA300_0866	-	TVP38/TMEM64 family protein
SAUSA300_RS01040	1966.84	0.180161	0.146234	0	1	1	SAUSA300_0197	-	hypothetical protein
SAUSA300_RS02530	1504.82	0.180041	0.128702	0	1	1	SAUSA300_0471	veg	hypothetical protein
SAUSA300_RS14260	1999.1	0.180034	0.111183	0	1	1	SAUSA300_2563	-	MarR family transcriptional regulator
SAUSA300_RS10260	509.742	0.178515	0.129317	0	1	1	SAUSA300_1875	-	DNA polymerase III subunit epsilon
SAUSA300_RS10270	694.084	0.177422	0.158382	0	1	1	SAUSA300_1877	-	hypothetical protein
SAUSA300_RS07035	10393	0.176795	0.175533	0	1	1	SAUSA300_1295	cspA	cold-shock protein CspA
SAUSA300_RS04715	2357.65	0.176748	0.158861	0	1	1	SAUSA300_0874	-	HAD family phosphatase
SAUSA300_RS06170	112.062	0.17613	0.206264	0	1	1	SAUSA300_1140	lytN	cell wall hydrolase
SAUSA300_RS07345	1452.62	0.175749	0.108548	0	1	1	SAUSA300_1347	birA	bifunctional biotin--[acetyl-CoA-carboxylase] synthetase/biotin operon repressor
SAUSA300_RS10345	485.954	0.175084	0.162781	0	1	1			staphostatin A
SAUSA300_RS05685	631.729	0.172461	0.176952	0	1	1	SAUSA300_1054	-	hypothetical protein
SAUSA300_RS05895	881.839	0.171915	0.113909	0	1	1	SAUSA300_1088	-	glyoxalase
SAUSA300_RS10320	5802.81	0.171107	0.108027	0	1	1	SAUSA300_1886	pcrA	DNA helicase PcrA
SAUSA300_RS09825	12475.5	0.170506	0.16427	0	1	1	SAUSA300_1795	-	hypothetical protein
SAUSA300_RS02875	3253	0.170157	0.131749	0	1	1	SAUSA300_0538	-	UDP-glucose 4-epimerase
SAUSA300_RS14245	226.695	0.170112	0.220643	0	1	1	SAUSA300_2560	-	hypothetical protein
SAUSA300_RS03990	999.045	0.169867	0.12838	0	1	1	SAUSA300_0740	-	hydrolase
SAUSA300_RS13860	1001.32	0.16956	0.130369	0	1	1	SAUSA300_2495	copZ	copper chaperone CopZ
SAUSA300_RS01455	878.964	0.167411	0.127231	0	1	1	SAUSA300_0271	-	ABC transporter ATP-binding protein
SAUSA300_RS01445	402.707	0.166353	0.135009	0	1	1	SAUSA300_0269	-	choloylglycine hydrolase
SAUSA300_RS13150	1372.04	0.165757	0.116289	0	1	1	SAUSA300_2377	-	glycerate kinase
SAUSA300_RS14450	2364.24	0.162393	0.162288	0	1	1	SAUSA300_2599	icaR	biofilm operon icaADBC HTH-type negative transcriptional regulator IcaR
SAUSA300_RS04720	6681.98	0.161963	0.125446	0	1	1	SAUSA300_0875	sufT	DNA methyltransferase
SAUSA300_RS04215	255.673	0.161944	0.234192	0	1	1			hypothetical protein
SAUSA300_RS03755	601.417	0.161167	0.137587	0	1	1	SAUSA300_0700	pabC	aminodeoxychorismate lyase
SAUSA300_RS12775	2615.46	0.160904	0.105653	0	1	1	SAUSA300_2312	mqo	malate:quinone oxidoreductase
SAUSA300_RS01055	1449.43	0.159779	0.148718	0	1	1	SAUSA300_0200	-	ABC transporter ATP-binding protein
SAUSA300_RS08385	4936.71	0.159287	0.158954	0	1	1	SAUSA300_1538	prmA	50S ribosomal protein L11 methyltransferase
SAUSA300_RS01605	347.342	0.158583	0.157526	0	1	1	SAUSA300_0301	-	TIGR01741 family protein
SAUSA300_RS00105	3647.7	0.158524	0.118175	0	1	1	SAUSA300_0020	walR	DNA-binding response regulator
SAUSA300_RS00250	433.963	0.157701	0.132214	0	1	1	SAUSA300_0047	-	HNH endonuclease
SAUSA300_RS07355	1796.98	0.155295	0.113128	0	1	1	SAUSA300_1349	bshA	N-acetyl-alpha-D-glucosaminyl L-malate synthase BshA
SAUSA300_RS07440	10607.9	0.154281	0.0887659	0	1	1	SAUSA300_1364	engA	ribosome biogenesis GTPase Der
SAUSA300_RS14325	401.52	0.153548	0.133559	0	1	1	SAUSA300_2575	-	PTS mannose transporter subunit IIA
SAUSA300_RS01460	681.892	0.152948	0.114686	0	1	1	SAUSA300_0272	-	ABC transporter permease
SAUSA300_RS03995	189.032	0.151903	0.166268	0	1	1			hypothetical protein
SAUSA300_RS05060	16.6887	0.149989	0.461657	0	1	1			hypothetical protein
SAUSA300_RS03510	4480.36	0.149734	0.0936993	0	1	1	SAUSA300_0655	-	transcriptional regulator
SAUSA300_RS11860	41.5912	0.148602	0.321035	0	1	1	SAUSA300_2153	lacC	tagatose-6-phosphate kinase
SAUSA300_RS02090	10.2575	0.148442	0.56546	0	1	1			transposase
SAUSA300_RS13160	4164.34	0.148211	0.157535	0	1	1	SAUSA300_2379	-	Bcr/CflA family drug resistance efflux transporter
SAUSA300_RS01685	134.404	0.146189	0.180237	0	1	1	SAUSA300_0316	nanK	ROK family protein
SAUSA300_RS04415	13740.6	0.144486	0.121479	0	1	1	SAUSA300_0819	sufD	Fe-S cluster assembly protein SufD
SAUSA300_RS12870	12058.2	0.143911	0.156131	0	1	1	SAUSA300_2329	gltT	proton/sodium-glutamate symport protein GltT
SAUSA300_RS15730	1.66459	0.142794	1.61515	0	1	NA	NA	NA	NA
SAUSA300_RS13680	2747.62	0.140751	0.150099	0	1	1	SAUSA300_2467	srtA	class A sortase SrtA
SAUSA300_RS12880	5261.67	0.140703	0.174804	0	1	1	SAUSA300_2331	sarZ	transcriptional regulator
SAUSA300_RS12970	591.131	0.139411	0.13904	0	1	1			hypothetical protein
SAUSA300_RS10215	653.879	0.137771	0.13005	0	1	1	SAUSA300_1870	-	membrane protein
SAUSA300_RS06525	8.65858	0.137209	0.738958	0	1	1	SAUSA300_1206	-	hypothetical protein
SAUSA300_RS01585	250.035	0.136537	0.165277	0	1	1	SAUSA300_0297	-	DUF5079 domain-containing protein
SAUSA300_RS00165	163337	0.133665	0.130238	0	1	1	SAUSA300_0032	mecA	PBP2a family beta-lactam-resistant peptidoglycan transpeptidase MecA
SAUSA300_RS03870	353.358	0.13327	0.180055	0	1	1	SAUSA300_0719	sstB	iron ABC transporter permease
SAUSA300_RS00935	8167.77	0.133203	0.231559	0	1	1	SAUSA300_0178	-	hypothetical protein
SAUSA300_RS04295	412.841	0.132622	0.148476	0	1	1	SAUSA300_0795	-	thiol reductase thioredoxin
SAUSA300_RS04250	341.423	0.132368	0.151068	0	1	1	SAUSA300_0787	aroD	3-dehydroquinase
SAUSA300_RS07905	1698.02	0.130987	0.142235	0	1	1	SAUSA300_1448	fur	transcriptional repressor
SAUSA300_RS04910	5971.4	0.129549	0.130102	0	1	1	SAUSA300_0913	cozEa	AI-2E family transporter
SAUSA300_RS05750	17.0303	0.129056	0.466836	0	1	1	SAUSA300_1061	ssl14	hypothetical protein
SAUSA300_RS01715	413.334	0.128879	0.150743	0	1	1	SAUSA300_0322	-	NADH-dependent flavin oxidoreductase
SAUSA300_RS04425	3622.48	0.128341	0.115134	0	1	1	SAUSA300_0821	sufU	iron-sulfur cluster assembly scaffold protein NifU
SAUSA300_RS14065	1945.52	0.127296	0.109706	0	1	1	SAUSA300_2535	panE	2-dehydropantoate 2-reductase
SAUSA300_RS00715	651.453	0.126058	0.127713	0	1	1	SAUSA300_0137	-	GntR family transcriptional regulator
SAUSA300_RS03920	380.187	0.124441	0.139667	0	1	1	SAUSA300_0728	-	membrane protein
SAUSA300_RS09500	1256.05	0.122082	0.1124	0	1	1	SAUSA300_1737	menE	2-succinylbenzoate-CoA ligase
SAUSA300_RS10970	589.641	0.120877	0.166318	0	1	1	SAUSA300_1995	scrR	LacI family transcriptional regulator
SAUSA300_RS00590	15434	0.11823	0.122329	0	1	1	SAUSA300_0114	sarS	transcriptional regulator
SAUSA300_RS10375	1733.29	0.118211	0.101351	0	1	1	SAUSA300_1896	pheA	prephenate dehydratase
SAUSA300_RS11185	196.67	0.11746	0.156823	0	1	1	SAUSA300_2033	kdpB	potassium-transporting ATPase subunit B
SAUSA300_RS11360	6063.11	0.117444	0.150307	0	1	1	SAUSA300_2063	atpE	ATP synthase subunit C
SAUSA300_RS02180	2000.62	0.112385	0.188279	0	1	1	SAUSA300_0406	hsdS1	restriction endonuclease subunit S
SAUSA300_RS05460	2565.2	0.110054	0.13954	0	1	1	SAUSA300_1015	ctaA	heme A synthase
SAUSA300_RS03240	1278.88	0.109644	0.169307	0	1	1	SAUSA300_0603	-	hypothetical protein
SAUSA300_RS03205	6984.5	0.1096	0.104779	0	1	1	SAUSA300_0596	argS	arginine--tRNA ligase
SAUSA300_RS00595	971.852	0.109474	0.225115	0	1	1	SAUSA300_0115	sirC	iron ABC transporter permease
SAUSA300_RS04105	1663.02	0.108832	0.130334	0	1	1	SAUSA300_0761	-	hypothetical protein
SAUSA300_RS02355	419.089	0.108407	0.132121	0	1	1	SAUSA300_0440	-	DNA mismatch repair protein MutT
SAUSA300_RS11705	6467.31	0.107888	0.116649	0	1	1	SAUSA300_2125	salA	chromosome partitioning protein ParA
SAUSA300_RS14005	32.4601	0.107689	0.376397	0	1	1	SAUSA300_2524	-	TIGR04197 family type VII secretion effector
SAUSA300_RS02415	605.829	0.105196	0.122627	0	1	1	SAUSA300_0451	-	N-acetyltransferase
SAUSA300_RS14210	89.8262	0.105101	0.299154	0	1	1			hypothetical protein
SAUSA300_RS01280	7.46533	0.10337	0.653457	0	1	1	SAUSA300_0239	-	PTS sugar transporter subunit IIA
SAUSA300_RS00265	262.712	0.103175	0.1661	0	1	1	SAUSA300_0050	-	hypothetical protein
SAUSA300_RS05090	2227.39	0.102228	0.123881	0	1	1	SAUSA300_0947	menH	2-succinyl-6-hydroxy-2, 4-cyclohexadiene-1-carboxylate synthase
SAUSA300_RS15900	27.3571	0.101925	0.371748	0	1	1	NA	NA	NA
SAUSA300_RS12000	2197.71	0.100842	0.103515	0	1	1	SAUSA300_2174	ecfT	energy-coupling factor transporter protein EcfT
SAUSA300_RS12765	240.406	0.100723	0.153886	0	1	1	SAUSA300_2310	-	LytTR family transcriptional regulator
SAUSA300_RS02645	390.91	0.0993565	0.162524	0	1	1	SAUSA300_0493	folB	dihydroneopterin aldolase
SAUSA300_RS12550	555.443	0.0985282	0.138882	0	1	1	SAUSA300_2270	glvC	PTS alpha-glucoside transporter subunit IIBC
SAUSA300_RS01760	26.3621	0.0947047	0.368872	0	1	1	SAUSA300_0331	-	PTS lactose transporter subunit IIB
SAUSA300_RS07200	4389.41	0.094581	0.0907885	0	1	1	SAUSA300_1322	cvfC	virulence factor C
SAUSA300_RS01395	227.362	0.0938809	0.15007	0	1	1	SAUSA300_0261	-	SAM-dependent methyltransferase
SAUSA300_RS12590	119.506	0.0933424	0.223949	0	1	1	SAUSA300_2278	hutU	urocanate hydratase
SAUSA300_RS06340	2870.24	0.0930889	0.0955287	0	1	1	SAUSA300_1172	-	peptidase M16
SAUSA300_RS00995	932.773	0.0912881	0.13973	0	1	1	SAUSA300_0190	-	indolepyruvate decarboxylase
SAUSA300_RS11845	132.679	0.0902777	0.216908	0	1	1	SAUSA300_2150	lacE	PTS lactose EIICB component
SAUSA300_RS08070	1294.01	0.0896534	0.157434	0	1	1	SAUSA300_1478	-	hypothetical protein
SAUSA300_RS05480	2417.46	0.0894829	0.12448	0	1	1	SAUSA300_1018	-	hypothetical protein
SAUSA300_RS12720	1735.89	0.0856866	0.166962	0	1	1	SAUSA300_2302	tcaA	zinc ribbon domain-containing protein
SAUSA300_RS12430	5209.39	0.0853164	0.160359	0	1	1	SAUSA300_2251	-	octopine dehydrogenase
SAUSA300_RS14180	336.425	0.0839911	0.213582	0	1	1	SAUSA300_2552	citM	citrate transporter
SAUSA300_RS07190	3644.86	0.0835336	0.109317	0	1	1	SAUSA300_1320	thyA	thymidylate synthase
SAUSA300_RS01855	195.814	0.0834852	0.20333	0	1	1	SAUSA300_0350	-	transcriptional regulator
SAUSA300_RS04185	4269.37	0.0823157	0.128011	0	1	1	SAUSA300_0776	nuc	thermonuclease
SAUSA300_RS08785	1443.65	0.0820312	0.116878	0	1	1	SAUSA300_1612	tag	DNA-3-methyladenine glycosylase I
SAUSA300_RS10920	630.53	0.0814083	0.165131	0	1	1	SAUSA300_1986	-	nitroreductase
SAUSA300_RS10915	1803.66	0.0811542	0.114817	0	1	1	SAUSA300_1985	sdrH	hypothetical protein
SAUSA300_RS11480	2298.41	0.0800262	0.16562	0	1	1	SAUSA300_2085	-	DUF2750 domain-containing protein
SAUSA300_RS03435	982.174	0.0777543	0.180667	0	1	1	SAUSA300_0641	-	alpha/beta hydrolase
SAUSA300_RS03905	825.408	0.0756749	0.156479	0	1	1	SAUSA300_0725	-	hypothetical protein
SAUSA300_RS02455	927.059	0.074769	0.115139	0	1	1	SAUSA300_0458	-	lysine decarboxylase
SAUSA300_RS05775	1176.51	0.0742495	0.192922	0	1	1	SAUSA300_1065	eta	permease
SAUSA300_RS10900	19089.3	0.0706539	0.126038	0	1	1	SAUSA300_1982	groEL	molecular chaperone GroEL
SAUSA300_RS04025	2786.71	0.069915	0.118197	0	1	1	SAUSA300_0746	-	hypothetical protein
SAUSA300_RS04970	1659.35	0.0695599	0.12768	0	1	1	SAUSA300_0925	-	bifunctional metallophosphatase/5'-nucleotidase
SAUSA300_RS04440	98.253	0.0689427	0.226651	0	1	1	SAUSA300_0823	-	hypothetical protein
SAUSA300_RS09620	19.6316	0.0688481	0.47577	0	1	1	SAUSA300_1758	splA	serine protease SplA
SAUSA300_RS10340	1722.22	0.0672746	0.107542	0	1	1	SAUSA300_1890	scpA	staphopain A
SAUSA300_RS06865	161.818	0.0654067	0.220429	0	1	1	SAUSA300_1264	trpD	anthranilate phosphoribosyltransferase
SAUSA300_RS00745	103.392	0.0639239	0.223001	0	1	1	SAUSA300_0142	phnE1	phosphonate ABC transporter, permease protein PhnE
SAUSA300_RS09535	259.094	0.0624861	0.174986	0	1	1	SAUSA300_1745	-	hypothetical protein
SAUSA300_RS13335	266.144	0.0624164	0.183298	0	1	1	SAUSA300_2408	cntD	ABC transporter ATP-binding protein
SAUSA300_RS06100	7148.95	0.0621555	0.158566	0	1	1	SAUSA300_1127	smc	chromosome segregation protein SMC
SAUSA300_RS05105	537.976	0.0618636	0.174696	0	1	1	SAUSA300_0950	sspB	staphopain B
SAUSA300_RS11245	3008.85	0.0603211	0.118668	0	1	1	SAUSA300_2044	cls2	cardiolipin synthase
SAUSA300_RS02715	1272.96	0.0596799	0.1865	0	1	1	SAUSA300_0507	ctsR	transcriptional regulator CtsR
SAUSA300_RS09440	99.3024	0.0593699	0.263885	0	1	1	SAUSA300_1726	crcB2	camphor resistance protein CrcB
SAUSA300_RS11855	33.0247	0.0584402	0.333996	0	1	1	SAUSA300_2152	lacD	tagatose 1,6-diphosphate aldolase
SAUSA300_RS04420	10716.1	0.0548307	0.127035	0	1	1	SAUSA300_0820	sufS	aminotransferase
SAUSA300_RS03365	236.246	0.0542383	0.199742	0	1	1	SAUSA300_0628	tagD	glycerol-3-phosphate cytidylyltransferase
SAUSA300_RS02425	4338.76	0.0538317	0.178118	0	1	1	SAUSA300_0453	-	YbaB/EbfC family nucleoid-associated protein
SAUSA300_RS02465	3987.09	0.0521052	0.113802	0	1	1	SAUSA300_0460	darA/pstA	hypothetical protein
SAUSA300_RS07720	7.19136	0.0492789	0.708723	0	1	1	SAUSA300_1415	-	hypothetical protein
SAUSA300_RS04290	877.523	0.0489605	0.164129	0	1	1	SAUSA300_0794	-	topiosmerase
SAUSA300_RS01025	125.308	0.0473773	0.188772	0	1	1	SAUSA300_0195	murR	MurR/RpiR family transcriptional regulator
SAUSA300_RS00825	32.6658	0.0472693	0.370783	0	1	1	SAUSA300_0156	capE	UDP-glucose 4-epimerase
SAUSA300_RS12655	202.288	0.045873	0.168385	0	1	1	SAUSA300_2290	aag	DNA-3-methyladenine glycosylase
SAUSA300_RS12520	865.727	0.0452177	0.148076	0	1	1	SAUSA300_2266	-	hypothetical protein
SAUSA300_RS03750	785.449	0.0448655	0.121434	0	1	1	SAUSA300_0699	pabB	para-aminobenzoate synthetase subunit I
SAUSA300_RS13085	37.2284	0.0445197	0.331717	0	1	1	SAUSA300_2368	bioX	hypothetical protein
SAUSA300_RS09470	296.68	0.0428859	0.145748	0	1	1	SAUSA300_1731	pckA	phosphoenolpyruvate carboxykinase (ATP)
SAUSA300_RS12300	1835.6	0.0424715	0.15086	0	1	1	SAUSA300_2227	moeB	molybdopterin biosynthesis protein MoeB
SAUSA300_RS14055	4370.3	0.042354	0.100487	0	1	1	SAUSA300_2533	panC	pantoate--beta-alanine ligase
SAUSA300_RS01475	190.7	0.0419251	0.232034	0	1	1	SAUSA300_0275	-	DUF5079 domain-containing protein
SAUSA300_RS10990	5238.54	0.0387915	0.102775	0	1	1	SAUSA300_1999	rex	transcriptional regulator
SAUSA300_RS10995	3367.9	0.0385359	0.112285	0	1	1	SAUSA300_2000	vga	ABC transporter ATP-binding protein
SAUSA300_RS07460	2.55067	0.0350022	1.08643	0	1	NA	SAUSA300_1366	-	hypothetical protein
SAUSA300_RS06375	21686.9	0.0345694	0.123653	0	1	1	SAUSA300_1179	rny	ribonuclease Y
SAUSA300_RS07600	230.485	0.0341985	0.290279	0	1	1	SAUSA300_1393		phage tail tape measure protein
SAUSA300_RS05360	90566.4	0.0334302	0.111849	0	1	1	SAUSA300_0995	pdhC	dihydrolipoyllysine-residue acetyltransferase component of pyruvate dehydrogenase complex
SAUSA300_RS06115	8054.48	0.0308141	0.0958128	0	1	1	SAUSA300_1130	ffh	signal recognition particle protein
SAUSA300_RS02265	159.486	0.0262697	0.242971	0	1	1			hypothetical protein
SAUSA300_RS05355	58942.9	0.0252471	0.112832	0	1	1	SAUSA300_0994	pdhB	pyruvate dehydrogenase E1 component subunit beta
SAUSA300_RS05275	6571.84	0.0243356	0.164702	0	1	1	SAUSA300_0980	-	hypothetical protein
[truncated: 1,466 more rows]

## Sheet: ΔagrΔrot condition
locus_tag	baseMean	log2FoldChange	lfcSE	stat	pvalue	padj	old_locus_tag	pan_gene_symbol	product
[truncated: 2,846 more rows]

[truncated: 6 more sheets: Interaction term, Strain effect in control, Strain effect in H2O2, De-repressed gene set, Up both conditions gene set, Down both conditions gene set]
